# Supplementary material for: Crystal structure of catena-poly[[gold(I)-μ-cyanido-[di­aqua­bis­(2-phenyl­pyrazine)­iron(II)]-μ-cyanido] dicyanidogold(I)]
Source: Acta Crystallogr E Crystallogr Commun. 2019 Jul 12;75(Pt 8):1149–52. doi: 10.1107/S2056989019009678 (PMC6690477; doi:10.1107/S2056989019009678)
Supplement: Supplementary file 1 [file e-75-01149-sup1.cif]

##############################################################################
#                                                                            #
# This CIF contains the data in a paper accepted for publication in          #
# Acta Crystallographica Section E. It conforms to the requirements of       #
# Notes for Authors for Acta Crystallographica Section E, and has been       #
# peer reviewed under the auspices of the IUCr Commission on Journals.       #
#                                                                            #
# Full details of the Crystallographic Information File format               #
# are given in the paper "The Crystallographic Information File (CIF):       #
# a New Standard Archive File for Crystallography" by S. R. Hall, F. H.      #
# Allen and I. D. Brown [Acta Cryst. (1991), A47, 655-685].                  #
#                                                                            #
# The current version of the core CIF dictionary is obtainable from          #
# ftp://ftp.iucr.org/pub/cif_core.dic.                                       #
#                                                                            #
# Software is freely available for graphical display of the structure(s)     #
# in this CIF. For information consult the CIF software page                 #
# http://www.iucr.org/resources/cif/software.                                #
#                                                                            #
# This file may be used for bona fide research purposes within the           #
# scientific community so long as proper attribution is given to the journal # 
# article from which it was obtained.                                        #
#                                                                            #
##############################################################################
data_I
_audit_creation_method
;
Olex2 1.2
(compiled 2018.05.29 svn.r3508 for OlexSys, GUI svn.r5506)
;
_chemical_name_systematic
;\
<i>catena</i>-Poly[[gold(I)-\m-cyanido-[diaquabis(2-phenylpyrazine)iron(II)]-\
\m-cyanido] dicyanidogold(I)]
;
_chemical_name_common     ?
_chemical_formula_moiety     'C22 H20 Au Fe N6 O2 +, Au C2 N2 -'
_chemical_formula_sum     'C24 H20 Au2 Fe N8 O2'
_chemical_formula_iupac     '[Au Fe (C N)2 (C10 H8 N2)2 (H2 O1)2] [Au (C N)2]'
_chemical_formula_weight     902.26
_chemical_melting_point     ?
_space_group_crystal_system     monoclinic
_space_group_name_H-M_alt     'C 2/c'
_space_group_name_Hall     '-C 2yc'
loop_
    _space_group_symop_operation_xyz
    'x, y, z'
    '-x, y, -z+1/2'
    'x+1/2, y+1/2, z'
    '-x+1/2, y+1/2, -z+1/2'
    '-x, -y, -z'
    'x, -y, z-1/2'
    '-x+1/2, -y+1/2, -z'
    'x+1/2, -y+1/2, z-1/2'
_cell_length_a     18.5306(13)
_cell_length_b     10.4541(3)
_cell_length_c     14.2522(9)
_cell_angle_alpha     90
_cell_angle_beta     107.509(7)
_cell_angle_gamma     90
_cell_volume     2633.0(3)
_cell_formula_units_Z     4
_cell_measurement_reflns_used     2258
_cell_measurement_theta_min     2.2600
_cell_measurement_theta_max     30.8140
_cell_measurement_temperature     293(2)
_exptl_crystal_description     plate
_exptl_crystal_colour     'clear light yellow'
_exptl_crystal_size_max     0.3
_exptl_crystal_size_mid     0.3
_exptl_crystal_size_min     0.1
_exptl_crystal_density_diffrn     2.276
_exptl_crystal_density_meas     ?
_exptl_crystal_density_method     ?
_exptl_crystal_F_000     1680
_exptl_absorpt_coefficient_mu     11.698
_exptl_absorpt_correction_type     multi-scan
_exptl_absorpt_process_details
;
(CrysAlis PRO; Rigaku OD, 2015)
;
_exptl_absorpt_correction_T_min     0.29145
_exptl_absorpt_correction_T_max     1.00000
_diffrn_ambient_temperature     293(2)
_diffrn_source     'fine-focus sealed X-ray tube'
_diffrn_radiation_type     MoK\a
_diffrn_radiation_wavelength     0.71073
_diffrn_radiation_monochromator     graphite
_diffrn_measurement_device_type     'Rigaku Xcalibur Eos'
_diffrn_measurement_device     'four-circle diffractometer'
_diffrn_measurement_method     '\w scans'
_diffrn_detector     'CCD plate'
_diffrn_detector_area_resol_mean     8.0797
_diffrn_reflns_number     7203
_diffrn_reflns_av_R_equivalents     0.0305
_diffrn_reflns_av_unetI/netI     0.0428
_diffrn_reflns_theta_min     2.264
_diffrn_reflns_theta_max     28.280
_diffrn_reflns_theta_full     25.242
_diffrn_measured_fraction_theta_max     1.000
_diffrn_measured_fraction_theta_full     1.000
_diffrn_reflns_limit_h_min     -17
_diffrn_reflns_limit_h_max     24
_diffrn_reflns_limit_k_min     -7
_diffrn_reflns_limit_k_max     13
_diffrn_reflns_limit_l_min     -18
_diffrn_reflns_limit_l_max     16
_diffrn_radiation_probe     x-ray
_refine_special_details     ?
_reflns_number_total     3265
_reflns_number_gt     2410
_reflns_threshold_expression     'I > 2\s(I)'
_refine_ls_structure_factor_coef     Fsqd
_refine_ls_matrix_type     full
_refine_ls_R_factor_all     0.0598
_refine_ls_R_factor_gt     0.0381
_refine_ls_wR_factor_gt     0.0750
_refine_ls_wR_factor_ref     0.0839
_refine_ls_goodness_of_fit_ref     1.044
_refine_ls_restrained_S_all     1.044
_refine_ls_number_reflns     3265
_refine_ls_number_parameters     173
_refine_ls_number_restraints     0
_refine_ls_hydrogen_treatment     constr
_refine_ls_weighting_scheme     calc
_refine_ls_weighting_details
              'w=1/[\s^2^(Fo^2^)+(0.0308P)^2^+0.2566P] where P=(Fo^2^+2Fc^2^)/3'
_atom_sites_solution_hydrogens     mixed
_atom_sites_solution_primary     direct
_atom_sites_solution_secondary     difmap
_refine_ls_shift/su_max     0.001
_refine_ls_shift/su_mean     0.000
_refine_diff_density_max     1.365
_refine_diff_density_min     -1.447
_refine_ls_extinction_method     none
_refine_ls_extinction_coef     .
loop_
    _atom_type_symbol
    _atom_type_description
    _atom_type_scat_dispersion_real
    _atom_type_scat_dispersion_imag
    _atom_type_scat_source
    'C' 'C' 0.0033 0.0016
                         'International Tables Vol C Tables 4.2.6.8 and 6.1.1.4'
    'H' 'H' 0.0000 0.0000
                         'International Tables Vol C Tables 4.2.6.8 and 6.1.1.4'
    'Au' 'Au' -2.0133 8.8022
                         'International Tables Vol C Tables 4.2.6.8 and 6.1.1.4'
    'Fe' 'Fe' 0.3463 0.8444
                         'International Tables Vol C Tables 4.2.6.8 and 6.1.1.4'
    'N' 'N' 0.0061 0.0033
                         'International Tables Vol C Tables 4.2.6.8 and 6.1.1.4'
    'O' 'O' 0.0106 0.0060
                         'International Tables Vol C Tables 4.2.6.8 and 6.1.1.4'
_computing_data_collection
;
CrysAlis PRO (Rigaku OD, 2015)
;
_computing_cell_refinement
;
CrysAlis PRO (Rigaku OD, 2015)
;
_computing_data_reduction
;
CrysAlis PRO (Rigaku OD, 2015)
;
_computing_structure_solution
;
SHELXS97 (Sheldrick, 2008)
;
_computing_structure_refinement
;
SHELX2018 (Sheldrick, 2015)
;
_computing_molecular_graphics
;
<i>OLEX2</i> (Dolomanov <i>et al.</i>,  2009) and Mercury (Macrae <i>et
al.</i>,  2008)
;
_computing_publication_material
;
<i>OLEX2</i> (Dolomanov <i>et al.</i>,  2009), PLATON (Spek,
2009)
and publCIF (Westrip, 2010)
;
loop_
    _atom_site_type_symbol
    _atom_site_label
    _atom_site_fract_x
    _atom_site_fract_y
    _atom_site_fract_z
    _atom_site_U_iso_or_equiv
    _atom_site_adp_type
    _atom_site_calc_flag
    _atom_site_occupancy
    _atom_site_disorder_assembly
    _atom_site_disorder_group
    Au Au1 0.500000 0.51420(2) 0.750000 0.03916(11) Uani d 1 . .
    Au Au2 0.500000 0.500000 0.500000 0.04886(13) Uani d 1 . .
    Fe Fe1 0.500000 1.01389(8) 0.750000 0.0304(3) Uani d 1 . .
    O O1 0.4511(3) 1.0197(3) 0.8669(2) 0.0440(10) Uani d 1 . .
    H H1A 0.461953 0.949471 0.898996 0.066 Uiso d 1 . .
    H H1B 0.474896 1.072647 0.910236 0.066 Uiso d 1 . .
    C C12 0.2099(3) 0.8548(6) 0.3359(4) 0.0498(16) Uani d 1 . .
    H H12 0.177175 0.921680 0.337514 0.060 Uiso calc 1 . .
    N N3 0.3852(3) 1.0154(3) 0.6414(3) 0.0372(11) Uani d 1 . .
    N N1 0.500000 0.8124(5) 0.750000 0.0381(16) Uani d 1 . .
    C C1 0.500000 0.7031(6) 0.750000 0.0347(18) Uani d 1 . .
    N N4 0.2472(3) 1.0277(4) 0.4918(3) 0.0487(13) Uani d 1 . .
    C C3 0.3652(3) 0.9310(4) 0.5669(4) 0.0366(13) Uani d 1 . .
    H H3 0.398880 0.865572 0.565374 0.044 Uiso calc 1 . .
    C C9 0.3032(4) 0.6538(5) 0.3300(4) 0.0556(17) Uani d 1 . .
    H H9 0.335120 0.585689 0.328588 0.067 Uiso calc 1 . .
    C C13 0.4723(4) 0.3157(6) 0.4880(4) 0.0519(17) Uani d 1 . .
    C C7 0.2772(3) 0.8418(5) 0.4104(4) 0.0355(12) Uani d 1 . .
    C C6 0.3334(3) 1.1041(5) 0.6411(4) 0.0453(15) Uani d 1 . .
    H H6 0.343207 1.163949 0.691614 0.054 Uiso calc 1 . .
    N N5 0.4606(3) 0.2077(5) 0.4804(3) 0.0572(15) Uani d 1 . .
    N N2 0.500000 1.2164(5) 0.750000 0.0465(19) Uani d 1 . .
    C C10 0.2365(4) 0.6684(6) 0.2558(4) 0.0558(18) Uani d 1 . .
    H H10 0.222790 0.609994 0.204193 0.067 Uiso calc 1 . .
    C C8 0.3230(3) 0.7399(5) 0.4067(4) 0.0448(15) Uani d 1 . .
    H H8 0.368242 0.728887 0.456743 0.054 Uiso calc 1 . .
    C C5 0.2662(4) 1.1083(5) 0.5674(4) 0.0518(16) Uani d 1 . .
    H H5 0.231568 1.171427 0.570352 0.062 Uiso calc 1 . .
    C C11 0.1910(4) 0.7682(6) 0.2584(4) 0.0553(17) Uani d 1 . .
    H H11 0.146242 0.779119 0.207499 0.066 Uiso calc 1 . .
    C C4 0.2977(3) 0.9364(4) 0.4927(4) 0.0336(12) Uani d 1 . .
    C C2 0.500000 1.3240(7) 0.750000 0.045(2) Uani d 1 . .
loop_
    _atom_site_aniso_label
    _atom_site_aniso_U_11
    _atom_site_aniso_U_22
    _atom_site_aniso_U_33
    _atom_site_aniso_U_12
    _atom_site_aniso_U_13
    _atom_site_aniso_U_23
    Au1 0.0509(2) 0.01133(13) 0.0543(2) 0.000 0.01452(16) 0.000
    Au2 0.0638(3) 0.02992(17) 0.0467(2) 0.00972(13) 0.00732(17) -0.00062(12)
    Fe1 0.0484(7) 0.0125(4) 0.0289(5) 0.000 0.0094(5) 0.000
    O1 0.069(3) 0.0265(17) 0.035(2) 0.0036(17) 0.0132(19) -0.0003(15)
    C12 0.041(4) 0.062(4) 0.045(4) -0.003(3) 0.011(3) -0.002(3)
    N3 0.045(3) 0.025(2) 0.041(3) 0.0041(18) 0.011(2) 0.0012(18)
    N1 0.055(5) 0.010(2) 0.045(4) 0.000 0.010(3) 0.000
    C1 0.038(5) 0.026(4) 0.041(4) 0.000 0.013(3) 0.000
    N4 0.052(3) 0.044(2) 0.047(3) 0.012(2) 0.011(2) 0.001(2)
    C3 0.043(4) 0.023(2) 0.042(3) -0.001(2) 0.010(3) -0.003(2)
    C9 0.070(5) 0.045(3) 0.051(4) -0.004(3) 0.018(3) -0.010(3)
    C13 0.071(5) 0.041(3) 0.040(3) 0.012(3) 0.011(3) -0.001(3)
    C7 0.036(3) 0.034(3) 0.037(3) -0.002(2) 0.013(2) 0.003(2)
    C6 0.058(4) 0.034(3) 0.044(3) 0.011(3) 0.015(3) -0.003(2)
    N5 0.083(4) 0.040(3) 0.047(3) 0.006(3) 0.017(3) -0.002(2)
    N2 0.075(6) 0.018(3) 0.041(4) 0.000 0.010(4) 0.000
    C10 0.065(5) 0.055(4) 0.047(4) -0.023(3) 0.016(3) -0.015(3)
    C8 0.045(4) 0.043(3) 0.041(3) -0.004(2) 0.005(3) -0.008(2)
    C5 0.060(4) 0.037(3) 0.060(4) 0.019(3) 0.021(3) 0.004(3)
    C11 0.042(4) 0.079(5) 0.037(4) -0.016(3) 0.001(3) -0.006(3)
    C4 0.037(3) 0.029(2) 0.036(3) 0.000(2) 0.012(2) 0.008(2)
    C2 0.067(6) 0.019(3) 0.046(5) 0.000 0.014(4) 0.000
_geom_special_details
;
 All esds (except the esd in the dihedral angle between two l.s. planes)
 are estimated using the full covariance matrix.  The cell esds are taken
 into account individually in the estimation of esds in distances, angles
 and torsion angles; correlations between esds in cell parameters are only
 used when they are defined by crystal symmetry.  An approximate (isotropic)
 treatment of cell esds is used for estimating esds involving l.s. planes.
;
loop_
    _geom_bond_atom_site_label_1
    _geom_bond_atom_site_label_2
    _geom_bond_site_symmetry_2
    _geom_bond_distance
    _geom_bond_publ_flag
    Au1 C1 . 1.975(7) y
    Au1 C2 1_545 1.988(7) y
    Au2 C13 5_666 1.988(6) ?
    Au2 C13 . 1.988(6) y
    Fe1 N1 . 2.107(5) y
    Fe1 N2 . 2.117(6) y
    Fe1 O1 . 2.122(4) y
    Fe1 O1 2_656 2.122(4) ?
    Fe1 N3 . 2.223(5) y
    Fe1 N3 2_656 2.223(5) ?
    O1 H1A . 0.8564 ?
    O1 H1B . 0.8479 ?
    C12 C7 . 1.380(6) ?
    C12 C11 . 1.390(7) ?
    C12 H12 . 0.9300 ?
    N3 C6 . 1.333(6) ?
    N3 C3 . 1.344(6) ?
    N1 C1 . 1.143(8) ?
    N4 C5 . 1.329(7) ?
    N4 C4 . 1.333(7) ?
    C3 C4 . 1.376(7) ?
    C3 H3 . 0.9300 ?
    C9 C10 . 1.373(7) ?
    C9 C8 . 1.377(7) ?
    C9 H9 . 0.9300 ?
    C13 N5 . 1.149(7) ?
    C7 C8 . 1.374(7) ?
    C7 C4 . 1.492(7) ?
    C6 C5 . 1.368(7) ?
    C6 H6 . 0.9300 ?
    N2 C2 . 1.125(8) ?
    C10 C11 . 1.349(8) ?
    C10 H10 . 0.9300 ?
    C8 H8 . 0.9300 ?
    C5 H5 . 0.9300 ?
    C11 H11 . 0.9300 ?
loop_
    _geom_angle_atom_site_label_1
    _geom_angle_atom_site_label_2
    _geom_angle_atom_site_label_3
    _geom_angle_site_symmetry_1
    _geom_angle_site_symmetry_3
    _geom_angle
    _geom_angle_publ_flag
    C1 Au1 C2 . 1_545 180 y
    C13 Au2 C13 5_666 . 180 y
    N1 Fe1 N2 . . 180 y
    O1 Fe1 O1 . 2_656 176.73(19) y
    N3 Fe1 N3 . 2_656 179.19(19) y
    N1 Fe1 O1 . . 91.63(9) y
    N2 Fe1 O1 . . 88.37(9) y
    N1 Fe1 O1 . 2_656 91.63(9) ?
    N2 Fe1 O1 . 2_656 88.37(9) ?
    N1 Fe1 N3 . . 90.40(10) y
    N2 Fe1 N3 . . 89.60(10) y
    O1 Fe1 N3 . . 90.09(16) y
    O1 Fe1 N3 2_656 . 89.89(16) ?
    N1 Fe1 N3 . 2_656 90.40(10) ?
    N2 Fe1 N3 . 2_656 89.60(10) ?
    O1 Fe1 N3 . 2_656 89.89(16) ?
    O1 Fe1 N3 2_656 2_656 90.09(16) ?
    Fe1 O1 H1A . . 108.0 ?
    Fe1 O1 H1B . . 109.9 ?
    H1A O1 H1B . . 100.6 ?
    C7 C12 C11 . . 120.1(6) ?
    C7 C12 H12 . . 120.0 ?
    C11 C12 H12 . . 120.0 ?
    C6 N3 C3 . . 115.3(5) ?
    C6 N3 Fe1 . . 123.0(4) ?
    C3 N3 Fe1 . . 121.6(4) ?
    C1 N1 Fe1 . . 180 y
    C2 N2 Fe1 . . 180 y
    N1 C1 Au1 . . 180 y
    C5 N4 C4 . . 115.6(5) ?
    N3 C3 C4 . . 123.4(5) ?
    N3 C3 H3 . . 118.3 ?
    C4 C3 H3 . . 118.3 ?
    C10 C9 C8 . . 120.2(6) ?
    C10 C9 H9 . . 119.9 ?
    C8 C9 H9 . . 119.9 ?
    N2 C2 Au1 . 1_565 180 y
    N5 C13 Au2 . . 175.8(7) y
    C8 C7 C12 . . 118.2(5) ?
    C8 C7 C4 . . 122.0(5) ?
    C12 C7 C4 . . 119.8(5) ?
    N3 C6 C5 . . 120.9(5) ?
    N3 C6 H6 . . 119.6 ?
    C5 C6 H6 . . 119.6 ?
    C11 C10 C9 . . 119.3(6) ?
    C11 C10 H10 . . 120.3 ?
    C9 C10 H10 . . 120.3 ?
    C7 C8 C9 . . 121.2(5) ?
    C7 C8 H8 . . 119.4 ?
    C9 C8 H8 . . 119.4 ?
    N4 C5 C6 . . 124.0(5) ?
    N4 C5 H5 . . 118.0 ?
    C6 C5 H5 . . 118.0 ?
    C10 C11 C12 . . 121.1(6) ?
    C10 C11 H11 . . 119.5 ?
    C12 C11 H11 . . 119.5 ?
    N4 C4 C3 . . 120.7(5) ?
    N4 C4 C7 . . 117.1(5) ?
    C3 C4 C7 . . 122.3(5) ?
loop_
    _geom_hbond_atom_site_label_D
    _geom_hbond_atom_site_label_H
    _geom_hbond_atom_site_label_A
    _geom_hbond_site_symmetry_A
    _geom_hbond_distance_DH
    _geom_hbond_distance_HA
    _geom_hbond_distance_DA
    _geom_hbond_angle_DHA
    _geom_hbond_publ_flag
    O1 H1A N5 6_566 0.86 2.02 2.851(6) 165 yes
    O1 H1B N5 2_666 0.85 2.18 3.023(6) 178 yes
_shelx_space_group_comment
;
The symmetry employed for this shelxl refinement is uniquely defined
by the following loop, which should always be used as a source of
symmetry information in preference to the above space-group names.
They are only intended as comments.
;
_shelx_estimated_absorpt_T_min     0.127
_shelx_estimated_absorpt_T_max     0.388
_shelx_hkl_file
;
   0   0   1 83.0784 31.6010   1
   0   0  -1 0.25610 6.65588   1
   0   0  -2 8252.66 382.195   1
   0   0   2 9082.30 405.481   1
   0   0   2 10668.1 522.512   2
   0   0   3 158.686 116.324   2
   0   0   3 147.508 99.8779   1
   0   0  -3 121.238 77.5479   1
   0   0  -4 686484. 14635.8   1
   0   0   4 678526. 14820.6   2
   0   0   5 214.209 159.025   2
   0   0  -5 199.834 126.329   1
   0   0   6 6861.93 572.792   2
   0   0  -6 5780.92 509.439   1
   0   0  -7 190.795 162.262   1
   0   0   7 22.7036 107.215   2
   0   0  -8 372581. 8640.03   1
   0   0   8 356829. 8513.85   2
   0   0   9 429.417 239.884   2
   0   0  -9 38.4912 257.886   1
   0   0  10 7379.03 702.774   2
   0   0 -10 7137.61 770.083   1
   0   0  10 9341.85 614.495   3
   0   0 -11 187.279 251.893   1
   0   0  11 104.330 191.471   2
   0   0  12 125589. 3878.94   2
   0   0 -12 118511. 4178.77   1
   0   0 -13 59.7698 279.624   1
   0   0  13 587.454 345.204   2
   0   0 -14 387.208 324.619   1
   0   0 -15-219.143 352.652   1
   0   0 -16 20912.9 1839.33   1
   0   0 -17-286.168 367.512   1
   0   0 -18 878.092 579.105   1
   0   0 -19 221.677 514.968   1
   0   2   0 603656. 12764.1   4
   0  -2   0 610450. 12767.7   4
   0   2   1 16325.6 592.805   4
   0  -2   1 16469.0 583.740   4
   0   2  -1 15941.2 606.071   1
   0   2   1 16166.5 444.644   1
   0   2  -1 16915.2 597.534   4
   0   2  -2 1768.90 212.379   1
   0  -2   2 2075.83 238.515   1
   0   2   2 1596.21 143.658   1
   0  -2   2 1668.05 183.154   4
   0  -2  -2 1464.49 135.518   1
   0  -2   3 1558.12 229.098   1
   0   2   3 1559.54 175.976   1
   0  -2  -3 1620.94 170.962   1
   0   2  -3 1526.07 221.564   1
   0   2  -4 257956. 6171.96   1
   0  -2  -4 269666. 5953.37   1
   0   2  -5 52.3228 155.602   1
   0  -2  -5 162.219 130.628   1
   0  -2  -6 3676.98 391.315   1
   0   2  -6 3128.65 387.219   1
   0  -2  -7 3254.34 410.234   1
   0   2  -7 2504.80 377.309   1
   0  -2  -8 201594. 5183.09   1
   0   2  -8 196668. 5409.30   1
   0  -2  -9 2510.65 459.828   1
   0   2  -9 1457.84 394.076   1
   0   2 -10 1051.97 332.610   1
   0  -2 -10 1142.53 368.776   1
   0   2  10 988.587 360.734   2
   0   2 -11 328.028 277.648   1
   0  -2 -11 1366.87 403.555   1
   0   2  11 1054.56 396.628   2
   0   2 -12 42098.6 2254.82   1
   0   2  12 46552.8 2202.30   2
   0  -2 -12 45314.0 2185.17   1
   0  -2 -13 20.9248 293.562   1
   0   2 -13 417.536 434.462   1
   0   2  13 288.715 275.297   2
   0  -2 -14 227.725 358.233   1
   0   2  14 1077.92 368.226   2
   0   2 -14 1778.78 607.089   1
   0  -2 -15-234.971 362.172   1
   0   2 -15 312.377 316.091   1
   0   2 -16 19115.9 1774.30   1
   0  -2 -16 16014.9 1558.63   1
   0  -2 -17-344.948 374.291   1
   0   2 -17 26.9736 448.464   1
   0   2 -18 388.541 558.439   1
   0  -2 -18-489.394 555.331   1
   0   2 -19-2.13650 480.833   1
   0  -2 -19 993.734 595.503   1
   0   4   0 571373. 12368.6   4
   0   4   1 38424.4 1318.07   4
   0   4   1 38535.5 954.018   1
   0   4  -1 39327.3 1241.73   1
   0   4  -1 37188.0 1315.74   4
   0   4   2 5059.35 406.219   4
   0   4  -2 4665.19 403.885   4
   0   4  -2 4730.38 379.587   1
   0   4   2 4936.81 253.640   1
   0   4   3 23737.5 786.393   1
   0   4  -3 23876.0 1025.64   4
   0   4  -3 22367.3 990.903   1
   0  -4  -4 414552. 8979.75   1
   0   4  -4 400443. 9351.58   1
   0   4   4 421807. 9030.03   1
   0   4  -5 4956.84 497.240   1
   0  -4  -5 6193.10 431.908   1
   0   4  -6 2932.48 405.983   1
   0   4  -6 2832.46 208.788   3
   0  -4  -6 2983.85 343.584   1
   0  -4  -7 10645.2 688.214   1
   0   4  -7 8504.06 747.431   1
   0   4  -8 230031. 6132.36   1
   0  -4  -8 226847. 5700.93   1
   0  -4  -9 13040.1 903.697   1
   0   4  -9 14272.7 1104.52   1
   0   4 -10 277.354 236.868   1
   0  -4 -10 572.688 260.049   1
   0   4 -11 2538.62 555.469   1
   0  -4 -11 2396.81 453.075   1
   0  -4 -12 44057.7 2091.81   1
   0   4 -12 43559.4 2342.55   1
   0   4 -13 2642.50 699.543   1
   0  -4 -13 1244.43 408.670   1
   0  -4 -14 458.317 371.805   1
   0   4  14 295.928 395.745   2
   0   4 -14 688.273 536.690   1
   0   4 -15 1737.58 637.458   1
   0  -4 -15 709.821 461.870   1
   0   4 -16 14946.6 1615.12   1
   0  -4 -16 14216.6 1429.12   1
   0   4 -17 1063.85 612.730   1
   0  -4 -17 701.021 459.757   1
   0   4 -18 412.495 486.055   1
   0  -4 -18 634.872 462.448   1
   0  -4 -19 893.713 619.783   1
   0   6   0 384143. 8424.15   1
   0   6   0 392097. 8948.20   4
   0   6  -1 40496.6 1258.20   1
   0   6   1 39044.9 1541.65   4
   0   6   1 37954.8 980.835   1
   0   6  -1 41978.4 1597.02   4
   0   6   2 12119.9 795.393   4
   0   6   2 12443.9 451.087   1
   0   6  -2 12913.7 846.492   4
   0   6  -2 14240.4 695.969   1
   0   6   3 49666.1 1865.48   4
   0   6  -3 47791.5 1650.82   1
   0   6  -3 48969.7 1869.38   4
   0   6   3 51363.2 1366.42   1
   0   6  -4 221594. 5614.05   1
   0   6  -4 225710. 5857.56   4
   0   6   4 234135. 5232.32   1
   0   6   4 231155. 5820.96   4
   0   6   5 12832.1 911.077   4
   0   6  -5 13793.6 875.364   1
   0   6  -6-274.034 237.588   1
   0   6  -7 22315.1 857.520   3
   0  -6  -7 20479.4 1006.42   1
   0   6  -7 20224.7 1238.21   1
   0   6  -8 135437. 4173.11   1
   0   6  -8 134587. 3185.23   3
   0  -6  -8 132938. 3694.39   1
   0   6  -9 12809.8 1083.86   1
   0  -6  -9 14117.3 913.353   1
   0   6 -10 1110.21 379.988   1
   0  -6 -10 2094.40 406.360   1
   0  -6 -11 6186.92 683.303   1
   0   6 -11 4757.64 721.227   1
   0   6 -12 39162.4 2270.89   1
   0  -6 -12 41681.5 1977.25   1
   0   6 -13 2182.52 661.246   1
   0  -6 -13 2951.38 560.498   1
   0   6 -14 1456.08 576.084   1
   0  -6 -14 965.799 435.871   1
   0   6 -15 2924.62 754.533   1
   0  -6 -15 3047.11 652.758   1
   0   6 -16 9819.16 1320.54   1
   0  -6 -16 10768.3 1193.26   1
   0   6 -17 499.649 525.037   1
   0  -6 -17 1067.48 552.116   1
   0  -6 -18-39.1385 361.276   1
   0   6 -18-728.360 661.173   1
   0   8   0 145106. 3289.89   1
   0   8   0 129242. 3227.89   1
   0   8  -1 32247.7 1005.78   1
   0   8   1 34269.5 1604.91   4
   0   8  -1 33440.7 1617.91   4
   0   8  -2 2715.10 275.239   1
   0   8   2 2897.17 444.140   4
   0   8  -2 3532.39 518.747   4
   0   8  -3 15682.0 1083.56   4
   0   8   3 13322.4 519.531   1
   0   8   3 15254.6 1048.82   4
   0   8  -3 14952.3 758.391   1
   0   8   4 80674.8 2846.83   4
   0   8  -4 79238.3 2396.18   1
   0   8   4 77745.7 2066.64   1
   0   8  -4 74607.8 2858.74   4
   0   8  -5 14177.1 893.054   1
   0   8   5 13916.1 1071.64   4
   0   8   6 202.906 288.586   4
   0   8  -6 566.376 232.215   1
   0   8  -7 15628.2 1067.47   1
   0   8   7 14110.3 1129.14   4
   0   8  -8 56256.2 2332.50   1
   0   8   8 55734.8 2442.70   4
   0   8   9 7460.04 869.064   4
   0   8  -9 8158.84 902.301   1
   0   8  10-25.2574 268.644   4
   0   8 -10 806.806 379.981   1
   0   8 -11 3631.52 663.823   1
   0   8 -12 17477.9 1482.60   1
   0   8 -13 2857.15 709.726   1
   0   8 -14 704.791 517.409   1
   0   8 -15 2073.13 675.701   1
   0   8 -16 3932.82 890.490   1
   0   8 -17 1718.27 1058.19   1
   0  10   0 95027.2 3443.66   4
   0  10  -1 56964.5 2494.09   4
   0  10   1 53125.2 2384.61   4
   0  10  -2-141.519 390.283   4
   0  10   2 212.526 255.831   4
   0  10  -3 37609.6 2019.73   4
   0  10   3 35353.6 1911.56   4
   0  10   4 74707.3 2992.52   4
   0  10  -4 73728.8 3069.69   4
   0  10   5 25511.4 1622.13   4
   0  10   6 374.559 401.896   4
   0  10   7 24528.4 1651.83   4
   0  10   8 45540.1 2376.98   4
   0  10   9 16875.3 1398.86   4
   0  10  10 210.584 327.654   4
   0  10  11 11541.0 1228.77   4
   0  10  12 9588.03 1159.97   4
   0  10  13 2626.66 659.088   4
   0  10  14-381.964 360.133   4
   0  10  15 2064.88 607.300   4
   0  12   0 42299.8 2361.49   4
   0  12   1 38934.7 2187.35   4
   0  12  -1 32359.5 2051.02   4
   0  12   2-11.9339 344.733   4
   0  12  -2 318.858 386.091   4
   0  12   3 15415.8 1384.44   4
   0  12  -3 15786.5 1415.26   4
   0  12  -4 23893.6 1829.38   4
   0  12   4 26032.6 1815.83   4
   0  12   5 15699.1 1423.77   4
   0  12   6 900.053 535.824   4
   0  12   7 13822.3 1354.82   4
   0  12   8 15132.1 1439.46   4
   0  12   9 9596.06 1170.86   4
   0  12  10-411.316 335.606   4
   0  12  11 6074.56 993.779   4
   0  14   0 16108.4 1587.42   4
   0  14  -1 21713.8 1877.87   4
   0  14   1 25346.7 1988.08   4
   0  14  -2 710.559 539.553   4
   0  14   2 452.096 441.471   4
   0  14  -3 17293.7 1683.85   4
   0  14   3 18907.8 1719.02   4
   0  14   4 10335.1 1291.06   4
   0  14   5 14409.1 1510.59   4
   0  14   6 532.699 515.163   4
   1   1 -19 598.910 524.687   1
   1  -1 -19 680.855 487.344   1
   1   1 -18 441.978 437.269   1
   1  -1 -18 757.122 506.806   1
   1  -1 -17 445.674 519.267   1
   1   1 -17 326.861 427.675   1
   1   1 -16 7320.66 1203.49   1
   1  -1 -16 5826.29 979.333   1
   1   1 -15 581.984 477.593   1
   1  -1 -15 623.159 364.767   1
  -1   1  14 319.656 237.967   2
   1   1 -14 289.931 424.186   1
   1  -1 -14 429.472 403.149   1
   1   1 -13 1390.03 536.033   1
   1  -1 -13 1152.19 434.183   1
  -1   1  13 1791.15 416.593   2
   1  -1 -12 27170.5 1730.59   1
   1   1 -12 25148.3 1711.57   1
  -1   1  12 29150.7 1481.33   2
   1  -1 -11 859.946 370.765   1
   1   1 -11 872.635 381.517   1
  -1   1  11 1060.55 304.767   2
  -1   1  10 4723.21 559.814   2
  -1  -1  10 5843.42 431.447   3
   1   1 -10 4496.37 648.143   1
   1  -1 -10 4825.01 624.122   1
   1   1  -9 1063.85 308.439   1
   1  -1  -9 731.673 270.812   1
  -1  -1   9 1690.11 230.046   3
  -1   1   9 1425.89 300.192   2
  -1  -1   8 97526.9 2496.73   3
   1   1  -8 89197.2 3060.24   1
  -1   1   8 91294.4 2876.82   2
   1  -1  -8 86220.1 2916.87   1
   1   1  -7-247.966 240.329   1
  -1  -1   7 21.2077 60.4946   3
   1  -1  -7 66.0824 179.958   1
   1  -1  -6 7061.98 567.178   1
  -1  -1   6 7765.24 456.709   3
   1   1  -6 7225.42 646.486   2
   1   1  -6 7076.69 627.604   1
   1   1  -5 4849.63 489.196   1
  -1  -1   5 3777.88 293.587   3
   1   1  -5 5052.41 472.457   2
   1  -1  -5 4227.08 397.414   1
   1   1  -4 392385. 8889.08   2
   1  -1  -4 407267. 8812.50   1
   1   1  -4 391287. 8543.41   3
  -1  -1   4 389280. 8508.19   3
   1   1  -4 397043. 9042.02   1
  -1   1   3 15692.2 668.365   1
   1   1  -3 15785.2 776.428   1
  -1  -1   3 15375.9 486.001   3
   1   1  -3 14994.7 534.371   3
   1  -1  -3 15680.8 649.313   1
  -1  -1   3 16651.2 805.525   1
   1   1  -2 28206.2 1051.84   1
  -1   1   2 28326.6 872.416   1
  -1  -1   2 27057.3 729.102   3
   1   1  -2 28542.4 745.717   3
  -1  -1   2 29111.9 1079.27   1
   1  -1  -2 27342.7 837.343   1
  -1  -1   1 9666.96 380.963   4
   1   1   0 195311. 4242.71   4
  -1  -1   0 203791. 4244.57   4
  -1   1   0 196300. 4210.24   4
  -1   1  -1 3226.96 169.533   4
  -1  -1  -1 3064.27 176.422   1
   1  -1   1 3379.64 185.412   1
   1   1   1 3496.11 184.402   1
  -1   1  -1 3254.62 175.488   1
   1  -1   1 3492.94 171.207   4
  -1   1  -2 605.093 105.705   1
  -1   1  -2 833.266 186.849   2
   1  -1   2 687.698 116.807   1
   1   1   2 598.912 100.772   1
  -1  -1  -2 544.539 94.4928   1
   1  -1   3 979.149 226.305   2
  -1   1  -3 1461.83 191.273   1
   1   1   3 1107.67 161.340   1
  -1   1  -3 1425.05 291.213   2
  -1  -1  -3 1101.12 154.875   1
   1  -1   3 1121.83 162.502   1
  -1  -1  -4 352746. 7621.32   1
   1  -1   4 332709. 7948.36   2
  -1   1  -4 363839. 7708.64   1
  -1   1  -4 340381. 8359.75   2
  -1   1  -5 9744.39 626.801   1
   1  -1   5 10373.7 738.309   2
  -1  -1  -5 10242.3 608.852   1
  -1  -1  -6 8791.48 629.517   1
   1  -1   6 8948.30 710.127   2
  -1   1  -6 9200.05 675.334   1
  -1  -1  -7 1528.82 318.412   1
   1  -1   7 2221.45 381.173   2
   1  -1   7 1844.24 156.162   3
   1   1   7 1682.34 386.804   2
  -1   1  -7 1656.83 330.548   1
   1  -1   7 1493.55 128.288   3
   1   1   8 84403.2 2957.67   2
  -1  -1  -8 82127.6 2611.82   1
  -1   1  -8 82101.3 2694.53   1
   1  -1   8 77553.3 1896.72   3
   1  -1   8 82288.0 2716.50   2
   1  -1   8 73437.8 1825.74   3
   1  -1   9 1633.45 374.548   2
   1  -1   9 992.634 117.219   3
  -1   1  -9 2047.62 456.667   1
   1   1   9 1744.58 430.101   2
  -1  -1  -9 1674.31 387.125   1
   1  -1   9 1048.13 136.716   3
   1  -1  10 9025.28 387.460   3
   1  -1  10 11990.6 954.891   2
   1   1  10 11663.1 984.916   2
  -1   1 -10 11672.7 978.457   1
   1  -1  10 9437.09 430.155   3
  -1  -1 -10 11043.2 933.794   1
  -1   1 -11 465.508 339.016   1
  -1  -1 -11 263.391 215.851   1
   1   1  11 17.0885 171.760   2
   1   1  12 49515.6 2301.17   2
  -1  -1 -12 49049.7 2308.38   1
  -1   1 -12 49627.8 2389.58   1
  -1  -1 -13-709.132 428.645   1
   1   1  13 586.216 348.811   2
  -1   1 -13 328.344 444.418   1
   1   1  14 1098.70 439.196   2
  -1   1 -14 1202.30 413.433   1
  -1  -1 -14 755.334 318.946   1
  -1   1 -15 57.6060 461.190   1
  -1  -1 -15 777.813 435.018   1
  -1   1 -16 4647.68 872.122   1
  -1  -1 -16 4266.31 843.447   1
  -1   1 -17-269.980 470.972   1
  -1  -1 -17 467.673 552.580   1
  -1  -1 -18 1017.91 611.979   1
  -1   1 -18 360.680 450.421   1
  -1   1 -19 126.154 429.432   1
  -1  -1 -19 357.577 475.773   1
   1   3 -19 80.2308 453.233   1
   1  -3 -19 737.472 505.598   1
   1  -3 -18 1394.42 633.006   1
   1   3 -18 973.670 612.874   1
   1  -3 -17 439.716 568.211   1
   1   3 -17 44.6953 515.924   1
   1   3 -16 5304.72 969.591   1
   1  -3 -16 5316.74 914.075   1
   1   3 -15-241.363 424.131   1
   1  -3 -15 12.2949 329.547   1
   1  -3 -14 371.704 315.079   1
   1   3 -14 1560.51 569.045   1
   1   3 -13-247.323 295.285   1
   1  -3 -13-289.348 444.975   1
  -1   3  13 359.712 325.776   2
  -1   3  12 29074.5 1727.16   2
   1  -3 -12 29535.6 1716.44   1
   1   3 -12 28513.5 1880.38   1
   1   3 -11 1030.59 406.128   1
   1  -3 -11 937.098 340.727   1
   1  -3 -10 4677.67 598.840   1
   1   3 -10 3624.64 635.574   1
   1  -3  -9 1923.92 396.094   1
   1   3  -9 1340.54 359.154   1
   1   3  -8 70654.0 2690.60   1
   1  -3  -8 72634.6 2404.46   1
   1   3  -7 814.022 319.336   1
   1  -3  -7 1124.92 266.869   1
   1   3  -6 520.884 246.317   1
   1   3  -6 274.453 72.4763   3
   1  -3  -6 404.632 168.389   1
   1  -3  -5 13836.2 677.825   1
   1   3  -5 13904.2 523.493   3
   1   3  -5 13885.0 915.467   1
   1   3  -4 300755. 7363.34   1
  -1   3   4 321006. 6931.82   1
   1  -3  -4 303397. 6790.75   1
   1  -3  -3 803.600 119.702   1
   1   3  -3 674.958 194.028   1
  -1   3   3 689.367 134.982   1
   1   3  -2 13975.6 668.044   4
   1   3  -2 15866.4 852.508   1
   1  -3  -2 14340.3 438.401   1
  -1   3   2 14710.2 481.378   1
  -1   3   1 84.3401 72.5749   4
   1   3  -1 343.532 124.762   4
   1  -3   0 220169. 4856.30   4
  -1   3   0 213045. 4845.51   4
   1   3   0 207338. 4859.51   4
   1   3   1 1809.63 207.896   4
  -1   3  -1 1868.92 149.784   1
   1  -3   1 1654.81 195.017   1
   1  -3   1 1618.48 187.034   4
  -1   3  -1 1540.33 194.738   4
  -1   3  -2 11532.2 569.456   4
   1   3   2 11483.6 578.345   4
   1   3   2 12808.3 496.496   1
  -1   3  -2 12773.2 538.822   1
   1  -3   2 13021.2 639.475   1
   1   3   3 4566.89 315.244   1
  -1   3  -3 4538.36 350.805   1
   1  -3   3 4325.73 399.391   1
  -1  -3  -3 4101.36 296.551   1
  -1   3  -4 279860. 6460.46   1
  -1  -3  -4 282405. 6296.25   1
  -1   3  -5 601.618 199.326   1
  -1  -3  -5 949.721 194.256   1
  -1   3  -6 5033.99 500.803   1
  -1  -3  -6 5901.12 492.046   1
  -1   3  -7 3177.40 450.685   1
  -1  -3  -7 3480.72 402.551   1
  -1  -3  -8 74345.7 2477.86   1
  -1   3  -8 77729.1 2695.18   1
  -1  -3  -9 276.608 174.041   1
  -1   3  -9 449.458 303.852   1
  -1  -3 -10 7543.70 733.417   1
  -1   3 -10 7033.65 783.844   1
  -1  -3 -11 2452.18 465.054   1
  -1   3 -11 1769.71 470.534   1
   1   3  12 28334.3 1864.72   2
  -1  -3 -12 29481.3 1714.95   1
  -1   3 -12 30107.6 1849.55   1
   1   3  13 112.753 282.873   2
  -1  -3 -13-384.088 356.949   1
  -1   3 -14 789.688 477.260   1
  -1  -3 -14 723.109 420.243   1
   1   3  14 970.740 434.133   2
  -1   3 -15-301.606 461.429   1
  -1  -3 -15 150.661 313.866   1
  -1   3 -16 3837.62 797.991   1
  -1  -3 -16 3665.42 735.081   1
  -1  -3 -17 116.452 371.692   1
  -1   3 -17-114.497 441.065   1
  -1   3 -18 1199.46 626.453   1
  -1  -3 -18 2298.28 769.117   1
  -1  -3 -19 903.787 522.303   1
   1  -5 -19 214.614 438.243   1
   1   5 -18 841.602 609.328   1
   1  -5 -18 947.824 524.770   1
   1   5 -17 586.021 707.262   1
   1  -5 -17 650.789 487.151   1
   1   5 -16 4375.46 958.864   1
   1  -5 -16 5760.55 931.644   1
   1  -5 -15-331.424 309.365   1
   1   5 -15 805.471 567.751   1
   1   5 -14 1873.32 611.887   1
   1  -5 -14 1333.23 400.131   1
   1  -5 -13 162.554 316.735   1
   1   5 -13 904.636 614.099   1
   1   5 -12 30302.7 2011.89   1
   1  -5 -12 31687.4 1696.79   1
   1  -5 -11 2279.29 442.649   1
   1   5 -11 2784.10 576.072   1
   1  -5 -10 3935.38 501.681   1
   1   5 -10 4755.60 712.526   1
   1   5  -9 1381.18 399.608   1
   1  -5  -9 1193.08 301.014   1
   1   5  -8 59690.2 2456.48   1
   1   5  -8 56888.8 1578.83   3
   1  -5  -8 59492.6 2006.45   1
   1   5  -7 5205.62 632.440   1
   1   5  -7 5036.92 347.845   3
   1  -5  -7 5268.90 469.010   1
   1   5  -6 2654.18 269.623   3
   1  -5  -6 2758.05 301.530   1
   1   5  -6 3199.87 510.984   1
   1   5  -5 5308.55 591.749   1
   1  -5  -5 5830.74 394.080   1
   1   5  -4 156265. 4442.19   1
  -1   5   4 169022. 3906.55   1
   1   5  -3 2841.07 378.133   4
   1   5  -3 3123.75 416.255   1
  -1   5   3 3347.09 401.245   4
  -1   5   3 3685.88 253.039   1
   1   5  -2 6622.76 534.814   4
  -1   5   2 5850.35 504.008   4
   1   5  -2 5935.61 541.265   1
  -1   5   1 4525.19 427.634   4
   1   5  -1 4546.29 435.246   4
  -1   5   0 184751. 4569.11   4
   1   5   0 185268. 4604.58   4
   1   5   1 5185.27 466.233   4
  -1   5  -1 5615.33 474.424   4
  -1   5  -1 5358.24 291.915   1
   1   5   2 19736.6 676.715   1
  -1   5  -2 18105.1 932.895   4
  -1   5  -2 18250.5 728.562   1
   1   5   2 17952.2 925.942   4
   1   5   3 18421.5 714.810   1
  -1   5  -3 18494.9 815.576   1
  -1   5  -3 18328.5 944.824   4
   1   5   3 18991.0 962.767   4
   1   5   4 208137. 5226.31   4
  -1   5  -4 209381. 5068.25   1
  -1   5  -5 13452.7 815.053   1
  -1   5  -6 3078.63 412.371   1
  -1  -5  -6 3860.92 397.812   1
  -1  -5  -7 447.088 221.842   1
  -1   5  -7 498.998 203.128   1
  -1   5  -7 532.394 129.733   3
  -1   5  -7 776.474 109.223   3
  -1  -5  -8 54185.5 1983.28   1
  -1   5  -8 54300.2 2209.15   1
  -1  -5  -9 389.877 227.588   1
  -1   5  -9 294.872 233.313   1
  -1  -5 -10 4455.27 574.193   1
  -1   5 -10 4070.22 629.060   1
  -1   5 -11 926.728 421.627   1
  -1  -5 -11 937.624 320.187   1
  -1  -5 -12 18456.6 1302.60   1
  -1   5 -12 19004.3 1486.29   1
  -1  -5 -13 711.798 399.724   1
  -1   5 -13 272.286 396.864   1
  -1  -5 -14 1811.94 485.329   1
  -1   5 -14 3150.40 724.657   1
  -1   5 -15 1453.05 613.843   1
  -1  -5 -15 688.305 429.940   1
  -1   5 -16 4949.27 958.044   1
  -1  -5 -16 4588.58 843.675   1
  -1   5 -17-679.707 539.386   1
  -1  -5 -17 190.812 423.417   1
  -1   5 -18 1129.62 691.230   1
  -1  -5 -18 847.063 475.581   1
  -1  -5 -19 784.745 493.745   1
   1   7 -17 1036.18 734.405   1
   1   7 -16 4043.38 953.661   1
   1   7 -15 1223.82 636.470   1
   1   7 -14 725.741 451.840   1
   1  -7 -14 1065.73 466.267   1
   1  -7 -13 1768.40 493.842   1
   1   7 -13 2491.27 664.362   1
   1   7 -12 19292.1 1569.94   1
   1  -7 -12 18985.7 1252.36   1
   1   7 -11 2897.46 607.648   1
   1  -7 -11 2111.24 408.011   1
   1   7 -10 3885.61 628.440   1
   1  -7 -10 4636.37 537.925   1
   1   7  -9 738.370 235.163   1
   1  -7  -9 1545.44 331.087   1
   1   7  -8 52807.2 1656.60   3
   1   7  -8 46481.6 2191.21   1
   1   7  -7 5572.83 659.640   1
   1   7  -7 6733.40 523.170   3
   1   7  -6 3084.73 469.609   1
  -1   7   6 3698.38 515.220   4
  -1   7   5 8997.13 563.910   1
   1   7  -5 9602.22 789.827   1
  -1   7   5 8634.89 790.954   4
   1   7  -4 112642. 3548.62   4
  -1   7   4 113566. 3488.07   4
  -1   7   4 113455. 2802.06   1
   1   7  -4 111669. 3338.12   1
  -1   7   3 15935.6 1025.72   4
   1   7  -3 17593.4 1101.52   4
   1   7  -3 17284.0 971.377   1
   1   7  -2 5258.21 575.512   4
  -1   7   2 4347.44 528.774   4
   1   7  -2 4310.31 438.781   1
   1   7  -1 9394.46 775.417   4
   1   7  -1 10313.2 682.494   1
  -1   7   1 9467.26 746.731   4
  -1   7   0 136222. 3877.36   4
   1   7   0 139817. 3916.47   4
  -1   7  -1 9068.65 384.272   1
   1   7   1 9491.86 416.643   1
  -1   7  -1 9078.89 743.835   4
   1   7   1 10463.9 771.459   4
  -1   7  -2 10638.1 513.771   1
   1   7   2 10906.8 469.555   1
   1   7   2 8623.35 718.130   4
  -1   7  -2 11075.6 829.115   4
   1   7   3 6090.52 622.956   4
  -1   7  -3 5828.44 429.880   1
  -1   7  -3 6333.43 651.155   4
   1   7   3 5588.00 354.468   1
   1   7   4 142717. 4152.51   4
  -1   7  -4 146865. 3724.86   1
  -1   7  -4 139099. 4162.37   4
  -1   7  -5 18373.5 984.217   1
   1   7   5 17831.8 1139.04   4
  -1   7  -6 2957.61 430.056   1
   1   7   6 3240.70 501.607   4
   1   7   7 3414.84 503.616   4
  -1   7  -7 2832.32 455.554   1
  -1   7  -8 36399.4 1755.12   1
   1   7   8 33756.5 1758.89   4
  -1   7  -9 3501.76 562.357   1
  -1   7 -10 1247.39 375.836   1
  -1   7 -11 1298.43 467.096   1
  -1   7 -12 17306.9 1447.68   1
  -1  -7 -13 2170.96 528.978   1
  -1   7 -13 1293.16 522.585   1
  -1   7 -14 1349.93 547.959   1
  -1  -7 -14 898.894 415.916   1
  -1   7 -15-950.505 615.608   1
  -1  -7 -15-155.165 252.031   1
  -1   7 -16 2710.57 707.649   1
  -1   7 -17-480.779 469.779   1
   1   9 -17-481.102 484.551   1
   1   9 -16 3489.74 868.971   1
  -1   9  16 2942.14 732.621   4
  -1   9  15 1062.93 471.831   4
   1   9 -15 2322.38 697.745   1
  -1   9  14-229.221 407.072   4
   1   9 -14 937.024 573.359   1
  -1   9  13-438.928 438.854   4
   1   9 -13 1008.26 549.104   1
   1   9 -12 8882.12 1084.08   1
  -1   9  12 10518.9 1126.03   4
  -1   9  11 1660.42 420.808   4
   1   9 -11 1994.65 529.204   1
  -1   9  10 1484.35 459.420   4
   1   9 -10 1927.47 490.396   1
  -1   9   9 928.285 405.675   4
   1   9  -9 1246.56 395.154   1
  -1   9   8 20427.0 1445.46   4
   1   9  -8 20551.4 1347.83   1
   1   9  -7 6621.78 716.554   1
  -1   9   7 5929.91 764.586   4
  -1   9   6 189.737 263.620   4
   1   9  -6 211.093 170.233   1
  -1   9   5 6871.79 778.621   4
   1   9  -5 4926.33 532.252   1
   1   9  -4 65476.3 2218.05   1
  -1   9   4 68878.7 2693.57   4
   1   9  -4 66513.7 2740.69   4
   1   9  -3 22535.1 1440.36   4
   1   9  -3 22751.5 1057.73   1
  -1   9   3 24238.5 1435.55   4
   1   9  -2 5790.83 717.057   4
  -1   9   2 7759.72 787.559   4
   1   9  -2 7470.06 518.107   1
  -1   9   1 7191.14 758.867   4
   1   9  -1 5593.15 402.401   1
   1   9  -1 5560.77 681.344   4
  -1   9   0 61108.5 2387.90   4
   1   9   0 60245.8 2391.91   4
   1   9   0 55051.4 1572.70   1
   1   9   1 7590.70 773.596   4
  -1   9  -1 6701.08 755.042   4
   1   9   1 6023.74 360.985   1
  -1   9  -2 1073.49 140.717   1
  -1   9  -2 1139.78 353.846   4
   1   9   2 1741.14 412.272   4
  -1   9  -3 8325.22 834.581   4
  -1   9  -3 7654.69 463.152   1
   1   9   3 8689.93 854.529   4
   1   9   4 48648.3 2196.23   4
  -1   9  -4 49107.2 2261.69   4
  -1   9  -4 49396.3 1629.90   1
   1   9   5 11556.3 1026.48   4
  -1   9  -5 10147.9 720.989   1
   1   9   6 1174.37 403.039   4
  -1   9  -6 2150.64 384.660   1
  -1   9  -7 4781.42 582.826   1
   1   9   7 4193.50 643.285   4
  -1   9  -8 21440.2 1306.07   1
   1   9   8 21596.7 1518.11   4
  -1   9  -9 2569.01 493.999   1
   1   9   9 1670.72 464.753   4
   1   9  10 1099.21 404.613   4
  -1   9 -10 2801.66 552.250   1
   1   9  11 1381.34 439.323   4
  -1   9 -11 2485.55 598.292   1
  -1   9 -12 9940.29 1070.26   1
   1   9  12 8594.84 1016.49   4
  -1   9 -13 98.9104 352.348   1
   1   9  13-180.881 366.562   4
  -1   9 -14-988.473 523.121   1
   1   9  14-100.957 381.930   4
   1   9  15-581.051 441.268   4
  -1   9 -15-278.330 451.081   1
   1   9  16-166.433 389.316   4
  -1   9 -16 1146.22 561.732   1
  -1  11  13 662.959 482.219   4
  -1  11  12 4977.81 868.866   4
  -1  11  11 2559.83 676.361   4
  -1  11  10 325.413 381.950   4
  -1  11   9 2656.88 650.081   4
  -1  11   8 18946.9 1559.60   4
  -1  11   7 5970.69 889.340   4
  -1  11   6 1464.17 513.177   4
  -1  11   5 10874.9 1122.29   4
  -1  11   4 35800.2 2034.24   4
   1  11  -4 34019.3 2067.35   4
  -1  11   3 16409.7 1325.25   4
   1  11  -3 15387.8 1352.56   4
   1  11  -2 3406.48 643.274   4
  -1  11   2 3391.34 665.758   4
   1  11  -1 2553.66 592.171   4
  -1  11   1 3351.59 632.188   4
  -1  11   0 36805.1 2073.02   4
   1  11   0 35731.2 2012.21   4
  -1  11  -1 21434.1 1521.65   4
   1  11   1 22111.8 1549.63   4
  -1  11  -2 2065.42 465.876   4
   1  11   2 1953.87 488.034   4
  -1  11  -3 12525.9 1187.26   4
   1  11   3 13648.5 1202.70   4
   1  11   4 37223.4 2086.59   4
  -1  11  -4 35334.8 2093.02   4
   1  11   5 12024.5 1201.63   4
   1  11   6 1251.97 437.661   4
   1  11   7 4098.87 762.304   4
   1  11   8 13670.5 1332.61   4
   1  11   9 1850.34 595.561   4
   1  11  10 558.824 337.045   4
   1  11  11 1130.63 501.887   4
   1  11  12 6473.54 1067.13   4
   1  11  13 3978.52 836.682   4
  -1  13   9 1972.99 624.996   4
  -1  13   8 7558.50 1113.75   4
  -1  13   7 5446.80 969.919   4
  -1  13   6 1910.61 603.605   4
  -1  13   5 7651.41 1064.61   4
  -1  13   4 13628.0 1383.98   4
  -1  13   3 11440.6 1257.44   4
   1  13  -3 9810.08 1239.96   4
  -1  13   2 560.624 450.977   4
   1  13  -2 449.719 377.021   4
  -1  13   1 4280.04 793.549   4
   1  13  -1 5139.34 831.677   4
   1  13   0 14720.5 1403.56   4
  -1  13   0 15575.5 1451.92   4
  -1  13  -1 10278.6 1196.07   4
   1  13   1 9779.25 1165.20   4
   1  13   2 1596.35 638.904   4
  -1  13  -2 1736.45 536.300   4
  -1  13  -3 11756.3 1320.54   4
   1  13   3 9647.40 1208.32   4
   1  13   4 14102.1 1404.34   4
   1  13   5 10523.8 1237.01   4
   1  13   6 1626.25 587.547   4
   1  13   7 2225.34 675.895   4
   1  13   8 6472.33 1077.63   4
   1  13   9 2621.53 795.026   4
   1  15  -2 1210.89 620.076   4
  -1  15   1 5085.15 969.167   4
   1  15  -1 5568.59 1028.65   4
   1  15   0 3803.79 870.172   4
  -1  15   0 6168.27 1069.34   4
  -1  15  -1 5799.91 1050.93   4
  -1  15  -2 420.300 462.724   4
  -1  15  -3 6354.23 1089.07   4
   2   0 -19-151.156 501.769   1
   2   0 -18 793.019 549.947   1
   2   0 -17 2000.29 726.329   1
   2   0 -16 21240.4 1850.98   1
   2   0 -15 434.653 405.825   1
   2   0 -14 825.126 387.618   1
   2   0 -13 68.9784 351.275   1
   2   0 -12 75086.8 3187.07   1
   2   0 -11 299.731 294.170   1
   2   0 -10 3492.01 587.554   1
  -2   0  10 4240.37 442.772   2
   2   0  -9 113.371 263.817   1
  -2   0   9-25.9688 134.778   2
   2   0  -8 288014. 7381.41   1
  -2   0   8 285215. 6640.00   2
  -2   0   8 294139. 6823.68   3
  -2   0   7 149.076 119.404   3
   2   0  -7 266.315 241.424   1
  -2   0   7 154.479 101.836   2
   2   0  -6 7030.18 628.158   1
  -2   0   6 7047.19 423.902   2
  -2   0   6 6855.81 494.967   3
  -2   0   5 13.5682 49.4167   2
  -2   0   5 135.013 63.0675   3
   2   0  -5 105.776 178.869   1
   2   0  -4 653379. 14813.4   1
  -2   0   4 654341. 14467.8   3
   2   0  -3-46.7913 138.909   1
  -2   0   3 167.335 91.0313   3
   2   0  -3 219.634 103.862   3
  -2   0   3-45.4422 132.675   1
  -2   0   2 40360.8 1313.61   3
   2   0  -2 37693.5 1292.74   3
   2   0  -1 141.981 87.4337   3
  -2   0   1 40.1031 60.0680   3
  -2   0   0 405795. 8532.30   3
   2   0   0 393057. 8549.06   3
  -2   0  -1 227.162 63.5188   1
   2   0   1 118.602 49.6148   3
   2   0   1 39.7853 152.586   2
   2   0   1 183.345 58.9928   1
  -2   0  -1 150.124 58.2812   3
   2   0   2 16341.9 552.653   3
   2   0   2 16817.9 1003.70   2
   2   0   2 17344.5 623.914   1
  -2   0  -2 15402.1 597.540   1
  -2   0  -3 21.7727 70.7961   1
   2   0   3 87.7383 86.4003   1
   2   0   3-78.5772 173.758   2
   2   0   4 485790. 11594.0   2
  -2   0  -4 499084. 10769.4   1
   2   0   5 99.4701 160.666   2
  -2   0  -5 254.676 138.827   1
   2   0   6 8508.05 808.056   2
  -2   0  -6 8913.91 633.495   1
  -2   0  -7 506.570 261.421   1
   2   0   7 342.648 205.910   2
  -2   0  -8 272145. 6685.30   1
   2   0   8 261120. 7044.33   2
  -2   0  -9 542.768 291.934   1
   2   0   9 188.751 197.414   2
   2   0  10 4250.08 656.037   2
  -2   0 -10 4482.37 599.244   1
   2   0  11-253.642 190.873   2
  -2   0 -11-214.166 296.398   1
   2   0  11 217.981 131.759   3
  -2   0 -12 25536.5 1638.32   1
   2   0  12 28141.8 1693.20   2
   2   0  13 767.921 406.624   2
  -2   0 -13-343.971 434.227   1
  -2   0 -14 129.663 374.138   1
   2   0  14 1234.81 498.408   2
  -2   0 -15 107.397 326.621   1
  -2   0 -16 15393.1 1549.32   1
  -2   0 -17-65.1427 428.915   1
  -2   0 -18 768.338 552.219   1
  -2   0 -19 54.1974 546.222   1
   2  -2 -20 2441.36 776.670   1
   2  -2 -19 17.0368 415.559   1
   2   2 -19 830.956 685.053   1
   2  -2 -18 81.4641 480.192   1
   2   2 -18 14.3821 545.404   1
   2  -2 -17 300.716 432.011   1
   2   2 -17 338.654 383.768   1
   2   2 -16 12550.9 1472.31   1
   2  -2 -16 11998.1 1366.37   1
   2  -2 -15 1071.72 483.402   1
   2   2 -15 1585.34 642.684   1
   2  -2 -14 1148.29 473.249   1
   2   2 -14 174.481 336.411   1
   2  -2 -13 216.957 277.542   1
   2   2 -13 1196.64 554.713   1
  -2   2  13 868.940 311.541   2
  -2   2  12 61052.1 2320.48   2
   2   2 -12 56636.6 2812.79   1
   2  -2 -12 57033.7 2604.19   1
   2   2 -11 277.907 297.069   1
   2  -2 -11 980.163 370.926   1
  -2   2  11 1416.79 332.627   2
   2   2 -10 2055.76 489.966   1
   2  -2 -10 2748.16 494.211   1
  -2   2  10 3054.04 455.778   2
  -2  -2   9 1278.47 135.853   3
   2   2  -9 898.759 335.863   1
   2  -2  -9 1491.29 357.147   1
  -2  -2   8 159451. 3641.81   3
   2   2  -8 169549. 4903.55   1
   2  -2  -8 165583. 4484.40   1
  -2  -2   7 463.540 98.6645   3
   2   2  -7 867.325 324.119   1
   2  -2  -7 1245.08 271.639   1
   2   2  -6 23700.1 1332.95   1
   2   2  -6 24063.8 1152.40   2
   2  -2  -6 22764.7 1076.77   1
   2   2  -6 23257.9 917.719   3
  -2  -2   6 24255.8 763.440   3
   2   2  -5 5489.76 589.910   1
   2   2  -5 4864.62 336.268   3
   2  -2  -5 4833.61 418.182   1
   2  -2  -4 195517. 4666.53   1
  -2   2   4 210677. 4829.25   1
   2   2  -4 199567. 5268.28   1
   2   2  -4 192652. 4467.96   3
   2  -2  -3 84265.2 2186.27   1
   2   2  -3 84989.8 2711.47   1
   2   2  -3 88189.8 2113.84   3
  -2   2   3 87508.0 2315.61   1
  -2  -2   2 116858. 2876.92   4
   2  -2  -2 112311. 2716.77   1
  -2  -2   1 2747.69 229.341   4
   2   2  -1 2564.07 220.883   4
  -2  -2   0 572737. 12232.9   4
  -2   2   0 570675. 12186.0   4
   2  -2   0 595162. 12021.2   1
   2   2   0 559392. 12241.4   4
   2   2   1 2790.09 222.433   4
   2  -2   1 2939.84 196.406   1
   2  -2   1 2992.04 203.352   4
  -2   2  -1 2807.57 182.909   1
  -2  -2  -1 2823.53 223.203   4
  -2   2  -1 2860.56 205.545   4
  -2   2  -2 17898.3 645.244   1
  -2   2  -2 17124.6 636.027   4
   2   2   2 18337.7 677.776   1
   2  -2   2 18983.5 698.601   1
  -2   2  -2 20486.1 1122.15   2
   2  -2   2 17548.1 616.979   4
  -2   2  -2 19184.3 802.190   3
  -2  -2  -3 3837.42 307.714   1
   2  -2   3 3536.33 268.281   4
  -2   2  -3 3135.22 283.428   1
  -2   2  -3 3137.30 268.693   3
  -2  -2  -4 263300. 5861.73   1
  -2   2  -4 254769. 5880.46   1
  -2  -2  -5 691.837 182.579   1
  -2   2  -5 1033.91 251.467   1
  -2  -2  -6 13886.0 802.476   1
  -2   2  -6 15831.7 885.187   1
  -2   2  -7 7322.51 654.843   1
  -2  -2  -7 6164.76 550.838   1
  -2   2  -8 157723. 4427.55   1
  -2  -2  -8 158045. 4328.54   1
  -2   2  -9 5691.99 654.895   1
  -2  -2  -9 4644.66 558.252   1
   2   2  10 3808.47 684.280   2
  -2   2 -10 4856.00 659.845   1
  -2  -2 -10 3224.07 496.909   1
   2   2  11-162.730 280.875   2
  -2   2 -11 293.922 329.758   1
  -2  -2 -11 196.497 212.771   1
   2   2  12 45895.0 2405.18   2
  -2   2 -12 44299.6 2277.79   1
  -2  -2 -12 48052.2 2242.20   1
  -2  -2 -13 403.495 253.955   1
   2   2  13 714.367 410.008   2
  -2   2 -13-146.576 412.434   1
   2   2  14 117.726 296.509   2
  -2  -2 -14 184.323 421.938   1
  -2   2 -14 301.737 329.386   1
  -2  -2 -15 389.289 401.965   1
  -2   2 -15-411.106 542.568   1
  -2   2 -16 11891.6 1385.12   1
  -2  -2 -16 12698.5 1369.19   1
  -2  -2 -17-6.28660 352.277   1
  -2   2 -17 210.907 495.605   1
  -2   2 -18 212.096 432.735   1
  -2  -2 -18-95.5493 387.697   1
  -2  -2 -19-27.5303 440.229   1
   2  -4 -19-612.951 479.513   1
   2   4 -19 857.237 635.782   1
   2  -4 -18-115.199 403.532   1
   2   4 -18 84.8527 430.310   1
   2   4 -17 391.221 568.393   1
   2  -4 -17 432.177 486.107   1
   2  -4 -16 13818.9 1396.42   1
   2   4 -16 15494.3 1703.06   1
   2   4 -15 946.585 571.807   1
   2  -4 -15 675.435 307.728   1
   2  -4 -14 129.820 387.150   1
   2   4 -14 579.437 477.530   1
   2   4 -13 1042.61 509.091   1
   2  -4 -13-0.25507 294.523   1
   2  -4 -12 57420.9 2461.87   1
   2   4 -12 56129.8 2887.55   1
   2  -4 -11 4953.84 661.812   1
   2   4 -11 3540.03 685.993   1
   2   4 -10 3978.09 686.569   1
   2  -4 -10 6204.12 682.114   1
   2   4  -9 4605.55 701.800   1
   2  -4  -9 5677.17 608.217   1
   2   4  -8 163725. 4931.08   1
   2   4  -8 154633. 3717.60   3
   2  -4  -8 156796. 4186.48   1
   2  -4  -7 8850.98 623.155   1
   2   4  -7 8537.92 486.062   3
   2   4  -7 9773.06 925.164   1
   2   4  -6 5152.71 659.812   1
   2  -4  -6 4463.28 400.370   1
   2   4  -6 4345.09 329.406   3
   2   4  -5 7186.23 746.658   1
   2  -4  -5 8086.21 477.972   1
   2   4  -5 8620.04 479.626   3
   2   4  -4 324647. 8130.88   1
   2  -4  -4 321474. 7052.93   1
  -2   4   4 333641. 7329.70   1
   2   4  -3 19658.7 949.982   4
   2   4  -3 18351.7 1150.88   1
  -2   4   3 19781.0 756.578   1
   2  -4  -3 20235.9 609.424   1
   2   4  -2 7876.70 550.707   4
   2   4  -1 10061.4 605.848   4
  -2   4   1 9317.13 554.345   4
   2   4   0 679653. 14588.4   4
  -2   4   0 675007. 14536.5   4
  -2   4  -1 41919.5 1100.20   1
  -2   4  -1 43829.4 1402.57   4
   2   4   1 42252.4 1429.91   4
   2  -4   1 44551.4 1320.73   1
  -2   4  -2 26280.0 1023.63   4
   2   4   2 26973.4 896.033   1
   2  -4   2 27560.1 1039.99   1
  -2   4  -2 24205.2 841.474   1
   2   4   2 26490.4 1048.36   4
  -2   4  -3 3256.75 337.897   4
  -2   4  -3 3586.65 316.403   1
   2   4   3 3272.45 344.628   4
  -2   4  -4 225934. 5341.60   1
  -2   4  -5 13582.7 751.182   3
  -2   4  -5 14350.6 810.481   1
  -2  -4  -5 14224.7 764.830   1
  -2   4  -6 1850.41 191.844   3
  -2   4  -6 2142.83 349.083   1
  -2  -4  -6 1761.13 301.239   1
  -2   4  -7 10546.5 800.086   1
  -2  -4  -7 9785.29 719.237   1
  -2   4  -8 142430. 4157.29   1
  -2  -4  -8 139653. 3948.17   1
  -2   4  -9 3804.44 597.865   1
  -2  -4  -9 4126.60 524.746   1
  -2  -4 -10 2973.58 497.682   1
  -2   4 -10 3560.37 584.216   1
  -2   4 -11 2611.03 543.125   1
  -2  -4 -11 963.559 352.186   1
  -2  -4 -12 44198.9 2141.98   1
  -2   4 -12 44697.1 2328.26   1
  -2  -4 -13 1150.68 467.347   1
  -2   4 -13 1616.47 483.633   1
   2   4  13 1318.96 467.714   2
  -2  -4 -14 452.424 370.355   1
   2   4  14-161.049 340.434   2
  -2  -4 -15 251.593 349.118   1
  -2   4 -15-159.370 353.533   1
  -2  -4 -16 11228.4 1277.42   1
  -2   4 -16 8425.63 1165.79   1
  -2   4 -17 1166.20 583.585   1
  -2  -4 -17 1062.25 505.905   1
  -2   4 -18 967.392 579.652   1
  -2  -4 -18 700.448 517.403   1
   2   6 -18 1420.41 680.137   1
   2   6 -17 1863.14 783.988   1
   2  -6 -17 1433.83 573.983   1
   2  -6 -16 11554.2 1242.22   1
   2   6 -16 13879.8 1604.66   1
   2  -6 -15 2265.86 616.479   1
   2   6 -15 3119.04 789.519   1
   2  -6 -14 219.152 308.186   1
   2   6 -14 149.406 458.007   1
   2  -6 -13 1892.18 441.145   1
   2   6 -13 1449.23 551.660   1
   2   6 -12 31214.8 2116.92   1
   2  -6 -12 34937.1 1749.85   1
   2   6 -11 8690.79 1038.29   1
   2  -6 -11 9060.10 806.387   1
   2  -6 -10 1710.61 347.425   1
   2   6 -10 1630.41 513.742   1
   2   6  -9 9761.36 990.952   1
   2  -6  -9 10454.4 740.105   1
   2  -6  -8 134966. 3642.09   1
   2   6  -8 137494. 3445.59   3
   2   6  -8 138892. 4501.93   1
   2   6  -7 23568.9 1006.80   3
   2   6  -7 25738.1 1562.20   1
   2  -6  -7 23567.6 1015.37   1
   2  -6  -6 1974.30 241.488   1
   2   6  -6 2501.24 523.468   1
  -2   6   5 18017.1 857.746   1
   2   6  -5 16999.2 1198.39   1
  -2   6   4 245149. 6219.43   4
  -2   6   4 249930. 5666.19   1
   2   6  -4 248286. 6627.15   1
   2   6  -3 16580.0 1008.37   4
   2   6  -3 15941.1 1094.29   1
  -2   6   3 16185.4 954.283   4
   2   6  -2 1925.32 362.141   1
   2   6  -2 1808.69 350.267   4
  -2   6   2 1084.57 259.280   4
  -2   6   1 37267.6 1515.74   4
   2   6  -1 40902.3 1624.03   4
  -2   6   0 335999. 7891.10   4
   2   6   0 338326. 7940.08   4
  -2   6  -1 60660.6 1985.60   4
  -2   6  -1 54059.8 1352.60   1
   2   6   1 55030.8 1959.89   4
   2   6   2 3374.59 408.553   4
  -2   6  -2 4001.46 476.053   4
  -2   6  -2 3386.28 263.995   1
  -2   6  -3 18583.1 787.386   1
  -2   6  -3 18704.0 1014.94   4
   2   6   3 17746.9 1018.89   4
  -2   6  -4 205267. 4956.51   1
   2   6   4 203322. 5320.24   4
  -2   6  -4 209044. 5369.28   4
  -2   6  -5 19109.6 972.607   1
   2   6   5 18526.7 1090.52   4
  -2   6  -6 2737.88 407.624   1
   2   6   6 1543.90 351.688   4
  -2   6  -7 13928.8 948.823   1
  -2   6  -8 118796. 3719.91   1
  -2   6  -9 8265.69 857.194   1
  -2  -6 -10 919.912 319.606   1
  -2   6 -10 1042.29 417.509   1
  -2  -6 -11 6472.01 748.217   1
  -2   6 -11 6120.22 829.443   1
  -2   6 -12 35140.2 2056.13   1
  -2  -6 -12 32301.2 1782.76   1
  -2  -6 -13 2444.79 605.774   1
  -2   6 -13 2679.17 656.538   1
  -2  -6 -14 490.568 398.495   1
  -2   6 -14-378.368 425.213   1
  -2   6 -15 104.761 420.867   1
  -2  -6 -15 1225.92 509.466   1
  -2  -6 -16 10436.0 1221.84   1
  -2   6 -16 8661.90 1221.55   1
  -2  -6 -17 999.472 552.931   1
  -2   6 -17 1340.09 559.151   1
   2   8 -17 2052.00 761.135   1
   2   8 -16 8379.10 1273.13   1
   2   8 -15 1715.48 663.175   1
   2   8 -14 585.766 481.383   1
   2   8 -13 3861.15 820.733   1
   2   8 -12 20214.0 1677.58   1
   2   8 -11 4681.03 840.381   1
   2   8 -10-66.7617 330.258   1
   2   8  -9 13045.8 1169.40   1
  -2   8   8 53171.4 2394.93   4
   2   8  -8 53225.7 2472.66   1
   2   8  -8 59897.9 2008.81   3
   2   8  -7 15327.0 911.946   3
  -2   8   7 14093.6 1117.17   4
   2   8  -7 13620.2 1099.82   1
   2   8  -6 793.007 364.677   1
  -2   8   6-204.731 270.164   4
   2   8  -5 22495.3 1322.80   1
  -2   8   5 22317.2 1350.05   4
  -2   8   4 130643. 3990.49   4
   2   8  -4 130070. 4102.51   4
   2   8  -4 124055. 3865.73   1
   2   8  -3 33043.9 1696.03   4
  -2   8   3 33998.3 1650.30   4
   2   8  -3 29099.1 1516.79   1
  -2   8   2 741.737 302.745   4
   2   8  -2 689.479 226.248   1
   2   8  -2 634.272 229.224   4
   2   8  -1 32917.0 1645.13   4
   2   8  -1 36882.7 1619.59   1
  -2   8   1 33317.7 1596.37   4
   2   8   0 135439. 4030.49   4
  -2   8   0 133836. 3981.03   4
  -2   8  -1 43265.8 1885.02   4
   2   8   1 44508.1 1304.64   1
   2   8   1 44368.4 1900.93   4
  -2   8  -2 713.050 117.774   1
   2   8   2 648.198 278.910   4
  -2   8  -2 621.718 229.678   4
   2   8   3 19797.3 1219.47   4
  -2   8  -3 22706.0 1321.28   4
  -2   8  -3 21210.8 828.740   1
   2   8   4 98382.3 3251.96   4
  -2   8  -4 94715.5 2610.16   1
  -2   8  -4 93896.9 3246.49   4
   2   8   5 20724.1 1300.48   4
  -2   8  -5 19429.3 982.257   1
   2   8   6-64.1384 256.661   4
  -2   8  -6 1059.74 311.454   1
   2   8   7 10535.0 963.730   4
  -2   8  -7 10320.8 832.466   1
   2   8   8 63429.7 2659.23   4
  -2   8  -8 65746.5 2482.24   1
  -2   8  -9 19037.8 1293.00   1
   2   8   9 17715.4 1356.79   4
  -2   8 -10 706.691 389.650   1
   2   8  10 442.501 338.438   4
  -2   8 -11 4207.31 690.028   1
   2   8  11 2735.00 585.222   4
   2   8  12 14509.9 1280.14   4
  -2   8 -12 15119.2 1321.93   1
   2   8  13 2085.10 540.433   4
  -2   8 -13 1248.97 425.242   1
   2   8  14-891.516 502.806   4
  -2   8 -14-782.811 507.364   1
  -2   8 -15 620.147 358.877   1
   2   8  15 558.850 316.519   4
   2   8  16 4316.40 825.526   4
  -2   8 -16 4829.59 893.908   1
   2   8  17 327.764 342.683   4
  -2  10  15 1607.88 515.570   4
  -2  10  14-466.783 439.228   4
   2  10 -13 5234.87 911.381   1
  -2  10  13 4952.27 885.973   4
   2  10 -12 17472.3 1541.75   1
  -2  10  12 17827.9 1548.57   4
   2  10 -11 5620.43 863.906   1
  -2  10  11 6799.37 929.759   4
  -2  10  10-386.384 368.949   4
   2  10 -10-31.8642 241.928   1
  -2  10   9 12538.6 1223.42   4
   2  10  -9 13764.6 1188.86   1
  -2  10   8 41914.9 2294.40   4
   2  10  -8 45508.7 2146.76   1
   2  10  -7 24601.7 1442.74   1
  -2  10   7 24796.5 1654.27   4
  -2  10   6 293.106 394.791   4
   2  10  -6 35.1251 172.030   1
   2  10  -5 19391.2 1182.28   1
  -2  10   5 23733.4 1574.29   4
   2  10  -4 85159.9 3384.05   4
  -2  10   4 82601.3 3210.43   4
   2  10  -3 32269.1 1885.30   4
  -2  10   3 33956.0 1850.20   4
  -2  10   2 1893.85 505.979   4
   2  10  -2 1083.03 351.035   4
   2  10  -1 48614.6 2302.82   4
  -2  10   1 50286.1 2271.91   4
   2  10   0 115441. 3933.77   4
  -2  10   0 113729. 3872.42   4
  -2  10  -1 34753.1 1860.19   4
   2  10   1 32396.3 1813.71   4
   2  10   2 490.350 286.752   4
  -2  10  -2-200.393 326.753   4
  -2  10  -3 29018.4 1728.59   4
   2  10   3 30143.5 1719.16   4
  -2  10  -4 69049.3 2928.31   4
   2  10   4 66977.2 2818.70   4
   2  10   5 27015.8 1673.65   4
   2  10   6 644.309 395.661   4
   2  10   7 19692.4 1513.26   4
   2  10   8 38764.7 2191.32   4
   2  10   9 13236.5 1276.95   4
   2  10  10-30.1245 294.793   4
   2  10  11 6944.63 978.627   4
   2  10  12 13535.2 1343.29   4
   2  10  13 2803.43 700.766   4
   2  10  14 184.682 343.593   4
  -2  12  12 4894.45 937.138   4
  -2  12  11 5434.40 927.962   4
  -2  12  10 368.900 424.476   4
  -2  12   9 9443.38 1184.56   4
  -2  12   8 15332.8 1438.96   4
  -2  12   7 13647.4 1340.38   4
  -2  12   6 836.514 513.774   4
  -2  12   5 18413.4 1538.90   4
   2  12  -4 27621.1 1966.91   4
  -2  12   4 28028.7 1913.41   4
  -2  12   3 23861.8 1716.08   4
   2  12  -3 23044.5 1768.44   4
  -2  12   2 573.761 430.761   4
   2  12  -2 136.488 320.743   4
  -2  12   1 26244.8 1797.81   4
   2  12  -1 29258.1 1931.03   4
  -2  12   0 29723.3 1951.19   4
   2  12   0 33702.5 2054.04   4
   2  12   1 25302.6 1762.67   4
  -2  12  -1 24790.7 1743.10   4
  -2  12  -2-688.810 436.173   4
   2  12   2-237.367 431.023   4
  -2  12  -3 21110.2 1609.04   4
   2  12   3 17534.7 1487.34   4
   2  12   4 26971.2 1831.19   4
  -2  12  -4 26126.9 1876.07   4
   2  12   5 18732.0 1571.54   4
   2  12   6 87.5375 391.722   4
   2  12   7 13035.7 1325.95   4
   2  12   8 14391.0 1449.24   4
   2  12   9 10042.5 1200.18   4
   2  12  10 140.564 320.487   4
   2  12  11 2354.19 692.565   4
  -2  14   7 13197.3 1468.82   4
  -2  14   6 38.8200 393.708   4
  -2  14   5 14951.0 1526.01   4
  -2  14   4 10896.5 1315.01   4
  -2  14   3 21471.4 1822.82   4
   2  14  -3 20759.5 1874.11   4
  -2  14   2-187.960 436.425   4
   2  14  -2 116.108 420.625   4
   2  14  -1 23075.3 1952.65   4
  -2  14   1 20783.6 1799.65   4
   2  14   0 13397.0 1449.62   4
  -2  14   0 15686.8 1568.51   4
  -2  14  -1 22540.8 1895.11   4
   2  14   1 21069.0 1819.15   4
  -2  14  -2-660.952 488.607   4
   2  14   2 196.401 414.876   4
  -2  14  -3 16107.9 1646.32   4
   2  14   3 15047.0 1539.46   4
   2  14   4 12859.1 1427.92   4
   2  14   5 14656.4 1543.24   4
   2  14   6 1484.66 701.392   4
   3  -1 -20 1461.31 702.437   1
   3   1 -20 3393.39 944.037   1
   3  -1 -19-194.269 435.826   1
   3   1 -19 1187.21 671.257   1
   3  -1 -18 1196.26 659.942   1
   3   1 -18 1781.56 781.976   1
   3  -1 -17 714.155 552.125   1
   3   1 -17 236.106 520.760   1
   3   1 -16 10695.0 1363.64   1
   3  -1 -16 9261.07 1246.34   1
   3  -1 -15 2066.99 669.478   1
   3   1 -15 1813.53 633.297   1
   3  -1 -14 7038.11 963.503   1
   3   1 -14 5448.69 928.782   1
  -3   1  13 287.760 188.866   2
   3   1 -13 222.877 346.411   1
   3  -1 -13 289.261 354.381   1
   3   1 -12 45708.8 2417.01   1
  -3   1  12 44940.5 1651.99   2
   3  -1 -12 39449.1 2194.94   1
   3   1 -11-159.329 333.929   1
   3  -1 -11-182.232 264.715   1
  -3  -1  11 74.6664 123.032   3
  -3   1  11 73.8084 147.935   2
  -3  -1  10 4481.38 473.238   3
   3   1 -10 3757.52 625.037   1
   3  -1 -10 3584.87 588.726   1
  -3   1  10 3688.37 390.603   2
   3   1  -9 763.074 371.455   1
  -3   1   9 413.139 172.441   2
  -3  -1   9 465.392 193.557   3
   3  -1  -9 144.054 210.942   1
  -3   1   8 136679. 3442.43   2
  -3  -1   8 144247. 3824.81   3
   3  -1  -8 134002. 4128.69   1
   3   1  -8 134774. 4336.01   1
   3  -1  -7 405.116 292.543   1
   3   1  -7 806.479 340.983   1
   3   1  -7 225.920 108.444   2
  -3  -1   7 406.258 169.603   3
  -3   1   7 11.1261 75.7355   2
   3   1  -6 9148.29 836.451   1
   3   1  -6 7518.47 584.567   3
  -3  -1   6 7166.28 597.675   3
   3   1  -6 9076.49 542.845   2
   3  -1  -6 7902.07 682.076   1
   3  -1  -5 3785.08 454.677   1
  -3  -1   5 3440.86 380.608   3
   3   1  -5 3376.34 375.957   3
   3   1  -5 3003.11 460.360   1
   3  -1  -4 289487. 7091.83   1
  -3  -1   4 295786. 6822.74   3
   3   1  -4 297269. 7380.26   1
   3   1  -4 284896. 6791.88   3
  -3  -1   3 18240.9 779.510   3
  -3   1   3 18991.8 922.305   3
   3   1  -3 17472.0 775.770   3
   3  -1  -3 17608.2 900.327   1
  -3  -1   2 43504.9 1324.53   3
  -3   1   2 46606.2 1599.01   3
   3  -1  -2 42982.9 1588.05   3
   3   1  -2 44880.0 1344.71   3
  -3   1   1 1748.99 280.829   3
   3   1  -1 1935.08 201.912   3
  -3   1   1 1818.21 242.762   2
   3  -1  -1 1979.80 293.620   3
  -3  -1   1 1780.16 195.577   3
  -3   1   0 415879. 9195.55   2
   3  -1   0 399763. 9180.98   2
  -3   1   0 385369. 9167.09   3
   3   1   0 405868. 8838.75   3
  -3  -1   0 410606. 8613.94   4
  -3  -1   0 425067. 8836.93   3
   3   1   0 412961. 8626.58   4
   3  -1   0 396284. 9221.02   3
  -3  -1  -1 11916.5 410.853   4
   3  -1   1 10063.0 657.991   3
  -3   1  -1 11757.3 783.863   2
   3  -1   1 11775.1 760.321   2
  -3   1  -1 11439.4 613.388   3
   3   1   1 11356.2 401.278   4
   3  -1   1 11841.0 477.007   1
   3   1   1 10629.6 503.837   3
  -3   1  -2 25495.3 885.091   3
   3  -1   2 27153.3 714.510   4
   3  -1   2 28650.3 927.191   1
   3  -1   2 26862.6 1318.48   2
   3  -1   2 26565.4 1094.76   3
   3   1   2 28172.5 947.870   1
  -3   1  -2 27053.3 890.954   1
  -3   1  -2 25673.2 1373.52   2
  -3   1  -3 6951.99 341.586   3
  -3  -1  -3 6747.56 427.971   1
   3  -1   3 6650.17 665.528   2
   3  -1   3 6600.41 457.936   3
  -3   1  -3 6782.34 421.081   1
   3  -1   4 240841. 5518.69   3
   3  -1   4 236944. 6319.97   2
  -3   1  -4 248596. 5593.81   1
  -3  -1  -4 250456. 5608.35   1
   3  -1   5 2006.65 235.914   3
  -3   1  -5 1679.29 259.729   1
   3  -1   5 2099.98 461.298   2
  -3  -1  -5 1764.46 269.629   1
  -3   1  -6 2688.96 343.700   1
  -3  -1  -6 3727.67 416.304   1
   3  -1   6 3838.63 585.332   2
   3  -1   6 3910.11 317.899   3
   3  -1   7 1235.76 391.473   2
  -3  -1  -7 1659.80 316.229   1
   3   1   7 1108.91 379.058   2
   3  -1   7 2005.44 237.648   3
  -3   1  -7 1336.73 259.691   1
  -3  -1  -8 84258.7 2701.64   1
   3  -1   8 80899.1 3043.55   2
   3   1   8 79264.0 3215.45   2
  -3   1  -8 81626.2 2706.71   1
   3  -1   8 78036.9 2156.08   3
  -3   1  -9 170.403 244.165   1
   3   1   9 579.523 308.742   2
   3  -1   9 544.859 135.277   3
  -3  -1  -9 156.703 205.292   1
   3  -1   9 1105.36 416.334   2
   3  -1  10 5411.13 727.351   2
  -3  -1 -10 4529.78 579.784   1
   3   1  10 4414.75 688.933   2
  -3   1 -10 4926.68 608.397   1
   3  -1  10 3864.28 313.283   3
  -3  -1 -11 989.869 358.076   1
   3   1  11 1497.35 471.957   2
  -3   1 -11 681.361 251.647   1
   3  -1  11 1161.09 458.428   2
  -3  -1 -12 24198.1 1555.76   1
   3   1  12 25809.6 1757.32   2
   3  -1  12 25389.9 1687.09   2
   3   1  12 24851.5 1213.01   3
  -3   1 -12 22868.8 1542.10   1
  -3   1 -13 479.333 323.321   1
  -3  -1 -13 694.104 381.578   1
   3   1  13 1225.15 560.650   2
  -3   1 -14 1825.36 520.207   1
  -3  -1 -14 2148.26 591.361   1
   3   1  14 2564.37 688.517   2
  -3  -1 -15 262.483 389.833   1
  -3   1 -15 991.670 478.405   1
   3   1  15 428.657 415.889   2
  -3   1 -16 5120.33 921.719   1
  -3  -1 -16 6349.73 1009.20   1
  -3   1 -17 7.45060 411.539   1
  -3  -1 -17 386.335 420.766   1
  -3  -1 -18 792.931 518.728   1
  -3   1 -18 818.798 499.594   1
   3  -3 -20 1736.91 772.043   1
   3  -3 -19-828.147 534.810   1
   3   3 -19 682.869 671.064   1
   3  -3 -18 356.945 435.632   1
   3   3 -18 1260.71 689.544   1
   3  -3 -17 589.035 478.574   1
   3   3 -17 304.421 520.628   1
   3   3 -16 6994.50 1159.32   1
   3  -3 -16 5813.60 924.608   1
   3  -3 -15 238.787 389.032   1
   3   3 -15 457.198 521.233   1
   3  -3 -14 2218.75 624.930   1
   3   3 -14 1306.54 620.472   1
   3   3 -13 274.296 406.406   1
  -3   3  13 194.964 199.430   2
   3  -3 -13 623.809 443.215   1
   3  -3 -12 35102.1 1923.21   1
  -3   3  12 35481.5 1729.40   2
   3   3 -12 34620.2 2180.23   1
   3  -3 -11 1450.92 378.475   1
   3   3 -11 541.232 333.701   1
   3  -3 -10 2592.13 470.194   1
   3   3 -10 3290.10 667.527   1
   3   3  -9 4737.98 755.534   1
   3  -3  -9 3084.40 481.129   1
   3  -3  -8 97948.8 3040.19   1
   3   3  -8 97823.8 3679.89   1
   3   3  -8 97059.6 2688.08   3
   3   3  -7 5906.27 462.764   3
   3  -3  -7 6439.43 561.869   1
   3   3  -7 6274.98 783.920   1
   3   3  -6 22970.2 930.204   3
   3  -3  -6 22298.9 1041.84   1
   3   3  -6 21375.7 1447.20   1
   3   3  -5 85.6834 321.318   1
   3   3  -5-16.5557 104.137   3
   3  -3  -5-23.1567 128.790   1
   3   3  -4 243352. 5268.42   3
   3  -3  -4 234100. 5281.44   1
   3   3  -4 225435. 6172.98   1
   3   3  -3 9722.11 518.024   3
   3  -3  -3 9450.74 480.368   1
   3  -3  -2 2730.40 229.020   1
   3   3  -2 2654.86 290.488   4
   3   3  -1 24254.5 926.980   4
  -3   3   0 319712. 7111.14   4
   3   3   0 306163. 7185.41   4
   3  -3   0 334228. 6867.43   1
   3  -3   1 478.920 111.274   4
  -3   3  -1 314.154 82.2213   1
   3  -3   1 382.855 96.4930   1
  -3   3  -1 234.812 102.514   4
   3   3   1 294.937 104.782   4
  -3   3  -2 7815.83 407.657   1
  -3   3  -2 7772.97 608.130   3
   3   3   2 7381.81 455.203   4
   3  -3   2 7951.83 414.403   4
   3  -3   2 8065.77 450.125   1
  -3   3  -2 7184.07 415.825   4
   3  -3   3 23352.4 843.573   4
   3   3   3 24346.0 936.467   4
  -3   3  -3 24425.3 901.581   1
  -3   3  -3 24249.6 1135.08   3
  -3   3  -4 185602. 4466.38   1
  -3   3  -4 184410. 4469.40   3
  -3   3  -5 1152.53 140.090   3
  -3   3  -5 1654.65 284.219   1
  -3  -3  -5 1080.80 237.598   1
  -3  -3  -6 5224.16 498.309   1
  -3   3  -6 5779.53 544.724   1
  -3   3  -7 185.588 194.019   1
  -3  -3  -7 440.336 216.852   1
  -3  -3  -8 60003.8 2203.40   1
  -3   3  -8 61881.0 2289.82   1
  -3   3  -9 3065.92 515.004   1
  -3  -3  -9 2501.24 441.634   1
  -3   3 -10 926.804 339.224   1
  -3  -3 -10 2155.75 443.711   1
   3   3  11 102.454 258.251   2
  -3   3 -11 292.236 357.023   1
  -3  -3 -11 588.469 339.204   1
   3   3  12 24738.2 1857.40   2
  -3   3 -12 24273.0 1625.81   1
  -3  -3 -12 24946.0 1571.49   1
   3   3  13-290.795 297.262   2
  -3   3 -13-361.583 429.307   1
  -3  -3 -13 225.861 381.060   1
  -3  -3 -14 1312.60 445.717   1
   3   3  14 782.774 359.575   2
  -3   3 -14 928.287 429.636   1
  -3  -3 -15 37.9275 368.655   1
   3   3  15 1173.71 1130.17   2
  -3   3 -15-180.457 375.459   1
  -3  -3 -16 3608.35 769.712   1
  -3   3 -16 2863.44 718.817   1
  -3   3 -17-5.43580 399.988   1
  -3  -3 -17-30.4065 350.402   1
  -3   3 -18 1208.53 678.855   1
  -3  -3 -18 1537.40 618.228   1
   3  -5 -20 554.489 495.848   1
   3  -5 -19 446.865 474.137   1
   3   5 -19-681.877 659.836   1
   3  -5 -18 1266.76 607.599   1
   3   5 -18 1447.09 720.893   1
   3   5 -17-542.982 511.643   1
   3  -5 -17 426.028 438.390   1
   3   5 -16 6446.61 1132.94   1
   3  -5 -16 5767.83 907.308   1
   3   5 -15 63.4035 396.680   1
   3  -5 -15 54.1001 310.033   1
   3   5 -14 968.505 533.576   1
   3  -5 -14 766.122 327.432   1
   3   5 -13 931.946 507.603   1
   3  -5 -13 769.169 276.254   1
   3  -5 -12 23779.6 1450.94   1
   3   5 -12 21758.3 1750.39   1
   3  -5 -11 842.310 325.461   1
   3   5 -11 466.990 319.387   1
   3  -5 -10 2971.30 472.489   1
   3   5 -10 3873.82 809.635   1
   3  -5  -9 1287.49 315.798   1
   3   5  -9 1018.16 215.575   3
   3   5  -9 2131.14 576.923   1
   3   5  -8 68223.5 2941.77   1
   3  -5  -8 62486.1 2098.89   1
   3   5  -8 66092.7 1996.89   3
   3   5  -7 3626.95 650.920   1
   3  -5  -7 3497.63 367.939   1
   3   5  -7 3190.37 329.731   3
   3   5  -6 7028.06 505.973   3
   3   5  -6 7396.47 847.512   1
   3  -5  -6 6878.92 470.267   1
   3   5  -5 2976.81 326.687   3
  -3   5   5 2858.46 354.731   1
   3   5  -5 2452.58 489.000   1
   3  -5  -5 3057.01 263.817   1
   3  -5  -4 165695. 3746.50   1
   3   5  -4 169690. 5141.77   1
   3   5  -3 11461.5 766.814   4
  -3   5   2 4967.33 465.751   4
   3   5  -2 5479.08 498.570   4
  -3   5   1 8746.55 612.006   4
   3   5  -1 8468.03 627.742   4
   3   5   0 134212. 3541.19   4
  -3   5   0 130761. 3449.21   4
  -3   5  -1 752.755 206.799   4
   3   5   1 348.557 172.920   4
  -3   5  -1 688.940 108.741   1
   3  -5   1 337.212 80.0502   1
   3  -5   2 4257.89 397.105   1
   3   5   2 4155.76 419.740   4
  -3   5  -2 3962.43 284.863   1
  -3   5  -2 4362.53 420.079   4
  -3   5  -3 2129.63 310.704   4
   3   5   3 2042.10 327.205   4
  -3   5  -3 1816.92 225.447   1
   3   5   4 128552. 3521.60   4
  -3   5  -4 126915. 3289.83   1
   3   5   5 3047.88 428.604   4
  -3   5  -5 3986.43 485.434   3
  -3   5  -5 3469.68 426.170   1
  -3   5  -6 7118.92 612.464   1
  -3   5  -6 5516.42 493.929   3
  -3   5  -7 2261.26 399.789   1
  -3   5  -8 53479.6 2167.83   1
  -3  -5  -8 57997.1 2146.78   1
  -3   5  -9 2080.61 451.850   1
  -3  -5  -9 2081.94 433.977   1
  -3   5 -10 5065.62 680.227   1
  -3  -5 -10 4019.44 567.495   1
  -3  -5 -11 1091.25 349.720   1
  -3   5 -11-155.020 344.029   1
  -3   5 -12 18102.3 1432.29   1
  -3  -5 -12 19054.8 1363.56   1
  -3   5 -13 92.6953 381.422   1
  -3  -5 -13 1209.19 503.235   1
  -3  -5 -14 1026.82 471.683   1
   3   5  14 200.113 399.688   2
  -3   5 -14 89.0298 421.633   1
  -3   5 -15-102.004 381.099   1
  -3  -5 -15 1007.82 478.249   1
  -3  -5 -16 3078.64 743.807   1
  -3   5 -16 1732.19 638.838   1
  -3  -5 -17 45.2862 430.381   1
  -3   5 -17-530.793 429.108   1
  -3  -5 -18 430.752 477.317   1
   3   7 -18-2.88318 523.885   1
   3   7 -17-877.031 641.251   1
   3   7 -16 4667.64 1041.31   1
   3   7 -15 840.444 566.577   1
   3   7 -14 1339.62 610.925   1
   3  -7 -13 1338.29 402.901   1
   3   7 -13 786.139 501.469   1
   3   7 -12 19376.1 1705.89   1
   3  -7 -12 17497.1 1164.82   1
   3   7 -11 2738.79 652.856   1
   3  -7 -11 2955.92 441.101   1
   3  -7 -10 1478.63 294.769   1
   3   7 -10 1398.78 429.235   1
   3   7  -9 4399.09 816.366   1
   3  -7  -9 3760.60 441.749   1
   3  -7  -8 54415.1 1795.36   1
   3   7  -8 56923.1 1904.24   3
   3   7  -8 59267.8 2748.54   1
   3   7  -7 2869.63 367.997   3
   3  -7  -7 2766.48 296.249   1
   3   7  -7 3274.48 611.408   1
   3   7  -6 369.323 298.042   1
   3   7  -6 244.009 197.969   3
  -3   7   5 10614.1 861.396   4
   3   7  -5 10779.7 1014.59   1
   3   7  -4 109977. 3532.40   4
  -3   7   4 107913. 3404.79   4
   3   7  -4 113503. 3893.00   1
   3   7  -3 17686.6 1144.43   4
  -3   7   3 18191.2 1107.29   4
   3   7  -3 18058.5 1323.55   1
   3   7  -2 2904.05 475.690   4
  -3   7   2 2838.76 426.158   4
   3   7  -1 5384.54 598.452   4
  -3   7   1 5398.88 549.084   4
  -3   7   0 119773. 3481.41   4
   3   7   0 118938. 3555.92   4
  -3   7  -1 14495.8 930.492   4
   3   7   1 12749.4 898.394   4
  -3   7  -2 1482.52 323.925   4
   3   7   2 2091.55 387.511   4
  -3   7  -2 1548.98 174.666   1
  -3   7  -3 12171.4 596.482   1
  -3   7  -3 13700.7 928.848   4
   3   7   3 12895.0 893.413   4
  -3   7  -4 91911.5 2984.28   4
   3   7   4 92364.1 3003.73   4
  -3   7  -4 87898.7 2494.40   1
  -3   7  -5 9187.97 638.859   1
   3   7   5 9350.33 809.024   4
   3   7   6 754.040 338.606   4
  -3   7  -6 1143.70 265.801   1
   3   7   7 4578.43 618.786   4
  -3   7  -7 3565.20 483.837   1
  -3   7  -8 42107.0 1876.15   1
   3   7   8 42607.3 1993.61   4
   3   7   9 1988.00 454.323   4
  -3   7  -9 1871.34 417.403   1
   3   7  10 1638.43 427.438   4
  -3   7 -10 963.434 292.158   1
   3   7  11 140.696 241.546   4
  -3   7 -11 170.800 325.440   1
  -3   7 -12 9614.95 1035.35   1
  -3   7 -13 909.261 408.955   1
  -3   7 -14-180.800 403.426   1
  -3   7 -15-231.642 326.597   1
  -3   7 -16 1775.22 632.169   1
   3   7  17-357.708 374.055   4
  -3   7 -17 443.787 500.634   1
   3   9 -17 407.888 441.508   1
   3   9 -16 1438.63 704.626   1
   3   9 -15 1102.22 590.222   1
   3   9 -14 666.180 530.754   1
   3   9 -13 1362.35 548.408   1
   3   9 -12 6710.54 1014.82   1
   3   9 -11 2975.52 658.361   1
  -3   9  10 493.343 347.481   4
   3   9 -10 804.648 386.761   1
  -3   9   9 1371.01 464.436   4
   3   9  -9 1852.37 501.460   1
  -3   9   8 21810.0 1515.16   4
   3   9  -8 25098.7 1663.72   1
  -3   9   7 4637.80 721.392   4
   3   9  -7 6006.08 804.244   1
   3   9  -7 4977.97 570.938   3
   3   9  -6 3526.42 608.240   1
  -3   9   6 3528.76 609.863   4
   3   9  -5 9716.07 937.396   1
  -3   9   5 10385.4 988.701   4
   3   9  -4 26780.2 1577.49   1
   3   9  -4 30746.2 1772.03   4
  -3   9   4 30293.5 1673.47   4
   3   9  -3 4418.01 655.336   4
  -3   9   3 3511.72 573.116   4
   3   9  -3 3293.01 526.587   1
   3   9  -2-55.9219 281.158   4
  -3   9   2 255.257 274.203   4
   3   9  -2 92.7667 204.306   1
   3   9  -1 11225.8 971.630   4
   3   9  -1 10868.5 915.646   1
  -3   9   1 12310.2 979.396   4
   3   9   0 54942.8 2347.65   4
  -3   9   0 53829.3 2245.94   4
  -3   9  -1 9836.57 914.485   4
   3   9   1 9202.85 875.655   4
   3   9   2 2367.71 480.918   4
  -3   9  -2 1696.31 396.164   4
  -3   9  -3 10179.4 510.605   1
  -3   9  -3 10651.5 939.853   4
   3   9   3 11205.0 963.644   4
  -3   9  -4 43771.8 2091.96   4
  -3   9  -4 42986.8 1425.97   1
   3   9   4 44837.4 2067.85   4
   3   9   5 4917.74 673.960   4
  -3   9  -5 5192.21 481.243   1
   3   9   6 4579.98 695.540   4
  -3   9  -6 4469.65 479.377   1
  -3   9  -7 6951.07 640.409   1
   3   9   7 7751.36 873.558   4
  -3   9  -8 17198.0 1134.31   1
   3   9   8 18705.3 1384.56   4
  -3   9  -9 729.329 288.867   1
   3   9   9 112.742 293.144   4
  -3   9 -10 1164.07 386.810   1
   3   9  10 795.012 367.326   4
   3   9  11 1407.77 504.176   4
  -3   9 -11 1591.59 453.732   1
   3   9  12 5093.32 835.295   4
  -3   9 -12 5162.34 786.170   1
   3   9  13 217.121 308.018   4
  -3   9 -13 160.992 292.792   1
  -3   9 -14 529.028 392.384   1
   3   9  14 319.628 327.807   4
  -3   9 -15 815.654 500.561   1
   3   9  15-769.924 533.351   4
  -3  11  13-155.118 390.978   4
  -3  11  12 5922.24 948.405   4
  -3  11  11 3493.59 751.369   4
  -3  11  10 571.788 343.821   4
  -3  11   9 6347.93 906.924   4
  -3  11   8 13199.6 1284.33   4
  -3  11   7 6690.78 920.767   4
  -3  11   6 732.068 379.788   4
  -3  11   5 8652.34 1013.87   4
  -3  11   4 28671.9 1803.32   4
   3  11  -4 27713.1 1869.96   4
  -3  11   3 12250.0 1174.64   4
   3  11  -3 13851.9 1276.44   4
  -3  11   2 1404.59 473.969   4
   3  11  -2 1471.82 478.009   4
   3  11  -1 15214.4 1281.17   4
  -3  11   1 14006.4 1217.49   4
  -3  11   0 45153.0 2293.23   4
   3  11   0 44112.8 2292.76   4
   3  11   1 10097.7 1010.16   4
  -3  11  -1 10531.3 1080.24   4
   3  11   2 1145.71 420.964   4
  -3  11  -2 1434.17 435.941   4
   3  11   3 7500.93 895.194   4
  -3  11  -3 6983.48 889.200   4
  -3  11  -4 24110.2 1678.09   4
   3  11   4 21927.3 1597.14   4
   3  11   5 9767.73 1065.24   4
   3  11   6 1759.18 535.782   4
   3  11   7 3290.99 684.415   4
   3  11   8 15476.3 1391.56   4
   3  11   9 2653.03 602.317   4
   3  11  10 702.912 390.896   4
   3  11  11 2611.63 676.566   4
   3  11  12 5159.23 882.905   4
   3  11  13 349.563 434.835   4
  -3  13  10 931.905 528.583   4
  -3  13   9 1945.84 660.303   4
  -3  13   8 6603.88 1033.61   4
  -3  13   7 5033.30 922.109   4
  -3  13   6 1126.69 628.267   4
  -3  13   5 7192.88 1053.00   4
  -3  13   4 15229.6 1451.48   4
  -3  13   3 7726.90 1031.68   4
   3  13  -3 7583.14 1128.62   4
   3  13  -2 2126.96 591.876   4
  -3  13   2 2459.18 616.980   4
  -3  13   1 11659.4 1244.53   4
   3  13  -1 10153.0 1218.78   4
   3  13   0 13835.9 1360.39   4
  -3  13   0 13186.1 1350.43   4
  -3  13  -1 9120.29 1151.01   4
   3  13   1 9695.22 1165.67   4
   3  13   2 951.508 455.544   4
  -3  13  -2 316.999 344.719   4
   3  13   3 7323.77 1008.83   4
  -3  13  -3 6975.54 981.596   4
   3  13   4 11620.0 1299.73   4
   3  13   5 6500.53 991.335   4
   3  13   6 508.402 392.359   4
   3  13   7 4193.87 872.192   4
   3  13   8 6675.09 1049.92   4
   3  13   9 2416.06 754.256   4
  -3  15   2 2035.93 740.790   4
  -3  15   1 4241.09 934.675   4
  -3  15   0 7811.26 1157.95   4
  -3  15  -1 6014.96 1072.04   4
  -3  15  -2 554.960 461.260   4
  -3  15  -3 5968.17 1077.37   4
   4   0 -20 5743.61 1182.02   1
   4   0 -19-367.806 499.124   1
   4   0 -18-228.589 395.039   1
   4   0 -17 451.712 431.494   1
   4   0 -16 28186.3 2161.49   1
   4   0 -15 138.661 535.723   1
   4   0 -14 3871.65 816.903   1
   4   0 -13-259.760 350.046   1
   4   0 -12 103569. 3983.27   1
   4   0 -11-31.4351 326.499   1
   4   0 -10 820.264 449.224   1
   4   0  -9 277.975 347.354   1
   4   0  -8 401013. 10098.2   1
   4   0  -7 142.761 254.902   1
   4   0  -6 20838.6 1303.36   1
   4   0  -5 314.651 198.677   3
   4   0  -5 141.240 178.155   1
  -4   0   5 57.8517 126.592   3
  -4   0   4 790349. 17357.0   3
   4   0  -4 786845. 17371.7   3
   4   0  -3 34.7738 90.0068   2
  -4   0   3 449.984 223.130   3
   4   0  -3 427.296 238.177   3
   4   0  -2 4897.81 485.468   3
  -4   0   2 4781.64 477.915   3
   4   0  -2 6555.76 515.095   2
  -4   0   1 70.5493 120.411   3
   4   0  -1 79.2805 104.650   3
   4   0   0 999999. 20257.8   3
  -4   0   0 950278. 20126.8   3
  -4   0  -1 63.3621 78.5507   3
   4   0   1 10.1201 184.889   2
   4   0   1 154.951 108.320   3
  -4   0  -2 25681.5 891.251   3
   4   0   2 25590.1 1553.36   2
   4   0   2 21394.4 898.623   3
  -4   0  -3 47.4508 96.6972   1
   4   0   3 55.2078 186.687   2
   4   0   3-56.9991 108.524   3
   4   0   4 665371. 14593.2   3
   4   0   4 635575. 15977.9   2
   4   0   5 35.7584 258.835   2
  -4   0  -5-79.7377 136.899   1
   4   0   5 117.758 107.876   3
   4   0   6 6120.17 465.090   3
  -4   0  -6 6432.21 559.371   1
   4   0   6 6182.54 808.863   2
   4   0   7 428.279 347.816   2
  -4   0  -7-280.854 162.450   1
   4   0   7 122.317 141.939   3
   4   0   8 178245. 4429.24   3
   4   0   8 183092. 5618.00   2
  -4   0  -8 177084. 4861.37   1
   4   0   9-73.1285 96.0235   3
  -4   0  -9-46.1813 208.768   1
   4   0  10 3506.80 393.707   3
  -4   0 -10 3742.04 569.835   1
   4   0  10 3724.67 679.185   2
   4   0  11 308.016 410.194   2
  -4   0 -11 151.093 227.415   1
   4   0  11-124.799 126.252   3
   4   0  12 82392.7 3457.07   2
  -4   0 -12 80102.9 3173.77   1
   4   0  13 541.107 386.751   2
  -4   0 -13-454.693 368.181   1
   4   0  14 1273.22 573.063   2
  -4   0 -14 400.100 323.890   1
   4   0  15 255.753 539.793   2
  -4   0 -15-205.545 339.841   1
  -4   0 -16 11988.6 1342.60   1
  -4   0 -17 68.0000 366.124   1
  -4   0 -18 1236.11 684.041   1
   4  -2 -20 2659.84 846.593   1
   4  -2 -19-72.2890 442.390   1
   4   2 -19-642.267 532.028   1
   4   2 -18 408.111 415.000   1
   4  -2 -18-2.30925 398.665   1
   4  -2 -17 1321.41 635.409   1
   4   2 -17-82.9388 462.483   1
   4   2 -16 16995.2 1717.47   1
   4  -2 -16 17630.7 1662.45   1
   4  -2 -15 183.168 474.718   1
   4   2 -15-117.430 404.821   1
   4  -2 -14 1292.44 419.408   1
   4   2 -14 1418.79 642.605   1
   4  -2 -13 568.010 396.179   1
   4   2 -13 153.036 388.304   1
  -4   2  12 60017.5 1965.10   2
   4   2 -12 58852.3 2956.86   1
   4  -2 -12 57930.1 2704.56   1
   4  -2 -11 1304.57 372.993   1
   4   2 -11 1501.50 559.653   1
  -4   2  11 1117.38 244.632   2
  -4  -2  10 146.452 92.6428   3
  -4   2  10 286.248 145.052   2
   4  -2 -10-8.83072 302.494   1
   4   2  -9 919.410 243.132   2
   4  -2  -9 567.033 247.522   1
  -4  -2   9 985.372 211.230   3
   4   2  -9 825.862 416.208   1
   4   2  -8 164452. 4120.02   2
  -4  -2   8 152131. 4018.25   3
   4   2  -8 152298. 4195.91   3
   4  -2  -8 157568. 4612.21   1
   4   2  -8 162408. 5101.36   1
   4   2  -7 5067.51 747.189   1
  -4  -2   7 4498.70 416.124   3
   4  -2  -7 5545.10 637.023   1
   4   2  -7 4504.89 477.692   3
   4  -2  -6 10148.6 803.962   1
   4   2  -6 10100.3 667.195   3
   4   2  -6 8316.95 875.927   1
  -4  -2   6 9324.00 592.407   3
   4   2  -5 6539.39 492.245   3
  -4  -2   5 6165.60 453.840   3
   4  -2  -5 5588.25 577.395   1
   4   2  -5 5164.55 673.809   1
  -4  -2   4 414851. 9302.46   3
   4  -2  -4 421079. 9700.62   1
   4   2  -4 430696. 9387.04   3
   4   2  -3 41849.6 1370.84   3
  -4  -2   3 40556.6 1343.20   3
  -4  -2   2 9616.96 542.369   3
   4   2  -2 9279.03 531.302   3
  -4   2   1 761.915 222.393   3
   4   2  -1 771.844 158.369   3
  -4  -2   1 638.555 129.801   4
   4   2  -1 438.444 116.922   4
  -4   2   0 378580. 8027.66   4
  -4  -2   0 386554. 8141.33   4
   4   2   0 356300. 8312.50   3
  -4   2   0 394479. 8956.44   3
   4   2   0 375714. 8164.89   4
  -4   2  -1 9311.85 725.909   3
  -4  -2  -1 10238.6 467.619   4
   4  -2   1 9727.72 658.604   3
  -4   2  -1 9563.50 381.181   4
   4  -2   1 10012.4 469.421   1
   4   2   1 9844.15 458.920   4
   4  -2   2 8735.78 605.709   3
  -4   2  -2 8947.89 626.991   3
  -4   2  -2 8364.72 454.702   1
   4   2   2 8172.42 420.060   4
   4  -2   2 8370.76 346.917   4
   4  -2   3 3833.14 382.979   3
   4   2   3 3986.33 300.280   4
   4  -2   3 3204.53 528.216   2
  -4   2  -3 3905.75 334.117   1
   4  -2   3 3907.53 243.706   4
  -4   2  -3 3995.43 344.721   3
   4  -2   4 290888. 7798.17   2
  -4   2  -4 303819. 6889.35   1
  -4   2  -4 302778. 6626.72   3
   4  -2   4 308392. 6610.37   4
   4  -2   4 298321. 6869.88   3
  -4  -2  -4 320029. 6980.76   1
   4  -2   5 8629.66 513.715   3
  -4   2  -5 8247.04 576.673   1
  -4   2  -5 8422.67 386.989   3
  -4  -2  -5 8167.16 593.328   1
   4  -2   5 7399.56 815.506   2
   4  -2   6 1593.31 423.051   2
   4  -2   6 1825.52 212.503   3
  -4   2  -6 1205.95 262.775   1
  -4  -2  -6 1987.09 328.442   1
  -4  -2  -7-51.6107 173.044   1
  -4   2  -7 253.186 163.913   1
  -4  -2  -8 149860. 4201.49   1
   4  -2   8 144183. 4739.30   2
  -4   2  -8 149565. 4236.16   1
   4  -2   9 1509.02 444.558   2
   4   2   9 20.3342 306.962   2
  -4  -2  -9 895.785 311.908   1
  -4   2  -9 1165.25 310.257   1
  -4  -2 -10 729.900 306.627   1
  -4   2 -10 92.6245 230.326   1
   4   2  10 672.958 377.441   2
   4   2  11 2322.86 603.248   2
  -4  -2 -11 1394.85 391.590   1
  -4   2 -11 976.037 336.791   1
   4   2  12 40782.4 1813.17   3
  -4  -2 -12 39043.8 2074.86   1
  -4   2 -12 41972.7 2178.24   1
   4   2  12 40017.8 2397.84   2
   4   2  13 887.214 477.278   2
  -4  -2 -13 850.749 402.585   1
  -4   2 -13-253.126 338.464   1
  -4   2 -14-467.252 404.943   1
  -4  -2 -14 355.434 386.813   1
   4   2  14 598.238 538.962   2
  -4   2 -15 230.409 418.589   1
  -4  -2 -15 559.736 460.606   1
   4   2  15 486.363 440.860   2
  -4   2 -16 7863.12 1098.74   1
  -4  -2 -16 10042.2 1223.66   1
  -4   2 -17 1375.33 621.731   1
  -4  -2 -17 1309.37 571.804   1
  -4  -2 -18-24.5464 477.868   1
  -4   2 -18 390.694 471.019   1
   4  -4 -20 4442.60 1064.84   1
   4   4 -19 281.490 595.256   1
   4  -4 -19-426.599 514.294   1
   4   4 -18-290.379 441.665   1
   4  -4 -18 1444.60 583.999   1
   4   4 -17 1895.11 732.430   1
   4  -4 -17 524.959 501.830   1
   4  -4 -16 18257.3 1641.93   1
   4   4 -16 17753.4 1824.85   1
   4  -4 -15 2335.52 611.862   1
   4   4 -15 2292.84 757.495   1
   4   4 -14 109.083 382.523   1
   4  -4 -14 1191.75 422.038   1
   4  -4 -13 2515.67 574.669   1
   4   4 -13 1983.81 658.080   1
   4  -4 -12 55514.2 2507.17   1
   4   4 -12 59270.8 3055.65   1
   4   4 -11 4509.07 865.036   1
   4  -4 -11 4019.81 592.757   1
   4  -4 -10 278.058 232.597   1
   4   4 -10 221.409 361.137   1
   4   4 -10 226.196 112.934   3
   4  -4  -9 4735.03 573.504   1
   4   4  -9 4816.65 801.438   1
   4   4  -9 4405.81 456.159   3
   4   4  -8 196107. 4833.25   3
   4   4  -8 189782. 6073.84   1
   4  -4  -8 189764. 5030.28   1
   4  -4  -7 10855.1 732.156   1
   4   4  -7 11066.2 688.938   3
   4   4  -7 10327.9 1069.33   1
   4   4  -6 1632.51 238.427   3
   4   4  -6 1276.95 356.420   1
   4  -4  -6 1089.93 193.547   1
   4   4  -5 38315.1 2063.50   1
   4  -4  -5 36333.3 1296.32   1
   4   4  -5 38665.8 1362.17   3
   4  -4  -4 385821. 8574.40   1
   4   4  -4 404221. 8820.18   3
   4  -4  -3 18836.7 701.223   1
   4   4  -3 17652.6 846.240   3
   4   4  -2 5290.79 464.964   4
   4  -4  -2 4668.27 299.510   1
   4   4  -1 26120.9 1090.12   4
  -4   4   1 25673.9 1021.32   4
   4  -4  -1 25902.7 688.204   1
  -4   4   0 379441. 8483.34   4
   4   4   0 372733. 8590.96   4
   4  -4   0 389246. 8146.46   1
   4  -4   1 24396.3 833.426   1
   4   4   1 23975.6 1002.31   4
  -4   4  -1 23920.5 938.375   4
  -4   4  -2 3180.64 276.180   1
   4   4   2 2847.17 315.494   4
  -4   4  -2 3121.07 308.386   4
   4  -4   2 3542.37 314.449   1
  -4   4  -3 19727.0 840.893   1
  -4   4  -3 20634.9 896.239   4
   4   4   3 20980.2 931.248   4
   4   4   4 317123. 7252.78   4
  -4   4  -4 312216. 7632.58   3
  -4   4  -4 316791. 7150.53   1
   4   4   5 12481.8 746.420   4
  -4   4  -5 11820.2 694.235   3
  -4   4  -5 11828.1 715.179   1
  -4   4  -6 857.989 181.896   1
  -4   4  -6 1157.41 160.820   3
  -4  -4  -7 7904.75 686.662   1
  -4   4  -7 6847.68 648.825   1
  -4   4  -8 130189. 3887.31   1
  -4  -4  -8 129785. 3850.92   1
  -4  -4  -9 4417.84 589.937   1
  -4   4  -9 4265.97 580.965   1
  -4  -4 -10 1116.11 369.434   1
  -4   4 -10 1194.36 349.426   1
  -4  -4 -11 5747.29 729.753   1
  -4   4 -11 5313.67 718.569   1
  -4  -4 -12 36187.5 1981.96   1
  -4   4 -12 31991.5 1939.30   1
   4   4  13 30.2694 349.355   2
  -4  -4 -13 1211.87 488.367   1
  -4   4 -13 917.437 427.058   1
  -4   4 -14 15.6289 371.226   1
  -4  -4 -14 630.329 440.004   1
   4   4  14 830.423 438.571   2
  -4  -4 -15 1067.39 553.270   1
   4   4  15 2013.25 649.863   2
  -4   4 -15 1380.91 598.704   1
  -4  -4 -16 11920.8 1356.90   1
  -4   4 -16 11281.3 1354.02   1
  -4  -4 -17 308.919 415.452   1
  -4   4 -17 724.011 538.596   1
  -4  -4 -18 343.111 563.965   1
   4   6 -18 1000.17 636.092   1
   4   6 -17 1015.55 678.985   1
   4  -6 -17 1090.21 540.207   1
   4  -6 -16 10751.5 1190.05   1
   4   6 -16 15303.4 1739.02   1
   4  -6 -15 1417.89 436.069   1
   4   6 -15 3102.75 852.194   1
   4  -6 -14 71.1994 290.474   1
   4   6 -14 810.215 616.686   1
   4   6 -13 3283.85 781.116   1
   4  -6 -13 2682.24 514.384   1
   4  -6 -12 55232.7 2316.44   1
   4   6 -12 56206.5 3077.79   1
   4   6 -11 7728.58 1097.99   1
   4  -6 -11 5550.16 605.118   1
   4   6 -10 1281.86 562.338   1
   4  -6 -10-103.889 189.658   1
   4   6  -9 7380.59 609.438   3
   4  -6  -9 7503.42 618.080   1
   4   6  -9 7267.37 1018.06   1
   4   6  -8 123767. 3391.97   3
   4   6  -8 132912. 4707.51   1
   4  -6  -8 120553. 3296.71   1
   4  -6  -7 17177.2 795.507   1
   4   6  -7 16595.0 912.343   3
   4   6  -7 17133.5 1447.19   1
   4  -6  -6 7215.66 430.843   1
   4   6  -6 6542.83 875.104   1
   4   6  -6 8011.42 607.263   3
   4   6  -5 30642.9 1277.86   3
   4   6  -5 25246.9 1754.69   1
   4  -6  -5 26949.1 850.069   1
   4   6  -4 254492. 7239.87   1
  -4   6   3 32706.8 1444.97   4
   4   6  -3 32315.0 1515.60   4
  -4   6   2 4616.40 497.148   4
   4   6  -2 4118.26 500.696   4
   4   6  -1 36172.7 1561.84   4
  -4   6   1 36825.3 1503.40   4
  -4   6   0 341405. 7964.99   4
   4   6   0 340040. 8071.54   4
   4  -6   1 20300.3 900.013   1
  -4   6  -1 21854.9 1061.37   4
   4   6   1 21543.1 1096.46   4
   4   6   2 3673.37 440.637   4
  -4   6  -2 3188.28 398.613   4
   4  -6   2 2546.96 325.786   1
  -4   6  -2 3491.57 279.373   1
  -4   6  -3 25082.0 965.097   1
  -4   6  -3 27377.1 1248.13   4
   4   6   3 24305.3 1225.69   4
   4   6   4 190286. 5050.83   4
  -4   6  -4 197757. 5070.80   4
  -4   6  -4 192653. 4689.15   1
  -4   6  -5 11252.7 719.242   1
   4   6   5 12391.4 859.182   4
   4   6   6 3551.10 478.603   4
  -4   6  -6 2737.69 388.166   1
   4   6   7 14213.3 999.705   4
  -4   6  -7 15738.8 1000.66   1
  -4   6  -8 81913.2 2847.75   1
   4   6   8 84784.0 2916.88   4
  -4   6  -9 8172.77 804.228   1
   4   6   9 9564.75 866.098   4
  -4   6 -10 965.607 334.246   1
  -4   6 -11 4112.68 617.430   1
  -4   6 -12 29156.1 1834.84   1
  -4   6 -13 1463.80 500.091   1
  -4   6 -14-106.463 321.064   1
  -4   6 -15 1340.70 537.524   1
  -4   6 -16 5585.12 978.943   1
  -4   6 -17 395.573 465.260   1
   4   8 -17 1160.12 652.483   1
   4   8 -16 6574.76 1189.20   1
   4   8 -15 2065.76 732.930   1
   4   8 -14-292.757 466.309   1
   4   8 -13 4515.28 903.164   1
   4   8 -12 21000.1 1891.75   1
   4   8 -11 6038.46 947.751   1
   4   8 -10 784.491 477.444   1
   4   8  -9 10324.5 1202.63   1
   4   8  -8 49015.6 1890.97   3
   4   8  -8 49261.5 2610.19   1
   4   8  -7 23755.0 1762.43   1
   4   8  -7 22893.0 1228.22   3
  -4   8   6 1547.85 374.343   4
   4   8  -6 2538.79 413.697   3
   4   8  -6 1584.96 461.627   1
   4   8  -5 9586.79 1028.36   1
  -4   8   5 8029.73 832.319   4
   4   8  -4 95761.8 3725.89   1
  -4   8   4 97419.3 3297.73   4
   4   8  -4 101180. 3461.90   4
  -4   8   3 25871.6 1408.51   4
   4   8  -3 23705.1 1450.96   4
   4   8  -3 21677.7 1525.84   1
  -4   8   2 11.0317 207.110   4
   4   8  -2 403.590 309.859   4
   4   8  -1 16625.0 1159.48   4
  -4   8   1 17629.9 1109.72   4
  -4   8   0 121804. 3702.43   4
   4   8   0 122960. 3814.97   4
   4   8   1 25329.7 1390.20   4
  -4   8  -1 27543.4 1428.51   4
  -4   8  -2-18.3843 227.067   4
   4   8   2 345.525 208.591   4
  -4   8  -3 18123.2 759.643   1
   4   8   3 18215.4 1169.98   4
  -4   8  -3 18785.2 1176.60   4
  -4   8  -4 94670.8 3249.00   4
  -4   8  -4 96436.7 2629.41   1
   4   8   4 96892.4 3231.99   4
   4   8   5 19190.3 1249.30   4
  -4   8  -5 18142.1 923.063   1
   4   8   6 257.985 291.586   4
  -4   8  -6 175.520 142.442   1
   4   8   7 5313.44 702.241   4
  -4   8  -7 6581.76 625.455   1
   4   8   8 31806.1 1764.04   4
  -4   8  -8 30588.5 1548.13   1
   4   8   9 5958.53 797.012   4
  -4   8  -9 5246.88 668.721   1
   4   8  10 507.952 323.016   4
  -4   8 -10-104.364 333.876   1
  -4   8 -11 2439.70 511.740   1
   4   8  11 2573.61 601.422   4
   4   8  12 15477.3 1313.61   4
  -4   8 -12 15934.9 1356.52   1
  -4   8 -13 1767.65 552.532   1
   4   8  13 1862.82 533.381   4
   4   8  14-229.219 306.142   4
  -4   8 -14-419.098 379.168   1
  -4   8 -15 1438.32 546.000   1
   4   8  15 902.824 417.261   4
   4   8  16 3853.09 793.684   4
  -4   8 -16 4350.06 918.853   1
   4  10 -16 6579.21 1228.16   1
  -4  10  15 4054.17 896.219   4
   4  10 -15 3993.00 905.953   1
  -4  10  14-547.287 497.072   4
   4  10 -14 909.819 535.478   1
   4  10 -13 3683.69 778.149   1
  -4  10  13 2454.34 618.725   4
   4  10 -12 13812.1 1433.49   1
  -4  10  12 13744.0 1387.38   4
  -4  10  11 8227.61 1042.40   4
   4  10 -11 9794.27 1198.09   1
  -4  10  10 36.1079 343.852   4
   4  10 -10 266.970 289.149   1
  -4  10   9 9001.01 1011.03   4
   4  10  -9 9116.87 1061.85   1
   4  10  -8 39703.4 2206.87   1
  -4  10   8 36754.1 2114.73   4
   4  10  -7 30023.1 1845.50   1
   4  10  -7 31277.9 1630.95   3
  -4  10   7 25743.9 1716.50   4
   4  10  -6 1948.02 450.005   3
   4  10  -6 1073.23 366.158   1
  -4  10   6 1693.79 520.732   4
   4  10  -5 29276.7 1734.40   1
  -4  10   5 30319.7 1807.70   4
   4  10  -4 82686.6 3345.23   4
  -4  10   4 82369.2 3200.39   4
   4  10  -4 79475.5 3105.03   1
   4  10  -3 42521.4 2209.81   4
  -4  10   3 43446.0 2128.23   4
   4  10  -3 37888.4 1967.64   1
   4  10  -2-326.938 372.012   1
   4  10  -2-97.3995 289.310   4
  -4  10   2 591.046 325.242   4
   4  10  -1 26052.0 1620.71   4
  -4  10   1 23462.8 1495.66   4
   4  10   0 76728.1 3052.12   4
  -4  10   0 77336.6 2982.87   4
   4  10   1 42524.9 2146.24   4
  -4  10  -1 46236.2 2193.97   4
   4  10   2 1525.71 461.263   4
  -4  10  -2 1095.38 349.757   4
   4  10   3 34927.6 1881.02   4
  -4  10  -3 33178.2 1843.20   4
   4  10   4 60179.3 2651.64   4
  -4  10  -4 59164.0 2632.44   4
   4  10   5 22611.4 1548.05   4
   4  10   6 406.017 320.235   4
   4  10   7 17628.9 1401.45   4
   4  10   8 23471.7 1669.59   4
   4  10   9 11049.2 1141.36   4
   4  10  10 382.898 362.157   4
   4  10  11 6466.27 933.256   4
   4  10  12 8196.98 1075.88   4
   4  10  13 4834.16 889.736   4
   4  10  14 725.363 495.420   4
  -4  12  12 5021.28 934.828   4
  -4  12  11 4316.21 826.175   4
  -4  12  10 120.525 316.074   4
  -4  12   9 5316.28 917.618   4
  -4  12   8 15024.4 1446.53   4
  -4  12   7 16187.5 1466.02   4
   4  12  -6 471.700 324.324   3
  -4  12   6 315.753 418.374   4
  -4  12   5 16751.2 1468.08   4
  -4  12   4 27037.3 1862.40   4
   4  12  -3 30559.8 2045.64   4
  -4  12   3 28844.5 1907.68   4
  -4  12   2-144.754 347.934   4
   4  12  -2-169.828 464.604   4
  -4  12   1 13655.8 1278.06   4
   4  12  -1 12188.0 1245.01   4
  -4  12   0 30204.1 1941.35   4
   4  12   0 29047.7 1932.26   4
  -4  12  -1 27074.4 1851.68   4
   4  12   1 26204.6 1829.16   4
   4  12   2 53.3055 371.003   4
  -4  12  -2-259.058 407.971   4
   4  12   3 16431.7 1437.82   4
  -4  12  -3 17181.5 1480.06   4
   4  12   4 25044.9 1805.33   4
  -4  12  -4 26008.7 1848.74   4
   4  12   5 16877.7 1494.38   4
   4  12   6-406.302 427.255   4
   4  12   7 7379.68 1016.09   4
   4  12   8 11920.5 1302.88   4
   4  12   9 9030.57 1181.82   4
   4  12  10 1625.26 638.333   4
   4  12  11 3962.69 828.477   4
  -4  14   7 14828.0 1562.12   4
  -4  14   6 608.630 487.444   4
  -4  14   5 14774.4 1518.62   4
  -4  14   4 9238.53 1206.64   4
  -4  14   3 21074.1 1806.62   4
  -4  14   2 336.035 496.990   4
   4  14  -2-21.2056 454.023   4
   4  14  -1 15468.2 1547.83   4
  -4  14   1 15142.7 1550.80   4
  -4  14   0 10553.4 1299.55   4
   4  14   0 9894.31 1285.78   4
   4  14   1 18847.8 1701.15   4
  -4  14  -1 21051.8 1792.87   4
   4  14   2 16.8667 529.608   4
  -4  14  -2 107.957 393.723   4
  -4  14  -3 15375.8 1559.85   4
   4  14   3 16572.5 1636.56   4
   4  14   4 9889.15 1267.88   4
   4  14   5 15490.5 1593.80   4
   5   1 -20 1919.42 725.360   1
   5  -1 -20 963.916 585.935   1
   5   1 -19 502.917 536.864   1
   5  -1 -19-897.228 601.199   1
   5  -1 -18 674.088 643.484   1
   5   1 -18 279.367 463.565   1
   5   1 -17-8.71861 469.167   1
   5  -1 -17-210.119 407.396   1
   5   1 -16 5136.22 937.927   1
   5  -1 -16 4635.81 918.995   1
   5  -1 -15 304.585 416.515   1
   5   1 -15 329.419 391.155   1
   5  -1 -14 2660.87 725.311   1
   5   1 -14 1381.45 531.435   1
   5   1 -13-212.730 428.908   1
   5  -1 -13-11.1106 334.032   1
   5   1 -12 36077.7 2306.08   1
   5  -1 -12 38186.2 2224.84   1
   5   1 -11 759.430 430.751   1
   5  -1 -11 1680.52 488.113   1
   5   1 -10 573.844 472.308   1
   5  -1 -10 729.820 434.344   1
   5  -1  -9 5010.25 719.057   1
   5   1  -9 3380.02 662.816   1
   5   1  -8 65917.6 2921.38   1
   5  -1  -8 74936.7 2945.58   1
   5   1  -7 199.586 194.873   3
   5   1  -7-249.185 376.769   1
   5  -1  -7 538.630 308.131   1
   5   1  -7 85.7324 64.1120   2
   5   1  -6 28113.4 1377.12   3
   5   1  -6 26996.9 1584.42   1
   5  -1  -6 26632.2 1527.32   1
   5   1  -5 99.2194 136.555   3
   5  -1  -5-51.8319 156.534   1
   5  -1  -4 176632. 4973.34   3
   5   1  -4 173251. 4600.13   3
  -5   1   4 178074. 4030.98   2
   5  -1  -3 63207.0 2450.59   3
   5   1  -3 63544.8 2085.12   3
  -5   1   3 65664.0 1855.88   2
   5  -1  -2 12048.6 966.750   3
   5   1  -2 13576.0 777.669   3
   5  -1  -2 14450.6 789.267   2
  -5   1   2 14041.5 758.467   2
  -5  -1   1 5320.33 332.514   4
  -5   1   1 6187.44 616.669   3
  -5   1   1 5247.24 529.277   2
   5  -1  -1 6210.85 640.101   3
   5  -1  -1 6097.91 582.237   2
   5   1  -1 5228.98 456.078   3
  -5   1   0 295601. 7264.52   3
   5  -1   0 317824. 7616.09   3
   5   1   0 304425. 6955.54   3
  -5  -1   0 319884. 6517.32   4
   5  -1   0 292970. 7574.25   2
  -5  -1  -1 17084.9 548.646   4
   5   1   1 15653.1 780.906   3
   5   1   1 16331.7 546.164   4
  -5   1  -1 15257.6 837.334   3
   5  -1   1 15939.3 1028.42   3
   5  -1   1 16820.5 1192.14   2
   5  -1   2 29304.8 1426.84   3
  -5   1  -2 30908.6 1145.11   3
   5   1   2 28895.9 1140.94   3
   5   1   2 30454.4 849.048   4
   5  -1   2 30701.7 1736.63   2
  -5   1  -3 200.680 131.585   1
   5  -1   3 112.643 249.906   2
   5   1   3 291.959 122.391   3
   5  -1   3 124.285 36.6107   4
   5  -1   3 190.600 156.713   3
   5   1   3 244.459 75.1051   4
  -5   1  -3 237.999 102.008   3
   5  -1   4 132644. 3704.11   3
   5   1   4 129480. 3448.87   3
  -5   1  -4 131759. 3438.56   1
  -5   1  -4 134290. 3227.90   3
  -5  -1  -4 131705. 3464.82   1
   5  -1   4 132078. 4498.89   2
   5  -1   5 3936.27 709.167   2
   5  -1   5 3932.46 441.749   3
  -5  -1  -5 3820.33 431.656   1
   5   1   5 3915.89 408.687   3
  -5   1  -5 3220.07 388.331   1
   5  -1   6 3314.48 626.519   2
   5   1   6 3199.26 634.965   2
   5  -1   6 3559.43 422.917   3
  -5  -1  -6 4106.40 457.460   1
  -5   1  -6 3664.64 448.952   1
   5   1   6 3533.43 421.108   3
   5  -1   7 7.96212 108.421   3
   5  -1   7 398.849 343.181   2
  -5  -1  -7 74.7171 199.074   1
   5   1   7 34.9179 261.076   2
   5   1   7 155.283 158.290   3
  -5   1  -7 11.6026 202.087   1
   5  -1   8 73774.2 2414.24   3
  -5  -1  -8 71313.1 2539.74   1
   5  -1   8 76595.5 3222.40   2
  -5   1  -8 74096.2 2598.48   1
   5   1   8 74356.5 2407.64   3
   5   1   8 69746.1 3229.52   2
  -5  -1  -9 2848.50 475.879   1
  -5   1  -9 2552.24 474.263   1
   5   1   9 1835.25 518.717   2
   5  -1   9 3230.95 662.655   2
   5  -1   9 3165.59 402.229   3
   5   1   9 3371.92 453.627   3
   5   1  10 3103.35 435.094   3
   5   1  10 1998.99 553.688   2
  -5  -1 -10 2807.27 488.676   1
  -5   1 -10 2973.68 520.356   1
   5  -1  10 2090.49 307.635   3
   5  -1  10 1645.30 471.599   2
  -5  -1 -11 121.113 320.035   1
   5   1  11-246.168 306.703   2
   5   1  11 55.2878 135.454   3
  -5   1 -11 311.074 283.825   1
   5  -1  11-12.9887 321.745   2
  -5   1 -12 19459.5 1425.07   1
  -5  -1 -12 16755.1 1330.90   1
   5  -1  12 17577.7 1513.46   2
   5   1  12 16378.9 1512.85   2
  -5  -1 -13 336.992 389.424   1
   5   1  13 1413.85 578.689   2
   5  -1  13 391.186 504.809   2
  -5   1 -13-205.606 334.592   1
  -5  -1 -14 421.398 371.946   1
  -5   1 -14 1197.28 449.797   1
  -5  -1 -15 403.813 460.792   1
   5   1  15 1095.29 557.919   2
  -5   1 -15-481.589 431.553   1
  -5  -1 -16 5505.41 952.842   1
  -5   1 -16 4899.94 886.872   1
  -5   1 -17-153.845 407.478   1
  -5  -1 -17-114.211 383.119   1
  -5  -1 -18 378.354 477.011   1
   5  -3 -20 2277.99 816.671   1
   5  -3 -19 1301.86 696.184   1
   5   3 -19 815.994 628.900   1
   5   3 -18-388.900 456.707   1
   5  -3 -18 243.139 398.611   1
   5   3 -17 674.395 696.784   1
   5  -3 -17 793.159 511.520   1
   5   3 -16 5117.97 1017.29   1
   5  -3 -16 5268.26 980.365   1
   5  -3 -15 112.103 349.042   1
   5   3 -15 896.160 373.537   1
   5  -3 -14 3106.40 654.919   1
   5   3 -14 2541.09 772.328   1
   5  -3 -13 132.633 371.739   1
   5   3 -13-277.726 489.602   1
   5   3 -12 33581.5 2251.05   1
   5  -3 -12 30031.3 1881.47   1
  -5   3  12 32163.3 1377.55   2
   5   3 -11 937.363 526.746   1
   5  -3 -11 723.429 348.502   1
   5   3 -10 208.443 149.533   3
   5  -3 -10 665.129 313.656   1
   5   3 -10 333.973 378.536   1
   5   3  -9 735.139 472.175   1
   5  -3  -9 436.028 248.187   1
   5   3  -9 337.887 165.113   3
   5   3  -8 79462.8 3536.44   1
   5  -3  -8 91948.8 3098.36   1
   5   3  -8 88647.4 2811.25   3
   5   3  -7 42.7679 139.476   3
   5  -3  -7 335.650 198.206   1
   5  -3  -6 1794.56 371.435   1
   5   3  -6 1534.81 279.977   3
   5   3  -6 1808.79 442.742   1
   5   3  -5 600.372 183.198   3
   5  -3  -5 759.138 235.274   1
   5  -3  -4 159394. 4265.80   1
   5   3  -4 164351. 4116.31   3
   5   3  -3 10338.0 639.994   3
   5   3  -2 3379.96 367.309   3
   5   3  -1 1226.29 233.064   3
   5   3  -1 1185.85 207.269   4
  -5   3   0 233930. 5287.69   4
   5  -3   0 241910. 5242.72   1
   5   3   0 230592. 5444.35   4
   5   3   1 429.091 128.916   4
   5  -3   1 465.586 115.469   1
  -5   3  -1 500.851 119.411   4
   5  -3   2 15037.4 573.988   4
   5   3   2 13851.8 665.066   4
  -5   3  -2 13758.4 650.935   1
  -5   3  -2 14041.0 584.976   4
   5  -3   3 194.505 70.7931   4
   5   3   3 102.156 106.313   4
  -5   3  -3 73.1437 110.135   1
  -5   3  -3 321.295 174.482   3
  -5   3  -4 130189. 3359.68   1
  -5   3  -4 126385. 3356.38   3
   5  -3   4 127464. 3052.43   4
   5   3   4 130021. 3252.93   4
  -5   3  -5 62.3561 127.442   1
  -5   3  -5 302.056 109.630   3
  -5   3  -6 199.954 82.4706   3
  -5   3  -6-23.4770 167.002   1
  -5   3  -7 3365.90 457.860   1
  -5  -3  -7 4359.62 536.991   1
  -5   3  -8 67599.0 2484.14   1
  -5  -3  -8 71887.2 2552.66   1
  -5   3  -9 11.3745 209.313   1
  -5  -3  -9 562.828 323.651   1
  -5  -3 -10 4946.83 666.429   1
  -5   3 -10 4429.40 626.497   1
  -5  -3 -11-125.485 262.750   1
   5   3  11-363.050 420.509   2
  -5   3 -11-67.9328 294.200   1
  -5   3 -12 12761.1 1169.29   1
   5   3  12 10993.8 987.051   3
  -5  -3 -12 13430.4 1187.13   1
   5   3  12 11606.6 1320.97   2
  -5  -3 -13 118.432 327.638   1
   5   3  13 372.136 382.759   2
  -5   3 -13 86.6597 332.588   1
   5   3  14 755.141 498.064   2
  -5   3 -14 1036.67 516.812   1
  -5  -3 -14 1313.94 455.002   1
  -5  -3 -15-223.021 373.510   1
   5   3  15 99.4770 460.351   2
  -5   3 -15-291.990 367.650   1
  -5   3 -16 4726.95 912.688   1
  -5  -3 -16 4023.24 848.894   1
  -5  -3 -17 1380.50 672.027   1
  -5   3 -17 384.115 437.778   1
   5  -5 -20 1307.81 657.987   1
   5   5 -19 115.601 534.632   1
   5  -5 -19 858.573 532.214   1
   5   5 -18-25.3596 457.835   1
   5  -5 -18 868.021 504.457   1
   5   5 -17 149.149 427.546   1
   5  -5 -17-244.142 366.235   1
   5   5 -16 3868.63 938.642   1
   5  -5 -16 5042.92 808.829   1
   5  -5 -15 53.3523 405.337   1
   5   5 -15 387.714 548.877   1
   5   5 -14 2096.28 674.759   1
   5  -5 -14 2494.03 616.622   1
   5  -5 -13 402.019 312.468   1
   5   5 -13-458.851 560.212   1
   5   5 -12 23667.9 1946.15   1
   5  -5 -12 20674.3 1401.57   1
   5  -5 -11 4813.71 666.337   1
   5   5 -11 4258.38 858.144   1
   5   5 -10 1085.51 277.834   3
   5  -5 -10 422.033 248.564   1
   5   5 -10 1703.25 635.965   1
   5  -5  -9 904.297 264.133   1
   5   5  -9-135.904 451.617   1
   5   5  -9 775.974 184.424   3
   5   5  -8 68178.0 3306.89   1
   5   5  -8 74453.6 2391.52   3
   5  -5  -8 71834.9 2363.19   1
   5   5  -7 1467.97 432.838   1
   5  -5  -7 2298.60 314.292   1
   5   5  -7 1920.46 324.901   3
   5  -5  -6 7758.41 529.141   1
   5   5  -6 8555.98 625.117   3
   5   5  -6 6702.02 900.786   1
   5   5  -5 2076.80 549.924   1
   5  -5  -5 2164.28 243.304   1
   5   5  -5 2058.77 314.060   3
   5   5  -4 113994. 3162.53   3
   5  -5  -4 111835. 2715.28   1
   5  -5  -3 14342.9 537.006   1
   5   5  -3 14330.2 836.518   3
   5  -5  -2 1964.67 122.240   1
  -5   5   2 2267.42 320.536   4
   5  -5  -2 1688.09 169.789   1
   5   5  -2 1995.68 321.366   4
  -5   5   1 1506.12 254.659   4
   5  -5  -1 1544.96 128.254   1
   5   5  -1 1207.39 271.383   4
  -5   5   0 205089. 5029.98   4
   5   5   0 211017. 5209.14   4
   5  -5   0 209185. 4613.81   1
  -5   5  -1 21388.3 974.655   4
   5  -5   1 23012.3 854.032   1
   5   5   1 22232.6 1051.21   4
   5   5   2 12880.0 770.900   4
  -5   5  -2 13543.2 747.804   4
  -5   5  -3 2192.20 275.382   1
   5   5   3 1560.03 283.540   4
  -5   5  -3 1643.43 254.976   4
   5   5   4 109290. 3107.47   4
  -5   5  -4 108603. 2943.35   1
  -5   5  -5 3275.82 377.788   1
   5   5   5 3221.95 406.744   4
   5   5   6 5254.09 534.166   4
  -5   5  -6 5493.58 539.651   1
   5   5   7 3799.13 483.936   4
  -5   5  -7 4346.23 527.113   1
  -5   5  -8 53259.3 2150.60   1
   5   5   8 54992.0 2113.59   4
  -5   5  -9 2071.81 426.511   1
  -5   5 -10 2567.77 492.526   1
  -5   5 -11 537.033 310.505   1
  -5   5 -12 15599.3 1315.00   1
  -5   5 -13 849.658 408.803   1
   5   5  14 1829.12 692.041   2
  -5   5 -14 1188.78 537.203   1
   5   5  15 166.119 470.286   2
  -5   5 -15 309.288 424.104   1
  -5   5 -16 4777.63 935.077   1
  -5   5 -17 1644.32 677.703   1
   5   7 -18 590.460 610.603   1
   5   7 -17 1062.57 662.945   1
   5   7 -16 3981.68 1020.57   1
   5   7 -15 189.149 431.477   1
   5   7 -14 1656.80 627.761   1
   5   7 -13-188.656 534.036   1
   5   7 -12 20928.5 1905.35   1
   5  -7 -12 16725.2 1110.26   1
   5  -7 -11 3811.16 502.871   1
   5   7 -11 4865.23 987.254   1
   5  -7 -10 150.626 169.898   1
   5   7 -10 1390.33 612.979   1
   5   7  -9 3487.32 758.412   1
   5   7  -9 3001.75 440.331   3
   5  -7  -9 2242.66 304.728   1
   5  -7  -8 50290.9 1639.87   1
   5   7  -8 52379.3 2904.50   1
   5   7  -8 53822.7 1969.03   3
   5   7  -7 13786.9 902.366   3
   5  -7  -7 11743.3 585.072   1
   5   7  -7 10314.6 1212.35   1
   5   7  -6 18399.0 1057.38   3
   5   7  -6 17298.1 1550.82   1
   5  -7  -6 16594.7 617.184   1
   5   7  -5 938.211 270.462   3
   5   7  -5 553.260 341.391   1
  -5   7   4 107060. 3368.06   4
  -5   7   3 17577.4 1102.82   4
   5   7  -3 16584.0 1127.26   4
  -5   7   2 1212.98 303.870   4
   5   7  -2 1093.33 297.409   4
   5   7  -1 10314.0 826.887   4
  -5   7   1 10213.9 780.977   4
   5   7   0 126595. 3766.65   4
  -5   7   0 124711. 3615.91   4
   5  -7   1 15364.8 799.215   1
   5   7   1 14571.5 978.759   4
  -5   7  -1 15660.9 958.350   4
   5   7   2 3836.83 516.260   4
  -5   7  -2 4121.73 490.761   4
   5   7   3 1032.44 334.085   4
  -5   7  -3 816.389 265.548   4
  -5   7  -3 653.321 166.969   1
  -5   7  -4 59926.9 2252.71   4
  -5   7  -4 60407.7 1889.27   1
   5   7   4 59569.8 2244.65   4
   5   7   5 12133.4 927.385   4
  -5   7  -5 14445.7 826.501   1
  -5   7  -6 4139.41 468.029   1
   5   7   6 4572.63 583.319   4
  -5   7  -7 1321.91 346.376   1
   5   7   7 809.261 313.181   4
  -5   7  -8 38489.7 1774.74   1
   5   7   8 39887.9 1910.37   4
   5   7   9 4305.47 612.387   4
  -5   7  -9 4585.15 617.767   1
  -5   7 -10 1694.50 439.794   1
   5   7  10 1390.66 377.903   4
   5   7  11 36.5498 275.774   4
  -5   7 -11 77.1014 240.875   1
   5   7  12 9627.65 998.799   4
  -5   7 -12 9001.77 1039.35   1
   5   7  13 234.099 257.863   4
  -5   7 -13 185.171 359.146   1
  -5   7 -14 1450.28 516.027   1
   5   7  14 604.044 306.895   4
   5   7  15 157.105 269.226   4
  -5   7 -15 821.163 502.018   1
  -5   7 -16 2269.71 678.827   1
   5   9 -17 244.899 456.152   1
   5   9 -16 2473.56 794.450   1
   5   9 -15-135.718 489.408   1
   5   9 -14 572.764 460.583   1
   5   9 -13 1292.05 696.966   1
   5   9 -12 12755.0 1465.82   1
   5   9 -11 5572.06 981.397   1
   5   9 -10 743.108 443.250   1
   5   9  -9 4241.81 865.971   1
  -5   9   8 24941.9 1628.51   4
   5   9  -8 29211.0 2041.20   1
   5   9  -8 26458.7 1439.98   3
   5   9  -7 5293.33 628.950   3
  -5   9   7 5232.58 691.834   4
   5   9  -7 5798.73 918.316   1
   5   9  -6 1992.71 529.879   1
   5   9  -6 2565.39 472.803   3
  -5   9   6 2551.55 506.976   4
  -5   9   5 3152.27 574.188   4
   5   9  -5 3243.99 653.776   1
   5   9  -4 56846.2 2776.59   1
  -5   9   4 53969.2 2382.54   4
   5   9  -3 12693.7 1109.58   4
  -5   9   3 14090.4 1091.80   4
   5   9  -3 11567.4 1134.95   1
   5   9  -2 2256.99 498.365   4
  -5   9   2 2180.57 434.130   4
   5   9  -1 12632.8 1049.71   4
  -5   9   1 11202.8 974.796   4
   5   9   0 56456.1 2407.35   4
  -5   9   0 58836.9 2371.69   4
  -5   9  -1 10253.7 907.074   4
   5   9   1 8469.44 836.526   4
   5   9   2 2576.31 493.299   4
  -5   9  -2 3199.43 521.405   4
   5   9   3 3775.31 590.009   4
  -5   9  -3 4789.15 623.648   4
  -5   9  -4 31448.9 1712.22   4
   5   9   4 32882.8 1775.73   4
   5   9   5 6082.73 738.796   4
  -5   9  -5 4623.07 437.906   1
  -5   9  -6 713.481 257.416   1
   5   9   6 765.159 392.668   4
   5   9   7 2734.96 590.597   4
  -5   9  -7 2737.82 430.506   1
  -5   9  -8 25751.0 1408.98   1
   5   9   8 26936.6 1702.15   4
   5   9   9 2232.78 527.837   4
  -5   9  -9 3407.90 570.735   1
   5   9  10 2991.59 608.679   4
  -5   9 -10 4132.25 661.761   1
   5   9  11 641.005 349.906   4
  -5   9 -11 522.023 322.884   1
  -5   9 -12 7241.36 927.382   1
   5   9  12 6906.51 940.193   4
   5   9  13 721.530 406.786   4
   5   9  14 864.052 436.807   4
   5   9  15 416.960 443.097   4
  -5  11  13 129.952 393.826   4
  -5  11  12 4365.60 843.257   4
  -5  11  11 4862.02 849.704   4
  -5  11  10 395.133 379.911   4
  -5  11   9 2158.03 552.132   4
  -5  11   8 16824.1 1420.24   4
  -5  11   7 6047.77 893.522   4
   5  11  -7 7521.67 846.553   3
  -5  11   6 2185.80 554.589   4
   5  11  -6 3291.32 596.612   3
  -5  11   5 3139.40 608.215   4
  -5  11   4 32675.3 1927.24   4
  -5  11   3 16653.3 1356.98   4
   5  11  -3 16354.5 1407.01   4
  -5  11   2 2718.63 589.646   4
   5  11  -2 2347.44 557.712   4
  -5  11   1 11121.4 1072.03   4
   5  11  -1 9453.96 1043.12   4
   5  11   0 28365.7 1797.77   4
  -5  11   0 28775.9 1773.50   4
   5  11   1 15001.1 1278.92   4
  -5  11  -1 14969.3 1268.41   4
   5  11   2 2406.88 539.057   4
  -5  11  -2 2469.02 533.820   4
   5  11   3 1924.93 523.004   4
  -5  11  -3 1685.71 463.424   4
  -5  11  -4 18446.9 1444.01   4
   5  11   4 18935.6 1480.10   4
   5  11   5 10256.9 1101.59   4
   5  11   6 1793.66 604.818   4
   5  11   7 4041.97 744.735   4
   5  11   8 9883.88 1167.48   4
   5  11   9 5702.71 1013.16   4
   5  11  10 1456.92 553.282   4
   5  11  11 393.207 431.001   4
   5  11  12 2484.32 663.457   4
  -5  13  10 895.436 531.345   4
  -5  13   9 2732.26 715.073   4
  -5  13   8 6501.14 1040.11   4
  -5  13   7 3693.58 781.958   4
  -5  13   6 962.126 565.423   4
  -5  13   5 3589.69 787.984   4
   5  13  -5 4033.15 707.518   3
  -5  13   4 9906.51 1188.61   4
   5  13  -3 11724.4 1338.38   4
  -5  13   3 11539.6 1250.22   4
  -5  13   2-617.691 433.411   4
   5  13  -2-112.595 405.319   4
  -5  13   1 8998.62 1084.19   4
   5  13  -1 8539.98 1148.03   4
   5  13   0 13665.1 1401.26   4
  -5  13   0 14229.5 1406.24   4
   5  13   1 8760.33 1109.38   4
  -5  13  -1 8061.61 1104.33   4
  -5  13  -2 723.058 394.770   4
   5  13   2 1512.24 540.982   4
   5  13   3 3268.22 726.802   4
  -5  13  -3 3756.18 756.498   4
   5  13   4 10598.9 1310.18   4
   5  13   5 6264.30 943.912   4
   5  13   6 435.634 461.903   4
   5  13   7 3722.62 836.111   4
   5  13   8 4039.34 815.453   4
  -5  15   2 1072.85 618.633   4
  -5  15   1 6042.88 1061.06   4
  -5  15   0 4888.16 958.200   4
  -5  15  -1 4546.70 918.817   4
  -5  15  -2 1432.56 670.195   4
   6   0 -20 5331.66 1124.73   1
   6   0 -19 1046.79 631.883   1
   6   0 -18 166.982 441.961   1
   6   0 -17 201.553 492.254   1
   6   0 -16 27899.2 2172.37   1
   6   0 -15 233.885 483.753   1
   6   0 -14 1571.72 512.035   1
   6   0 -13-521.490 468.336   1
   6   0 -12 95389.5 3964.45   1
   6   0 -11 135.710 333.932   1
   6   0 -10 3345.53 658.976   1
   6   0  -9-369.167 414.958   1
   6   0  -8 249208. 7076.90   1
   6   0  -7 465.858 302.051   3
   6   0  -7 382.955 236.282   1
   6   0  -6 26526.9 1514.98   3
   6   0  -6 27688.6 1556.87   1
   6   0  -5 492.225 256.257   3
   6   0  -5 107.208 55.7180   2
   6   0  -4 523549. 12558.0   3
   6   0  -4 545912. 11795.8   2
   6   0  -3-159.726 169.341   2
   6   0  -3 145.804 191.386   3
   6   0  -2 4296.92 547.034   3
   6   0  -2 4583.23 579.995   2
   6   0  -1 200.118 230.151   2
   6   0  -1-71.4188 135.112   3
   6   0   0 519644. 12813.2   2
   6   0   0 538372. 11881.0   3
   6   0   1-67.4476 259.083   2
   6   0   1 439.608 204.042   3
   6   0   2 103804. 2999.23   3
   6   0   2 100599. 4013.22   2
   6   0   3 463.129 325.955   2
   6   0   3 282.601 188.543   3
   6   0   4 253594. 6176.04   3
   6   0   4 254851. 7651.32   2
   6   0   5-73.5523 323.159   2
   6   0   5 67.8619 136.456   3
  -6   0  -5 6.12194 160.963   1
  -6   0  -6 3561.03 453.131   1
   6   0   6 4160.89 775.040   2
   6   0   6 3042.29 403.016   3
   6   0   7 473.314 345.501   2
  -6   0  -7-56.5451 231.914   1
   6   0   7-105.637 133.359   3
   6   0   8 119871. 3546.31   3
  -6   0  -8 120729. 3671.31   1
   6   0   8 121158. 4616.39   2
   6   0   9 397.905 312.499   2
  -6   0  -9 216.270 288.373   1
   6   0   9 175.377 185.765   3
   6   0  10 4842.56 822.468   2
   6   0  10 4146.37 507.337   3
  -6   0 -10 3365.67 569.519   1
   6   0  11 752.675 484.360   2
  -6   0 -11 19.9945 307.968   1
  -6   0 -12 37628.6 2059.61   1
   6   0  12 36655.5 2379.57   2
   6   0  13 285.991 445.296   2
  -6   0 -13 270.515 307.006   1
   6   0  14 876.784 532.049   2
  -6   0 -14 1013.16 479.000   1
   6   0  15 996.717 601.253   2
  -6   0 -15-305.650 368.146   1
   6   0  16 7239.69 1160.15   2
  -6   0 -16 6263.73 997.834   1
  -6   0 -17 686.607 556.145   1
   6  -2 -20 1120.85 515.880   1
   6   2 -20 3391.44 950.220   1
   6   2 -19 127.931 494.952   1
   6  -2 -19-594.570 538.360   1
   6   2 -18 52.4133 432.975   1
   6  -2 -18 353.310 489.298   1
   6   2 -17 452.304 612.634   1
   6  -2 -17 543.530 415.460   1
   6   2 -16 17263.5 1771.13   1
   6  -2 -16 16797.9 1636.55   1
   6  -2 -15 624.021 566.682   1
   6   2 -15 1021.59 539.357   1
   6  -2 -14 2078.79 624.900   1
   6   2 -14 1422.48 542.567   1
   6  -2 -13 183.620 322.235   1
   6   2 -13 1045.85 538.019   1
   6   2 -12 38477.0 2427.51   1
   6  -2 -12 39502.8 2263.90   1
   6   2 -11 705.805 452.561   1
   6  -2 -11 907.493 445.364   1
   6   2 -10 1426.24 485.079   1
   6   2 -10 1198.92 223.624   2
   6  -2 -10 1007.33 468.999   1
   6   2  -9 297.547 284.242   1
   6   2  -9 352.371 213.649   3
   6  -2  -9 235.742 230.297   1
   6   2  -9 475.141 158.589   2
   6   2  -8 132335. 4761.03   1
   6  -2  -8 141027. 4538.87   1
   6   2  -8 146751. 4209.57   3
   6  -2  -7 6110.62 735.491   1
   6   2  -7 8275.96 731.236   3
   6   2  -7 6647.76 846.232   1
   6   2  -6 14765.6 947.289   3
   6  -2  -6 14733.9 1067.10   1
   6   2  -6 15740.6 1193.92   1
   6   2  -5 2910.64 400.651   3
   6  -2  -5 2539.90 432.692   1
   6   2  -4 246929. 6225.70   3
  -6   2   4 259301. 5984.05   2
  -6   2   3 34340.4 1373.75   2
   6   2  -3 33249.5 1371.25   3
   6  -2  -2 489.616 301.705   3
   6   2  -2 399.835 155.695   3
   6  -2  -1 5257.41 657.252   3
   6   2  -1 6432.44 526.142   3
   6  -2   0 230994. 6390.62   3
   6   2   0 235511. 5695.86   3
   6  -2   0 236628. 6408.82   2
  -6  -2   0 250442. 5327.16   4
   6   2   0 246786. 5366.27   4
   6  -2   1 5883.18 686.387   3
   6   2   1 5157.85 469.846   3
   6  -2   1 5073.25 683.742   2
   6   2   1 5755.65 360.644   4
  -6   2  -1 5872.78 267.198   4
  -6  -2  -1 5959.53 359.031   4
   6  -2   2 17394.3 1201.34   3
   6   2   2 17790.8 685.514   4
   6   2   2 18528.3 941.676   3
   6  -2   2 17893.6 1372.34   2
   6  -2   3 2522.63 158.064   4
   6  -2   3 1800.49 471.441   2
   6   2   3 2814.98 359.808   3
   6   2   3 2298.87 229.582   4
   6  -2   3 2939.07 477.851   3
  -6   2  -4 227747. 5478.12   3
   6  -2   4 230006. 6214.40   3
   6  -2   4 236901. 6914.83   2
   6   2   4 239875. 5287.91   4
   6  -2   4 228935. 5039.46   4
   6   2   4 240454. 5781.16   3
  -6   2  -4 236151. 5637.08   1
  -6   2  -5 1350.50 201.638   3
   6  -2   5 1302.02 309.588   3
  -6   2  -5 1519.95 297.876   1
   6  -2   5 1136.87 377.029   2
   6   2   5 1252.39 271.883   3
   6  -2   5 915.847 130.521   4
   6  -2   6 35.1660 270.613   2
  -6   2  -6 166.030 182.174   1
   6   2   6 210.059 187.189   3
   6  -2   6 729.290 307.430   3
   6  -2   6 26.0812 79.0435   4
   6  -2   7 464.947 281.470   2
   6  -2   7 239.151 159.019   3
  -6  -2  -7 556.190 283.121   1
  -6   2  -7 524.573 237.944   1
   6   2   7 1044.86 298.130   3
   6   2   8 72466.2 3474.72   2
  -6   2  -8 77993.1 2730.56   1
   6  -2   8 79611.6 3448.97   2
   6   2   8 78176.7 2675.60   3
  -6  -2  -8 83481.7 2815.93   1
   6  -2   8 77908.3 2324.45   3
   6  -2   9 8817.17 1065.96   2
  -6   2  -9 10483.1 897.874   1
   6  -2   9 9063.21 505.839   3
   6   2   9 8058.73 1056.71   2
   6   2   9 9430.84 802.599   3
  -6  -2  -9 9726.86 899.791   1
   6   2  10 1752.35 405.311   3
   6   2  10 600.733 340.267   2
   6  -2  10 1170.94 462.538   2
  -6   2 -10 1193.22 364.292   1
  -6  -2 -10 989.569 341.962   1
  -6  -2 -11 503.962 386.998   1
  -6   2 -11 553.467 340.817   1
   6   2  11 429.847 412.438   2
   6   2  11 12.8941 164.178   3
  -6  -2 -12 39213.0 2112.71   1
   6   2  12 35411.8 2405.78   2
   6   2  12 34958.9 1800.35   3
  -6   2 -12 37043.3 2079.89   1
   6   2  13 283.048 424.244   2
  -6  -2 -13 1134.96 489.379   1
  -6   2 -13 171.015 307.116   1
  -6   2 -14 427.051 366.466   1
   6   2  14 69.6071 454.896   2
  -6  -2 -14 1321.75 491.209   1
   6   2  15 1324.91 653.683   2
  -6   2 -15 408.902 367.976   1
  -6  -2 -15 71.7190 369.988   1
  -6  -2 -16 7450.51 1137.31   1
  -6   2 -16 6614.48 1018.97   1
  -6  -2 -17 327.176 393.716   1
  -6   2 -17 856.069 550.233   1
   6  -4 -20 3371.10 960.452   1
   6   4 -19 633.918 598.944   1
   6  -4 -19 443.687 551.875   1
   6  -4 -18 264.904 445.758   1
   6   4 -18-773.447 631.332   1
   6  -4 -17 336.046 412.717   1
   6   4 -17 375.747 520.361   1
   6   4 -16 15190.5 1711.95   1
   6  -4 -16 17702.0 1622.99   1
   6  -4 -15 1398.82 589.380   1
   6   4 -15 203.461 409.304   1
   6  -4 -14 2788.17 685.203   1
   6   4 -14 2879.63 765.404   1
   6  -4 -13 2810.26 627.825   1
   6   4 -13 1521.57 731.123   1
   6  -4 -12 57465.5 2674.56   1
   6   4 -12 59148.9 3201.43   1
   6   4 -11 2552.92 408.310   3
   6  -4 -11 3118.89 556.962   1
   6   4 -11 2338.32 615.804   1
   6   4 -10 139.717 331.677   1
   6   4 -10 601.911 261.738   3
   6  -4 -10 451.416 265.915   1
   6   4  -9 2650.56 448.228   3
   6   4  -9 1059.09 434.290   1
   6  -4  -9 2645.19 466.695   1
   6   4  -8 151841. 4310.40   3
   6   4  -8 145993. 5275.38   1
   6  -4  -8 158347. 4517.19   1
   6   4  -7 27149.6 1302.34   3
   6   4  -7 24279.3 1744.21   1
   6  -4  -7 27314.5 1412.40   1
   6   4  -6 44863.3 1736.28   3
   6   4  -6 42822.3 2249.22   1
   6  -4  -6 46963.0 1873.35   1
   6   4  -5 531.844 186.001   3
   6  -4  -5 206.567 187.890   1
   6  -4  -4 286694. 6893.35   1
   6   4  -4 299185. 6893.82   3
   6   4  -3 6818.58 565.414   3
   6   4  -2 2102.19 315.744   3
   6   4  -2 1190.73 234.622   4
  -6   4   1 6706.82 475.431   4
   6   4  -1 6165.91 544.141   3
   6   4  -1 5765.25 488.710   4
   6  -4  -1 5795.99 341.691   1
  -6   4   0 339074. 7607.51   4
   6  -4   0 348732. 7470.73   1
   6   4   0 330868. 7796.85   4
   6   4   1 18046.7 884.505   4
  -6   4  -1 18418.2 779.874   4
   6   4   2 19940.5 920.065   4
  -6   4  -2 21095.4 848.749   4
  -6   4  -3 7603.22 497.367   4
   6   4   3 8858.21 572.224   4
  -6   4  -3 8342.24 558.612   1
  -6   4  -4 225813. 5447.15   1
   6   4   4 223742. 5426.20   4
  -6   4  -5 11715.8 750.375   1
   6   4   5 11521.7 713.753   4
  -6   4  -6 6405.79 443.575   3
   6   4   6 6007.25 524.319   4
  -6   4  -6 6389.51 581.309   1
   6   4   7 251.747 188.528   4
  -6   4  -7 314.480 180.107   1
  -6   4  -8 68282.2 2506.44   1
  -6   4  -9 3514.27 548.083   1
  -6   4 -10 1092.35 398.419   1
  -6   4 -11 1086.34 408.217   1
   6   4  12 38494.7 2053.16   3
   6   4  12 32257.4 2398.72   2
  -6   4 -12 35634.1 2074.82   1
   6   4  13 541.069 465.383   2
  -6   4 -13 1009.26 451.490   1
   6   4  13 1499.19 454.814   3
  -6   4 -14 1477.37 587.541   1
   6   4  14 341.716 445.305   2
  -6   4 -15-54.6969 316.088   1
   6   4  15 265.581 539.817   2
  -6   4 -16 5853.77 1012.35   1
  -6   4 -17 640.229 518.673   1
   6   6 -18-895.051 663.662   1
   6   6 -17 150.093 509.043   1
   6   6 -16 12965.9 1659.58   1
   6  -6 -16 12823.3 1315.78   1
   6  -6 -15 3168.98 660.060   1
   6   6 -15 2980.85 872.699   1
   6  -6 -14 1036.60 422.592   1
   6   6 -14 30.2173 454.177   1
   6  -6 -13 3737.82 619.098   1
   6   6 -13 4373.66 957.859   1
   6   6 -12 41244.8 2709.75   1
   6  -6 -12 34212.5 1800.10   1
   6   6 -11 8902.23 1279.20   1
   6  -6 -11 7086.85 733.393   1
   6  -6 -10 489.284 260.144   1
   6   6 -10 596.274 205.539   3
   6   6 -10 710.160 452.923   1
   6   6  -9 6307.82 992.191   1
   6   6  -9 8823.42 758.080   3
   6  -6  -9 7845.38 670.236   1
   6   6  -8 96165.5 2957.25   3
   6   6  -8 89189.2 4033.02   1
   6  -6  -8 91573.6 2717.93   1
   6  -6  -7 26033.5 1080.85   1
   6   6  -7 27832.7 1325.20   3
   6   6  -7 28277.9 2027.76   1
   6   6  -6 5980.82 583.358   3
   6  -6  -6 5111.72 391.743   1
   6   6  -6 6334.26 909.853   1
   6   6  -5 22390.9 1169.07   3
   6  -6  -5 21427.5 771.587   1
   6   6  -4 190830. 4955.56   3
   6  -6  -4 173721. 4062.07   1
  -6   6   3 22085.6 1171.40   4
   6   6  -3 21075.9 1141.07   3
   6   6  -3 21710.1 1243.28   4
  -6   6   2 971.899 269.814   4
   6   6  -2 956.056 268.047   4
  -6   6   1 15092.9 865.536   4
   6   6  -1 13124.9 888.699   4
   6  -6  -1 11638.2 438.677   1
   6  -6   0 162263. 3758.41   1
  -6   6   0 160513. 4240.07   4
   6   6   0 167388. 4459.08   4
  -6   6  -1 34973.1 1421.25   4
   6  -6   1 36790.0 1238.23   1
   6   6   1 35981.0 1530.75   4
  -6   6  -2 8916.46 651.855   4
   6   6   2 8636.60 694.688   4
  -6   6  -3 26343.7 1212.24   4
   6   6   3 24527.5 1227.56   4
  -6   6  -4 161048. 4113.13   1
   6   6   4 163419. 4396.27   4
  -6   6  -5 22364.2 1097.10   1
   6   6   5 23391.8 1230.59   4
   6   6   6-57.7016 176.669   4
  -6   6  -6 139.323 200.419   1
   6   6   7 2844.36 458.583   4
  -6   6  -7 4083.97 524.010   1
   6   6   8 54825.1 2191.69   4
  -6   6  -8 53063.8 2169.98   1
   6   6   9 5619.60 647.063   4
  -6   6  -9 6175.52 736.460   1
   6   6  10 498.677 301.026   4
  -6   6 -10 445.603 300.790   1
   6   6  11 2822.67 522.786   4
  -6   6 -11 2926.60 571.581   1
   6   6  12 17963.2 1312.94   4
  -6   6 -12 22366.8 1620.14   1
   6   6  13 3151.03 567.117   4
  -6   6 -13 3617.95 712.513   1
  -6   6 -14 685.827 442.150   1
   6   6  14-529.333 396.723   4
   6   6  14 5.81983 448.504   2
  -6   6 -15 144.709 388.709   1
   6   6  15 492.845 501.657   2
  -6   6 -16 6919.93 1120.51   1
   6   8 -17 3170.43 903.772   1
   6   8 -16 5348.45 1063.72   1
   6   8 -15 3024.44 838.350   1
   6   8 -14 574.372 496.078   1
   6   8 -13 2621.44 752.433   1
   6   8 -12 19728.6 1888.87   1
   6   8 -11 5456.13 1035.74   1
   6   8 -10-228.845 383.007   1
   6   8  -9 3355.50 745.806   1
   6   8  -9 4005.55 534.456   3
   6   8  -8 54471.8 2179.10   3
   6   8  -8 54098.0 3087.24   1
   6   8  -7 16156.4 1577.74   1
   6   8  -7 18164.2 1151.06   3
  -6   8   6 4085.90 596.380   4
   6   8  -6 4181.48 559.742   3
   6   8  -6 4112.24 748.702   1
  -6   8   5 28771.8 1573.60   4
   6   8  -5 26413.9 1911.16   1
   6   8  -5 27648.7 1471.74   3
  -6   8   4 72774.8 2783.22   4
   6   8  -4 78582.3 2760.42   3
  -6   8   3 27264.5 1488.93   4
   6   8  -3 26954.2 1599.49   4
   6   8  -2 1297.17 407.947   4
  -6   8   2 1209.22 349.974   4
   6   8  -1 8662.62 822.838   4
  -6   8   1 8060.09 758.695   4
  -6   8   0 101361. 3243.57   4
   6   8   0 101355. 3388.56   4
   6   8   1 33992.6 1695.17   4
  -6   8  -1 34214.1 1600.95   4
   6   8   2 965.695 295.145   4
  -6   8  -2 762.271 220.972   4
  -6   8  -3 10991.7 868.761   4
   6   8   3 12560.6 960.185   4
  -6   8  -4 78180.4 2816.91   4
   6   8   4 80868.4 2869.52   4
  -6   8  -5 16117.8 899.467   1
   6   8   5 15690.0 1146.28   4
   6   8   6-5.52711 220.241   4
  -6   8  -6 27.0313 155.110   1
  -6   8  -7 5530.82 595.454   1
   6   8   7 5802.65 710.199   4
   6   8   8 37325.8 1925.20   4
  -6   8  -8 34725.9 1694.82   1
  -6   8  -9 7687.86 805.561   1
   6   8   9 8147.33 900.693   4
   6   8  10 158.088 259.798   4
  -6   8 -10 694.084 341.526   1
   6   8  11 2497.74 551.582   4
  -6   8 -11 3260.00 627.908   1
   6   8  12 13519.0 1244.93   4
  -6   8 -12 14550.0 1321.62   1
  -6   8 -13 2755.31 642.887   1
   6   8  13 2884.84 630.573   4
   6   8  14 193.517 348.121   4
  -6   8 -14 64.8115 339.641   1
  -6   8 -15 1138.87 566.884   1
   6  10 -16 3675.12 956.401   1
   6  10 -15 4626.49 1021.94   1
   6  10 -14-219.833 394.759   1
   6  10 -13 5132.28 989.681   1
   6  10 -12 13540.1 1516.01   1
  -6  10  11 6827.40 937.143   4
   6  10 -11 6278.34 1052.93   1
  -6  10  10 233.453 370.046   4
   6  10 -10 606.309 587.301   1
  -6  10   9 12313.5 1209.92   4
   6  10  -9 12736.5 1425.60   1
  -6  10   8 43121.4 2295.26   4
   6  10  -8 48874.0 2204.36   3
   6  10  -8 44331.8 2668.77   1
  -6  10   7 22759.2 1601.93   4
   6  10  -7 24672.2 1893.00   1
   6  10  -7 26569.6 1575.74   3
   6  10  -6 623.785 408.753   1
  -6  10   6 935.669 425.922   4
   6  10  -6 1414.60 458.609   3
  -6  10   5 26421.6 1676.24   4
   6  10  -5 23691.8 1772.43   1
   6  10  -5 27019.2 1598.55   3
   6  10  -4 50562.8 2682.57   1
  -6  10   4 56699.2 2533.72   4
   6  10  -3 27327.3 1746.78   4
   6  10  -3 21828.7 1631.26   1
  -6  10   3 26767.0 1645.75   4
  -6  10   2 1554.83 440.436   4
   6  10  -2 1425.14 388.259   4
   6  10  -1 25200.5 1652.38   4
  -6  10   1 26843.1 1590.30   4
  -6  10   0 63069.5 2638.84   4
   6  10   0 64197.5 2741.22   4
   6  10   1 29192.3 1745.06   4
  -6  10  -1 30088.7 1711.97   4
  -6  10  -2 1097.09 375.521   4
   6  10   2 427.268 314.537   4
  -6  10  -3 27660.3 1661.05   4
   6  10   3 26718.5 1662.77   4
  -6  10  -4 51927.8 2412.85   4
   6  10   4 54916.3 2479.45   4
   6  10   5 16952.5 1338.17   4
   6  10   6 730.377 421.938   4
   6  10   7 10070.8 1076.45   4
   6  10   8 23780.3 1666.28   4
   6  10   9 6574.95 902.307   4
   6  10  10 496.098 403.875   4
   6  10  11 6410.68 929.558   4
   6  10  12 10740.3 1203.46   4
   6  10  13 2276.77 635.353   4
   6  10  14 116.165 372.401   4
  -6  12  12 6564.75 1044.25   4
  -6  12  11 3611.00 784.397   4
  -6  12  10 447.191 448.168   4
  -6  12   9 6703.42 985.388   4
  -6  12   8 12289.4 1292.70   4
  -6  12   7 15007.1 1431.22   4
  -6  12   6 667.686 443.238   4
   6  12  -6 631.064 338.453   3
  -6  12   5 13363.3 1329.72   4
   6  12  -5 14626.5 1288.06   3
  -6  12   4 23405.0 1738.65   4
   6  12  -4 26225.0 1728.59   3
  -6  12   3 16749.5 1461.37   4
   6  12  -3 15765.4 1490.46   4
  -6  12   2 614.657 426.607   4
   6  12  -2-60.1202 422.343   4
   6  12  -1 13631.1 1318.86   4
  -6  12   1 14634.8 1317.83   4
  -6  12   0 27721.2 1858.86   4
   6  12   0 23697.2 1757.92   4
   6  12   1 23453.2 1761.85   4
  -6  12  -1 25630.7 1792.83   4
   6  12   2 7.09999 384.037   4
  -6  12  -2-98.6321 339.611   4
   6  12   3 12731.1 1275.49   4
  -6  12  -3 15170.6 1348.33   4
   6  12   4 15967.0 1476.61   4
   6  12   5 11093.9 1230.33   4
   6  12   6 531.851 475.561   4
   6  12   7 5412.22 912.427   4
   6  12   8 11841.1 1327.31   4
   6  12   9 5709.17 936.443   4
   6  12  10 573.112 481.472   4
  -6  14   7 14196.8 1519.53   4
  -6  14   6 827.651 567.560   4
   6  14  -5 15926.0 1468.20   3
  -6  14   5 14225.0 1490.32   4
   6  14  -4 12669.3 1335.89   3
  -6  14   4 14059.2 1475.29   4
  -6  14   3 19247.1 1727.73   4
   6  14  -3 18430.6 1625.50   3
   6  14  -2-5.06232 393.366   4
  -6  14   2 157.337 400.873   4
   6  14  -1 12740.1 1488.93   4
  -6  14   1 13246.0 1435.95   4
   6  14   0 11264.2 1384.73   4
  -6  14   0 9963.45 1247.80   4
  -6  14  -1 17851.1 1654.68   4
   6  14   1 20169.6 1789.61   4
  -6  14  -2 221.685 377.366   4
   6  14   2-670.606 505.582   4
  -6  14  -3 14076.2 1457.31   4
   6  14   3 14933.5 1547.85   4
   6  14   4 6609.76 1115.84   4
   7   1 -20 1954.74 753.101   1
   7  -1 -20 1130.19 530.006   1
   7  -1 -19-53.8725 425.627   1
   7   1 -19 607.282 522.834   1
   7  -1 -18 302.852 534.294   1
   7   1 -18 1354.88 688.097   1
   7  -1 -17 283.534 457.705   1
   7   1 -17-505.582 509.305   1
   7  -1 -16 6775.42 1106.57   1
   7   1 -16 7081.50 1128.85   1
   7  -1 -15-61.5315 387.160   1
   7   1 -15-401.968 530.921   1
   7   1 -14 1945.32 618.951   1
   7  -1 -14 2738.15 718.045   1
   7   1 -13 659.770 470.405   1
   7  -1 -13 401.296 398.083   1
   7  -1 -12 42870.7 2439.17   1
   7   1 -12 39608.4 2465.33   1
   7   1 -11 201.883 431.563   1
   7  -1 -11 195.310 315.086   1
   7   1 -10 3312.76 683.808   1
   7  -1 -10 3383.12 663.907   1
   7   1  -9 1895.07 580.787   1
   7  -1  -9 1273.82 396.540   1
   7   1  -9 2062.27 467.493   3
   7   1  -8 106932. 3661.85   3
   7   1  -8 107689. 3976.04   1
   7  -1  -8 105807. 3845.08   1
   7   1  -7 1978.82 429.868   3
   7   1  -7 1986.37 481.038   1
   7  -1  -7 1820.30 439.467   1
   7   1  -6 6411.97 705.766   3
   7  -1  -6 6493.57 785.549   3
   7  -1  -5 335.419 207.637   3
   7   1  -5 122.853 201.266   3
   7   1  -4 193468. 5264.69   3
   7  -1  -4 193844. 5729.18   3
   7  -1  -3 564.546 229.797   2
   7  -1  -3 466.125 294.217   3
  -7   1   3 316.194 147.239   2
   7   1  -3 1095.82 300.787   3
   7   1  -2 1345.62 289.920   3
   7  -1  -2 1940.08 394.247   2
   7  -1  -2 1433.43 378.809   3
   7  -1  -1 385.113 246.489   2
   7  -1  -1 754.570 369.367   3
   7   1  -1 713.115 250.606   3
  -7  -1   1 627.929 128.757   4
   7  -1   0 219591. 6030.95   3
   7   1   0 210167. 5319.78   3
  -7  -1   0 215036. 4664.28   4
   7  -1   0 196704. 6130.39   2
   7  -1   1 696.992 324.782   3
   7  -1   1 450.937 295.151   2
  -7  -1  -1 129.358 63.0274   4
   7   1   1-1.01598 122.022   3
   7   1   2 25849.5 1211.84   3
   7  -1   2 26373.9 1518.85   3
   7   1   2 24657.8 748.565   4
   7  -1   2 23416.1 1759.33   2
   7  -1   3 6930.90 737.734   3
   7   1   3 7749.60 633.212   3
   7  -1   3 7704.15 1010.23   2
   7   1   3 7366.84 339.634   4
   7   1   4 149407. 3404.97   4
   7   1   4 151627. 4126.02   3
   7  -1   4 149781. 4535.79   3
   7  -1   4 148410. 5363.65   2
   7  -1   5 3901.37 758.305   2
   7   1   5 2342.86 626.373   2
   7  -1   5 2828.72 482.665   3
  -7   1  -5 2803.41 417.656   1
   7   1   5 2375.42 369.557   3
   7   1   6 867.552 477.740   2
  -7   1  -6 1718.14 329.676   1
   7  -1   6 1221.90 520.920   2
   7  -1   6 1570.94 395.637   3
   7   1   6 1249.88 307.650   3
   7  -1   7 519.172 377.632   2
  -7   1  -7 411.361 268.170   1
   7  -1   7 189.035 242.809   3
   7   1   7-301.514 306.326   2
  -7  -1  -7 603.149 252.497   1
   7   1   7-93.6322 197.641   3
   7  -1   8 60734.8 2462.12   3
   7   1   8 60069.6 2307.25   3
  -7   1  -8 59520.8 2331.81   1
  -7  -1  -8 59954.3 2352.84   1
   7  -1   8 60475.8 3084.09   2
   7   1   8 57882.4 3114.69   2
   7  -1   9 175.589 356.373   2
   7   1   9 176.903 376.063   2
   7  -1   9-53.5072 156.411   3
  -7   1  -9 490.623 358.383   1
   7   1   9 196.672 201.426   3
  -7  -1  -9 587.211 366.126   1
   7  -1  10 4353.00 833.029   2
   7   1  10 4628.64 906.165   2
  -7   1 -10 6239.22 766.582   1
  -7  -1 -10 6210.14 753.313   1
   7   1  10 4987.60 609.583   3
   7   1  11-118.911 361.788   2
  -7  -1 -11 267.699 341.357   1
  -7   1 -11 359.022 266.917   1
   7   1  11-304.658 262.474   3
   7  -1  11 561.366 503.502   2
  -7   1 -12 10803.5 1115.14   1
   7  -1  12 11445.2 1354.99   2
  -7  -1 -12 11651.9 1149.09   1
   7   1  12 10769.3 1316.60   2
   7  -1  13 61.6584 372.186   2
   7   1  13 653.058 467.397   2
  -7  -1 -13 774.203 422.176   1
  -7   1 -13 451.897 345.095   1
   7   1  14 905.347 484.444   2
   7  -1  14 412.863 465.386   2
  -7   1 -14 763.586 445.291   1
  -7  -1 -14 1500.39 568.075   1
   7   1  15 89.4409 430.532   2
  -7  -1 -15 854.645 575.235   1
  -7   1 -15 170.045 402.020   1
  -7   1 -16 3905.45 903.594   1
   7   1  16 4439.67 979.214   2
  -7  -1 -16 4178.96 882.120   1
  -7   1 -17 151.617 465.255   1
  -7  -1 -17 434.183 470.997   1
   7  -3 -20 692.039 442.330   1
   7  -3 -19 374.692 464.671   1
   7   3 -19 987.581 696.649   1
   7   3 -18 1020.65 566.661   1
   7  -3 -18 2140.20 746.717   1
   7  -3 -17 286.570 431.409   1
   7   3 -17-350.192 447.657   1
   7  -3 -16 4909.45 925.301   1
   7   3 -16 4645.33 954.114   1
   7  -3 -15 269.911 422.002   1
   7   3 -15-445.983 559.794   1
   7  -3 -14 608.309 429.813   1
   7   3 -14 172.890 454.925   1
   7  -3 -13 430.996 344.752   1
   7   3 -13-239.395 389.618   1
   7   3 -12 28818.7 2164.14   1
   7  -3 -12 31166.1 1967.23   1
   7   3 -11 760.236 457.293   1
   7   3 -11 804.423 271.263   3
   7  -3 -11 1309.34 538.938   1
   7   3 -10-69.5557 363.552   1
   7   3 -10 474.832 216.666   3
   7  -3 -10 213.832 302.991   1
   7  -3  -9 825.526 345.482   1
   7   3  -9 357.129 210.832   3
   7   3  -9 202.230 412.163   1
   7   3  -8 69831.1 2582.86   3
   7   3  -8 73389.5 3239.76   1
   7  -3  -8 68147.4 2825.55   1
   7  -3  -7 7.91355 258.983   1
   7   3  -7 142.999 170.490   3
   7   3  -7 104.060 245.249   1
   7   3  -6 37167.8 1643.24   3
   7  -3  -6 32354.7 1675.29   1
   7   3  -5 23673.8 1243.27   3
   7   3  -4 157168. 4264.62   3
   7   3  -3 1328.60 271.729   3
   7   3  -2 3426.80 421.809   3
   7   3  -1 10046.0 719.090   3
   7   3   0 165914. 4346.50   3
   7   3   0 161442. 4009.85   4
  -7   3   0 172666. 3811.22   4
  -7   3  -1 1069.49 149.870   4
   7  -3   1 1147.49 349.801   3
   7   3   1 794.386 241.023   3
   7   3   1 1076.77 187.114   4
   7  -3   2 11004.3 914.240   3
   7   3   2 9649.72 720.203   3
   7   3   2 9826.88 560.656   4
  -7   3  -2 9995.21 453.972   4
   7  -3   3 2142.12 402.269   3
   7   3   3 2564.55 397.210   3
   7   3   3 2020.72 248.395   4
   7  -3   4 80743.2 1948.90   4
   7  -3   4 77869.1 2667.73   3
   7   3   4 81301.5 2668.20   3
  -7   3  -4 77039.4 2411.69   1
   7   3   4 78609.2 2208.15   4
   7  -3   5 1400.48 158.862   4
   7   3   5 1418.52 229.942   4
   7  -3   5 2096.47 362.293   3
   7   3   5 1649.44 347.902   3
  -7   3  -5 1945.12 334.639   1
   7   3   6 3174.46 343.063   4
   7  -3   6 2827.03 249.187   4
  -7   3  -6 3146.06 446.120   1
   7   3   6 3394.27 477.797   3
   7   3   7 2871.95 348.958   4
   7   3   7 3669.77 544.632   3
  -7   3  -7 2904.87 450.857   1
  -7   3  -8 50824.7 2097.08   1
   7   3   8 47201.4 2088.41   3
  -7   3  -9 803.696 321.348   1
   7   3   9 751.784 296.083   3
  -7   3 -10 1805.08 492.762   1
   7   3  10 1732.95 639.856   2
   7   3  10 1193.32 406.159   3
  -7   3 -11 717.714 348.481   1
   7   3  11 370.069 382.303   2
   7   3  11 1113.76 383.688   3
   7   3  12 9904.46 1333.92   2
   7   3  12 12478.4 1124.55   3
  -7   3 -12 11169.9 1130.23   1
   7   3  13-337.851 421.094   2
  -7   3 -13-0.31146 388.127   1
   7   3  14 747.422 565.827   2
  -7   3 -14 1099.69 525.845   1
   7   3  15 16.9332 466.271   2
  -7   3 -15 115.297 409.914   1
  -7   3 -16 3668.65 838.931   1
   7   5 -19-485.200 581.158   1
   7  -5 -19-272.908 363.656   1
   7   5 -18 735.530 595.287   1
   7  -5 -18 187.363 356.593   1
   7  -5 -17 313.973 420.414   1
   7   5 -17-144.156 444.102   1
   7  -5 -16 6139.90 982.506   1
   7   5 -16 3982.05 978.395   1
   7  -5 -15 342.158 371.639   1
   7   5 -15-607.860 586.307   1
   7  -5 -14 1712.73 569.904   1
   7   5 -14 1295.04 679.765   1
   7   5 -13 957.380 561.307   1
   7  -5 -13 572.091 346.687   1
   7  -5 -12 25833.2 1645.64   1
   7   5 -12 24875.9 2110.50   1
   7   5 -11 2104.10 710.319   1
   7   5 -11 1725.15 397.193   3
   7  -5 -11 2027.52 449.630   1
   7   5 -10 61.0745 330.322   1
   7   5 -10 98.6710 166.826   3
   7  -5 -10 54.0499 240.580   1
   7   5  -9 7774.99 741.545   3
   7   5  -9 7467.49 1063.09   1
   7  -5  -9 6756.47 738.320   1
   7   5  -8 50838.1 2768.97   1
   7   5  -8 50811.2 2052.55   3
   7  -5  -8 48922.2 2027.65   1
   7  -5  -7 1280.27 315.254   1
   7   5  -7 823.293 247.683   3
   7   5  -7 973.325 400.404   1
   7   5  -6 7773.71 665.268   3
   7  -5  -6 8180.40 681.272   1
   7  -5  -5 1387.02 255.322   1
   7   5  -5 1301.80 280.745   3
   7  -5  -4 124214. 3394.57   1
   7   5  -4 118538. 3509.96   3
   7   5  -3 6072.69 588.004   3
   7   5  -2 198.950 161.869   4
   7   5  -2 494.511 177.560   3
  -7   5   1 13288.7 760.899   4
   7  -5  -1 14199.2 591.280   1
   7   5  -1 13621.8 859.180   4
   7   5  -1 12214.9 861.245   3
   7   5   0 135969. 3673.72   4
  -7   5   0 129820. 3441.15   4
   7   5   1 1635.78 322.543   4
  -7   5  -1 1229.14 243.789   4
   7   5   2 7590.64 600.440   4
  -7   5  -2 8061.54 548.396   4
   7   5   3 2740.30 394.287   4
  -7   5  -3 2513.80 308.488   4
   7   5   4 55394.5 1918.03   4
   7   5   5 3143.66 416.956   4
  -7   5  -5 3407.25 433.624   1
   7   5   6 443.005 222.102   4
  -7   5  -6 546.741 230.775   1
   7   5   7 1687.87 338.645   4
  -7   5  -7 1322.76 354.297   1
  -7   5  -8 41724.0 1883.01   1
   7   5   8 39876.1 1719.10   4
  -7   5  -9 741.678 379.026   1
   7   5   9 50.4569 208.895   4
  -7   5 -10 2966.09 569.377   1
   7   5  10 3113.30 468.492   4
   7   5  11 1093.14 375.268   4
  -7   5 -11 1013.88 457.235   1
   7   5  11 819.437 372.122   3
   7   5  12 8265.87 811.368   4
  -7   5 -12 8409.09 992.081   1
   7   5  12 8112.56 1010.07   3
   7   5  13 178.017 239.392   4
  -7   5 -13 396.778 397.285   1
   7   5  13-190.083 409.855   2
   7   5  13 837.002 478.598   3
   7   5  14 494.642 429.876   2
  -7   5 -14 1072.95 513.896   1
   7   5  15-172.281 455.857   2
  -7   5 -15 941.628 527.267   1
  -7   5 -16 2025.77 669.790   1
   7   7 -18-439.523 476.797   1
   7   7 -17-262.958 513.727   1
   7   7 -16 3957.24 956.546   1
   7   7 -15-147.361 476.293   1
   7   7 -14 1800.50 790.194   1
   7   7 -13 939.861 549.926   1
   7   7 -12 19913.9 1949.29   1
   7   7 -11 3860.68 895.211   1
   7   7 -10 740.550 520.917   1
   7  -7 -10 237.191 211.977   1
   7   7 -10 704.047 275.250   3
   7   7  -9 2535.97 767.702   1
   7  -7  -9 1982.06 313.169   1
   7   7  -9 2279.74 456.080   3
   7   7  -8 37179.3 1727.62   3
   7   7  -8 39129.0 2531.36   1
   7  -7  -8 37120.8 1351.22   1
   7   7  -7 2876.08 760.505   1
   7  -7  -7 2555.23 278.594   1
   7   7  -7 1772.23 382.479   3
   7  -7  -6 300.377 98.7747   1
   7   7  -6-110.192 248.011   3
   7   7  -5 4050.59 545.523   3
   7  -7  -5 2657.10 158.489   1
  -7   7   4 75037.9 2654.46   4
   7   7  -4 74891.8 2660.80   3
  -7   7   3 14860.0 1006.48   4
   7   7  -3 15156.5 1035.17   3
   7   7  -3 15940.3 1123.70   4
  -7   7   2 989.711 306.745   4
   7   7  -2 521.454 270.525   4
   7   7  -1 9185.62 831.321   4
  -7   7   1 9397.64 734.227   4
   7  -7   0 72241.2 2008.86   1
   7   7   0 82923.6 2761.13   4
  -7   7   0 79682.4 2553.24   4
   7   7   1 10334.4 836.338   4
  -7   7  -1 11643.1 806.299   4
  -7   7  -2 3311.25 432.297   4
   7   7   2 3836.36 511.425   4
   7   7   3 1108.82 293.280   4
  -7   7  -3 987.274 263.455   4
   7   7   4 44488.1 1896.39   4
   7   7   5 4079.41 551.425   4
   7   7   6 564.651 257.603   4
  -7   7  -6 515.545 237.039   1
   7   7   7 6424.47 725.331   4
  -7   7  -7 5660.35 624.693   1
  -7   7  -8 19063.2 1229.42   1
   7   7   8 20618.4 1310.89   4
   7   7   9 2418.10 470.646   4
  -7   7  -9 2707.79 525.450   1
   7   7  10 962.116 365.204   4
  -7   7 -10 1693.78 458.022   1
   7   7  11-103.437 222.315   4
  -7   7 -11 164.564 302.071   1
   7   7  12 4269.98 662.745   4
  -7   7 -12 6787.30 906.007   1
   7   7  13 394.217 317.391   4
  -7   7 -13 842.019 468.237   1
  -7   7 -14 419.075 328.355   1
   7   7  15 156.691 455.200   2
  -7   7 -15 1363.34 571.138   1
   7   9 -17-485.949 531.671   1
   7   9 -16 2855.51 837.291   1
   7   9 -15 1020.30 531.571   1
   7   9 -14 529.799 580.982   1
   7   9 -13 462.745 470.831   1
   7   9 -12 8418.14 1324.75   1
   7   9 -11 3210.19 842.094   1
   7   9 -10 744.802 466.194   1
   7   9  -9 2076.01 604.344   1
   7   9  -9 1744.96 352.740   3
  -7   9   8 13017.4 1149.25   4
   7   9  -8 11920.5 1429.89   1
   7   9  -8 14875.8 1114.24   3
   7   9  -7 2535.99 646.416   1
  -7   9   7 2122.10 440.679   4
   7   9  -7 2997.68 536.533   3
  -7   9   6 772.820 312.308   4
   7   9  -6 727.094 336.909   3
   7   9  -6 1269.35 499.092   1
  -7   9   5 3029.47 543.985   4
   7   9  -5 4835.01 663.132   3
   7   9  -5 4444.93 785.177   1
  -7   9   4 35395.8 1860.71   4
   7   9  -4 34269.4 1799.75   3
   7   9  -3 10610.2 1042.56   4
  -7   9   3 11007.6 974.432   4
  -7   9   2 1003.67 334.809   4
   7   9  -2 642.996 274.769   4
   7   9  -1 9742.71 969.892   4
  -7   9   1 11977.0 976.140   4
   7   9   0 42226.6 2091.59   4
  -7   9   0 40604.4 1890.42   4
   7   9   1 4245.48 627.818   4
  -7   9  -1 4489.94 633.076   4
   7   9   2 1885.11 426.796   4
  -7   9  -2 2158.71 415.486   4
   7   9   3 3185.08 547.874   4
  -7   9  -3 3637.84 553.770   4
  -7   9  -4 26132.2 1525.94   4
   7   9   4 28044.1 1611.03   4
   7   9   5 3936.16 601.713   4
   7   9   6 2098.62 515.108   4
   7   9   7 4115.19 667.437   4
   7   9   8 11718.7 1112.77   4
   7   9   9 1804.90 547.293   4
   7   9  10 998.813 429.764   4
   7   9  11-0.87687 297.267   4
   7   9  12 4270.93 754.912   4
   7   9  13 757.179 387.962   4
   7   9  14 553.417 524.211   3
  -7  11  13-190.928 520.884   4
  -7  11  12 4259.04 809.846   4
  -7  11  11 3997.02 796.500   4
  -7  11  10 522.655 329.315   4
  -7  11   9 2490.46 641.996   4
  -7  11   8 11334.5 1183.71   4
  -7  11   7 9317.20 1074.01   4
   7  11  -7 8533.46 946.510   3
  -7  11   6 831.326 414.122   4
   7  11  -6 1961.27 515.648   3
  -7  11   5 4280.98 787.505   4
   7  11  -5 4350.25 718.211   3
   7  11  -4 21162.2 1524.42   3
  -7  11   4 21716.1 1575.90   4
  -7  11   3 16746.9 1359.68   4
   7  11  -3 16136.4 1431.83   4
  -7  11   2-235.251 348.195   4
   7  11  -2 569.143 379.075   4
  -7  11   1 6659.35 848.680   4
   7  11  -1 6981.29 921.524   4
  -7  11   0 24500.5 1618.26   4
   7  11   0 22900.6 1655.96   4
   7  11   1 8737.86 981.323   4
  -7  11  -1 9966.85 1020.28   4
   7  11   2 1133.42 511.671   4
  -7  11  -2 1462.82 451.103   4
   7  11   3 4716.33 740.649   4
  -7  11  -3 5227.93 745.535   4
   7  11   4 19734.5 1512.96   4
   7  11   5 8084.77 983.131   4
   7  11   6 837.211 423.487   4
   7  11   7 2464.15 630.736   4
   7  11   8 7616.50 1001.87   4
   7  11   9 3632.25 739.808   4
   7  11  10 1096.17 555.749   4
   7  11  11 1055.48 569.144   4
   7  11  12 4427.52 853.437   4
  -7  13   9 1653.03 553.737   4
  -7  13   8 5757.07 979.864   4
  -7  13   7 4064.36 812.891   4
  -7  13   6 1441.39 600.255   4
   7  13  -6-91.8122 285.261   3
   7  13  -5 3132.68 659.383   3
  -7  13   5 4868.82 896.673   4
  -7  13   4 10309.7 1200.27   4
   7  13  -4 9857.18 1133.59   3
  -7  13   3 10067.3 1163.33   4
   7  13  -3 10700.3 1178.74   3
  -7  13   2 1708.16 599.267   4
   7  13  -2 1064.17 514.174   4
  -7  13   1 6706.94 967.251   4
   7  13  -1 6430.38 993.043   4
  -7  13   0 7736.20 1049.70   4
   7  13   0 7829.86 1101.08   4
   7  13   1 6826.01 1008.66   4
  -7  13  -1 5861.45 899.974   4
  -7  13  -2 702.239 383.407   4
   7  13   2 800.434 511.948   4
  -7  13  -3 3595.39 714.043   4
   7  13   3 2517.47 700.024   4
   7  13   4 7107.14 1054.99   4
   7  13   5 5079.59 930.757   4
   7  13   6-56.1910 430.243   4
   7  13   7 1531.59 628.308   4
   7  15  -4 3627.64 782.600   3
   7  15  -3 5556.84 976.835   3
   7  15  -2 1633.38 680.592   3
  -7  15   1 5072.86 939.010   4
  -7  15   0 4344.78 954.070   4
  -7  15  -1 4236.45 905.304   4
  -7  15  -2 1130.37 521.460   4
   8   0 -20 6378.49 1195.99   1
   8   0 -19 452.445 607.899   1
   8   0 -18 149.097 527.245   1
   8   0 -17 302.743 522.706   1
   8   0 -16 21184.1 1930.30   1
   8   0 -15-566.896 463.731   1
   8   0 -14 1281.64 610.725   1
   8   0 -13-309.821 349.616   1
   8   0 -12 71546.5 3427.50   1
   8   0 -11-25.3756 294.847   1
   8   0 -10 3200.23 642.134   1
   8   0  -9 535.227 376.239   1
   8   0  -8 204287. 6044.92   3
   8   0  -8 203962. 6124.26   1
   8   0  -7 326.381 269.945   3
   8   0  -6 26680.2 1666.11   3
   8   0  -6 28110.1 974.090   2
   8   0  -5 111.646 132.627   2
   8   0  -5 468.748 338.121   3
   8   0  -4 414972. 10389.7   3
   8   0  -4 428961. 9871.83   2
   8   0  -3 266.849 205.099   2
   8   0  -3 17.3189 195.306   3
   8   0  -2 4276.90 595.983   3
   8   0  -2 3844.92 644.445   2
   8   0  -1 79.1933 309.751   2
   8   0  -1 147.204 305.157   3
   8   0   0 374122. 8939.88   3
  -8   0   0 358459. 7689.67   4
   8   0   0 361502. 9981.00   2
   8   0   1 251.832 439.605   2
   8   0   1-105.282 171.019   3
   8   0   2 13122.5 1418.61   2
   8   0   2 12756.6 975.931   3
   8   0   3 886.315 470.730   2
   8   0   3 73.3981 206.012   3
   8   0   4 259204. 6753.96   3
   8   0   4 265069. 8245.68   2
   8   0   5 29.7088 36.7341   4
   8   0   5 500.790 444.596   2
   8   0   5 261.282 199.122   3
   8   0   6 8648.38 818.841   3
   8   0   6 7626.74 1130.05   2
   8   0   7 292.374 414.436   2
   8   0   7 373.995 241.902   3
   8   0   8 71837.3 2814.20   3
  -8   0  -8 75073.4 2722.61   1
   8   0   8 70863.8 3586.24   2
  -8   0  -9 541.295 345.172   1
   8   0   9 853.172 545.505   2
   8   0   9 305.166 261.544   3
   8   0  10 3547.67 841.900   2
  -8   0 -10 3249.68 591.369   1
   8   0  10 3428.41 553.987   3
   8   0  11 200.150 534.984   2
  -8   0 -11 211.671 379.587   1
   8   0  12 26650.6 2148.84   2
  -8   0 -12 29050.6 1824.32   1
   8   0  13 751.983 455.257   2
  -8   0 -13 1634.59 595.156   1
   8   0  14 3438.58 810.611   2
  -8   0 -14 907.517 503.622   1
  -8   0 -15 949.575 506.620   1
   8   0  15 943.495 562.873   2
   8   0  16 11216.9 1595.61   2
  -8   0 -16 8626.77 1234.47   1
   8   2 -20 2743.04 965.977   1
   8  -2 -20 3086.84 873.576   1
   8   2 -19 703.535 630.155   1
   8  -2 -19 928.916 597.378   1
   8  -2 -18 82.0807 398.504   1
   8   2 -18 797.533 535.450   1
   8   2 -17 300.117 495.688   1
   8  -2 -17 161.982 405.362   1
   8  -2 -16 13549.4 1477.74   1
   8   2 -16 12784.1 1597.36   1
   8  -2 -15-491.857 393.972   1
   8   2 -15 589.417 616.877   1
   8   2 -14 1309.90 615.459   1
   8  -2 -14 2166.51 530.394   1
   8   2 -13 800.558 535.946   1
   8  -2 -13 772.135 538.996   1
   8  -2 -12 56683.8 2859.39   1
   8   2 -12 53955.4 2988.45   1
   8   2 -11 1008.59 411.747   1
   8  -2 -11 635.355 365.397   1
   8   2 -11 367.994 332.480   3
   8  -2 -10 1888.42 491.657   1
   8   2 -10 1334.66 358.224   3
   8   2 -10 1755.57 562.615   1
   8  -2  -9 710.321 380.438   1
   8   2  -9 1469.23 380.482   3
   8   2  -9 1627.11 552.556   1
   8   2  -8 123830. 3998.33   3
   8   2  -8 124734. 4371.19   1
   8  -2  -8 120423. 4160.29   1
  -8   2   8 115330. 2763.49   2
  -8   2   7 761.120 143.409   2
   8   2  -7 1090.31 340.727   3
   8  -2  -7 795.546 318.079   1
   8   2  -6 10964.4 928.854   3
  -8   2   6 11396.9 642.431   2
  -8   2   5 581.271 209.725   2
   8   2  -5 97.2588 208.473   3
   8  -2  -4 233424. 6889.35   3
   8   2  -4 233371. 6126.89   3
   8  -2  -3 519.851 362.885   3
   8   2  -3 599.267 246.103   3
   8  -2  -2 443.002 282.233   3
   8   2  -2 740.594 265.887   3
   8  -2  -1 628.937 318.666   2
   8  -2  -1 1067.83 442.630   3
   8   2  -1 785.380 232.617   3
   8  -2   0 317459. 8743.56   3
   8   2   0 318069. 7655.50   3
   8  -2   0 312347. 8578.83   2
  -8   2  -1 1145.75 106.303   4
   8  -2   1 1041.10 476.133   2
   8  -2   1 496.848 273.611   3
   8   2   1 1051.38 166.819   4
   8   2   1 1104.57 305.519   3
  -8  -2  -1 1224.96 172.973   4
   8  -2   2 1888.13 481.757   2
   8  -2   2 1585.20 481.747   3
   8   2   2 1777.75 334.014   3
   8   2   2 1798.48 204.432   4
   8  -2   3 952.497 483.096   2
   8  -2   3 581.358 286.335   3
   8   2   3 1403.82 189.051   4
   8   2   3 1326.15 299.188   3
   8   2   4 184881. 4910.49   3
   8  -2   4 163748. 5521.61   3
   8   2   4 184749. 4131.87   4
   8  -2   4 179073. 6191.02   2
   8  -2   5 2421.75 739.936   2
   8   2   5 2155.50 236.630   4
   8   2   5 1696.65 354.018   3
   8  -2   5 1691.80 462.040   3
   8  -2   5 1475.00 106.993   4
   8  -2   6 52.6026 55.0236   4
   8   2   6-82.9376 99.6728   4
  -8   2  -6 155.253 226.247   1
   8  -2   6 2.25740 170.656   3
   8   2   6 322.440 288.681   3
  -8   2  -7 552.758 278.582   1
   8  -2   7 306.101 205.104   3
   8   2   7-12.9662 336.696   2
   8  -2   7 560.856 452.826   2
   8   2   7 206.102 123.690   4
   8   2   7 343.632 248.589   3
   8   2   8 70683.2 2722.77   3
  -8   2  -8 71770.2 2642.35   1
   8  -2   8 74042.9 2667.64   3
   8   2   8 66326.6 3505.14   2
   8  -2   8 72898.6 3591.61   2
   8  -2   9 645.994 484.444   2
   8   2   9 97.0678 395.843   2
  -8   2  -9 1420.50 466.118   1
   8   2   9 127.792 234.530   3
   8  -2  10 231.257 332.819   2
  -8   2 -10 97.9365 255.286   1
   8   2  10-230.008 346.015   2
   8   2  10 19.3982 170.444   3
   8  -2  11-151.604 370.556   2
   8   2  11-146.045 339.526   2
  -8   2 -11-142.350 296.114   1
   8   2  11-429.954 314.873   3
  -8   2 -12 30724.9 1900.19   1
   8   2  12 27718.6 2216.95   2
   8   2  13 151.586 392.764   2
  -8   2 -13 907.464 460.262   1
   8   2  14 403.729 547.889   2
  -8   2 -14 1090.59 556.823   1
   8   2  15-412.024 461.153   2
  -8   2 -15 559.538 465.633   1
  -8   2 -16 7409.71 1139.46   1
   8   2  16 6387.07 1227.09   2
   8  -4 -20 1591.15 704.820   1
   8   4 -19 552.322 541.183   1
   8  -4 -19 1432.96 629.395   1
   8  -4 -18 280.511 458.731   1
   8   4 -18 405.587 568.626   1
   8  -4 -17 140.144 402.896   1
   8   4 -17 1027.06 561.435   1
   8   4 -16 16719.7 1829.34   1
   8  -4 -16 15309.4 1583.63   1
   8  -4 -15 2013.85 644.284   1
   8   4 -15 1942.14 725.156   1
   8   4 -14 51.3575 491.865   1
   8  -4 -14 361.846 315.737   1
   8   4 -13 2002.58 731.817   1
   8  -4 -13 2661.48 651.356   1
   8   4 -12 52025.6 2330.84   3
   8   4 -12 51890.0 3080.71   1
   8  -4 -12 49715.5 2571.25   1
   8   4 -11 4167.06 620.474   3
   8  -4 -11 4287.23 711.791   1
   8   4 -11 3102.47 764.570   1
   8   4 -10 912.645 430.700   1
   8   4 -10 1322.34 405.699   3
   8  -4 -10 1513.66 425.318   1
   8   4  -9 4485.08 807.415   1
   8  -4  -9 4477.76 698.795   1
   8   4  -9 4703.81 620.244   3
   8   4  -8 129025. 3982.39   3
   8   4  -8 125733. 4595.98   1
   8  -4  -8 123719. 4148.09   1
   8   4  -7 7672.50 759.949   3
   8  -4  -7 6765.62 754.649   1
   8   4  -6 1292.88 318.345   3
   8  -4  -6 951.560 295.797   1
   8   4  -5 19491.5 1159.63   3
   8   4  -4 212427. 5559.63   3
   8   4  -3 26962.3 1341.46   3
   8   4  -2 958.414 266.374   3
  -8   4   1 6269.82 457.906   4
   8   4  -1 6772.15 643.918   3
   8   4  -1 5066.28 493.435   4
  -8   4   0 227601. 5095.81   4
   8   4   0 220732. 5697.15   3
   8   4   0 215830. 5336.96   4
  -8   4  -1 14929.3 675.661   4
   8   4   1 14324.4 959.569   3
   8   4   1 15680.4 827.291   4
  -8   4  -2 12047.6 583.184   4
   8   4   2 11281.3 859.219   3
   8   4   2 11043.0 684.641   4
   8   4   3 14074.1 989.820   3
   8   4   3 13641.6 766.699   4
   8   4   4 141168. 4222.18   3
   8   4   4 142959. 3697.24   4
   8   4   5 3116.93 360.043   4
   8   4   5 3304.51 534.165   3
   8   4   6 1167.90 245.996   4
   8   4   6 1668.08 414.854   3
  -8   4  -6 1143.12 308.725   1
   8   4   7 8612.47 645.931   4
   8   4   7 8781.75 873.718   3
  -8   4  -7 9530.61 809.016   1
   8   4   8 63680.2 2178.70   4
   8   4   8 63597.1 2675.01   3
  -8   4  -8 68777.9 2547.41   1
   8   4   9 2587.18 401.175   4
   8   4   9 3231.50 602.929   3
  -8   4  -9 3551.98 571.948   1
   8   4  10 1047.86 289.607   4
   8   4  10 1397.30 465.260   3
  -8   4 -10 1273.37 417.732   1
   8   4  11 1944.49 376.412   4
   8   4  11 2214.59 550.594   3
   8   4  11 1648.78 671.167   2
  -8   4 -11 1742.20 523.841   1
   8   4  12 19108.0 1518.67   3
   8   4  12 16024.4 1748.82   2
  -8   4 -12 22368.8 1617.65   1
  -8   4 -13 955.909 485.308   1
   8   4  13 1242.59 543.731   2
   8   4  14 1071.90 551.757   2
  -8   4 -14 266.625 347.392   1
   8   4  15 2104.26 811.382   2
  -8   4 -15 1004.90 467.729   1
  -8   4 -16 5624.86 1032.96   1
   8   6 -18-70.3610 465.560   1
   8   6 -17 368.616 631.261   1
   8   6 -16 10551.1 1511.69   1
   8  -6 -15 2331.09 616.544   1
   8   6 -15 2048.84 814.294   1
   8  -6 -14 547.236 400.430   1
   8   6 -14 2642.56 742.292   1
   8   6 -13 2574.32 738.802   1
   8  -6 -13 2375.94 541.622   1
   8   6 -12 39217.4 2722.06   1
   8  -6 -12 36425.5 1924.19   1
   8  -6 -11 4270.34 617.487   1
   8   6 -11 3383.75 837.542   1
   8   6 -11 4111.04 629.268   3
   8   6 -10 598.106 485.555   1
   8  -6 -10 296.202 195.149   1
   8   6 -10-107.262 215.415   3
   8   6  -9 5554.93 665.746   3
   8  -6  -9 5363.89 605.736   1
   8   6  -9 5073.88 916.919   1
   8   6  -8 134098. 4147.94   3
   8   6  -8 138969. 5170.23   1
   8  -6  -8 138788. 3952.53   1
   8   6  -7 18273.8 1162.99   3
   8   6  -7 17215.8 1509.69   1
   8  -6  -7 18483.6 1040.31   1
   8  -6  -6 5169.72 525.736   1
   8   6  -6 4807.56 577.028   3
   8   6  -5 13633.6 986.353   3
   8  -6  -5 12831.4 804.286   1
   8  -6  -4 157428. 4076.75   1
   8   6  -4 156120. 4462.87   3
   8   6  -3 18662.2 1171.48   3
   8  -6  -3 18454.6 675.657   1
   8  -6  -2 3742.92 269.027   1
  -8   6   2 2738.13 391.732   4
   8   6  -2 3980.83 532.876   4
   8   6  -2 2872.23 453.410   3
   8   6  -1 13882.2 976.712   4
  -8   6   1 14817.4 885.344   4
   8   6  -1 15222.2 1056.04   3
   8  -6  -1 14961.9 637.135   1
   8   6   0 188668. 4958.30   4
   8   6   0 175571. 5031.86   3
  -8   6   0 183752. 4661.71   4
   8   6   1 18682.8 1097.92   4
  -8   6  -1 18412.1 945.870   4
  -8   6  -2 4744.13 453.908   4
   8   6   2 4975.71 543.045   4
  -8   6  -3 15416.1 872.968   4
   8   6   3 15286.2 950.684   4
   8   6   4 125947. 3657.39   4
   8   6   5 7552.19 670.505   4
   8   6   6 1060.60 261.071   4
  -8   6  -6 1024.90 306.170   1
   8   6   7 4537.58 552.336   4
  -8   6  -7 4027.26 555.480   1
  -8   6  -8 50461.8 2151.87   1
   8   6   8 49993.4 2061.15   4
   8   6   9 5234.26 622.987   4
  -8   6  -9 6675.29 777.810   1
   8   6  10 763.079 328.944   4
  -8   6 -10 1360.60 428.340   1
   8   6  10 1035.85 460.078   3
  -8   6 -11 2614.40 607.282   1
   8   6  11 2364.77 476.403   4
   8   6  11 2286.64 627.901   3
   8   6  12 18912.3 1300.98   4
   8   6  12 22493.8 1789.74   3
  -8   6 -12 20024.8 1577.63   1
  -8   6 -13 2265.24 641.624   1
   8   6  13 1089.16 707.264   2
   8   6  13 2474.25 662.067   3
   8   6  14-763.350 594.182   2
  -8   6 -14 1230.65 614.710   1
   8   6  15 339.000 668.087   2
  -8   6 -15 794.387 519.715   1
   8   8 -17 1233.41 824.062   1
   8   8 -16 5823.71 1226.68   1
   8   8 -15 2884.39 833.851   1
   8   8 -14-30.0923 460.961   1
   8   8 -13 2562.10 879.698   1
   8   8 -12 15271.0 1775.20   1
   8   8 -11 5314.96 1012.01   1
   8   8 -10-14.9853 508.485   1
   8   8  -9 5906.27 1009.58   1
   8   8  -9 6769.89 768.708   3
   8   8  -8 45621.6 2080.72   3
   8   8  -8 45697.0 2815.25   1
   8   8  -7 23320.3 1421.35   3
   8   8  -7 25759.4 1972.36   1
   8   8  -6 221.301 312.990   1
   8   8  -6 574.744 328.387   3
  -8   8   5 5868.75 709.757   4
   8   8  -5 6435.54 724.504   3
  -8   8   4 81921.2 2960.06   4
   8   8  -4 84032.3 3034.03   3
  -8   8   3 16913.4 1146.91   4
   8   8  -3 17939.0 1235.32   3
   8   8  -2 347.952 290.661   3
  -8   8   2 462.775 288.674   4
   8   8  -2 302.207 335.599   4
   8   8  -1 11032.9 973.988   4
  -8   8   1 10490.0 852.224   4
   8   8   0 73764.2 2785.05   4
  -8   8   0 73905.5 2609.16   4
   8   8   1 23942.9 1417.57   4
  -8   8  -1 24663.1 1307.88   4
   8   8   2 363.625 219.356   4
  -8   8  -2 543.801 226.000   4
  -8   8  -3 11961.8 903.706   4
   8   8   3 14167.3 1038.88   4
   8   8   4 54937.6 2268.39   4
   8   8   5 11202.4 972.208   4
   8   8   6 478.205 322.144   4
   8   8   7 2308.25 482.487   4
   8   8   8 28381.9 1649.49   4
   8   8   9 4542.32 657.782   4
  -8   8  -9 5904.34 727.625   1
   8   8  10 93.5979 238.131   4
  -8   8 -10 284.588 376.682   1
   8   8  11 3284.86 624.047   4
  -8   8 -11 3927.75 689.348   1
  -8   8 -12 11970.3 1203.05   1
   8   8  12 7402.17 906.539   4
   8   8  12 9034.15 1252.89   3
  -8   8 -13 2250.08 653.066   1
   8   8  13 918.840 532.900   3
  -8   8 -14 526.705 523.666   1
   8  10 -16 4631.08 1061.19   1
   8  10 -15 2771.41 854.345   1
   8  10 -14-400.047 581.462   1
   8  10 -13 3520.46 889.993   1
   8  10 -12 17578.3 1839.17   1
   8  10 -11 13222.8 1564.97   1
  -8  10  10 188.071 395.925   4
   8  10 -10 934.327 461.415   1
  -8  10   9 6716.53 922.674   4
   8  10  -9 6762.27 1132.14   1
  -8  10   8 23821.4 1682.07   4
   8  10  -8 31591.0 1805.88   3
   8  10  -8 25982.3 2117.74   1
  -8  10   7 20949.0 1528.05   4
   8  10  -7 22239.0 1507.12   3
   8  10  -7 18508.5 1720.38   1
  -8  10   6 260.486 283.577   4
   8  10  -6 217.175 382.491   1
   8  10  -6 301.014 324.212   3
  -8  10   5 21335.7 1497.97   4
   8  10  -5 23491.1 1566.19   3
   8  10  -5 19255.6 1674.81   1
  -8  10   4 49731.2 2403.18   4
   8  10  -4 53297.1 2462.20   3
   8  10  -3 21339.3 1505.69   3
  -8  10   3 22522.6 1495.05   4
  -8  10   2 572.274 382.769   4
   8  10  -2 291.980 316.531   4
   8  10  -2 1302.38 410.901   3
   8  10  -1 20598.4 1502.28   4
  -8  10   1 20296.8 1378.71   4
   8  10   0 54657.6 2542.20   4
  -8  10   0 53289.6 2357.08   4
   8  10   1 28830.5 1764.01   4
  -8  10  -1 27600.5 1610.07   4
   8  10   2 575.431 322.074   4
  -8  10  -2 508.035 257.432   4
  -8  10  -3 13827.1 1119.56   4
   8  10   3 16709.5 1305.48   4
   8  10   4 30701.6 1818.01   4
   8  10   5 14429.5 1224.27   4
   8  10   6 802.551 400.507   4
   8  10   7 7896.85 954.091   4
   8  10   8 16839.0 1394.54   4
   8  10   9 6386.05 926.957   4
   8  10  10 1629.16 601.030   4
   8  10  11 6818.09 970.641   4
   8  10  12 7237.99 1023.64   4
  -8  12  11 7149.69 1078.26   4
  -8  12  10 498.980 409.709   4
  -8  12   9 3915.05 778.581   4
  -8  12   8 11123.9 1247.91   4
   8  12  -7 13931.2 1319.55   3
  -8  12   7 12959.0 1323.79   4
  -8  12   6 1009.85 520.607   4
   8  12  -6 1010.10 485.330   3
   8  12  -5 14085.4 1328.71   3
  -8  12   5 14066.4 1329.84   4
   8  12  -4 18300.6 1498.68   3
  -8  12   4 17366.7 1477.76   4
   8  12  -3 18725.6 1572.92   3
  -8  12   3 22472.4 1646.70   4
  -8  12   2 820.320 506.593   4
   8  12  -2 948.788 492.910   3
   8  12  -2-92.3513 385.981   4
  -8  12   1 11194.4 1146.64   4
   8  12  -1 8945.09 1135.95   4
   8  12   0 20519.5 1667.25   4
  -8  12   0 22446.4 1630.89   4
   8  12   1 19972.5 1624.71   4
  -8  12  -1 19858.4 1527.73   4
  -8  12  -2 194.333 324.749   4
   8  12   2 110.939 363.167   4
  -8  12  -3 8176.41 965.802   4
   8  12   3 7611.25 997.905   4
   8  12   4 16216.4 1489.89   4
   8  12   5 12163.6 1267.02   4
   8  12   6 366.956 519.789   4
   8  12   7 6397.58 973.579   4
   8  12   8 8873.20 1126.79   4
   8  12   9 6867.37 1016.40   4
  -8  14   6 1035.22 595.939   4
  -8  14   5 7739.84 1094.06   4
   8  14  -5 8762.22 1141.64   3
  -8  14   4 6613.65 1054.79   4
   8  14  -4 5386.45 938.558   3
  -8  14   3 11213.4 1337.41   4
   8  14  -3 14923.4 1500.74   3
  -8  14   2 1409.49 679.424   4
   8  14  -2 447.627 513.326   3
  -8  14   1 9670.31 1223.08   4
   8  14  -1 10754.9 1350.49   4
   8  14  -1 10950.1 1308.08   3
  -8  14   0 7847.99 1086.25   4
   8  14   0 7833.41 1141.59   3
   8  14   0 7539.06 1132.31   4
   8  14   1 14543.2 1560.51   4
  -8  14  -1 12571.7 1375.51   4
  -8  14  -2-552.645 340.044   4
   8  14   2 24.7428 448.828   4
   9   1 -20 538.190 566.040   1
   9  -1 -20 1456.64 689.442   1
   9  -1 -19 720.219 562.699   1
   9   1 -19 661.916 707.288   1
   9   1 -18 904.878 662.944   1
   9  -1 -18 982.925 553.117   1
   9   1 -17 1118.73 623.263   1
   9  -1 -17 605.991 506.312   1
   9   1 -16 7219.28 1158.94   1
   9  -1 -16 7301.80 1145.01   1
   9   1 -15 124.457 525.441   1
   9  -1 -15 279.437 436.105   1
   9   1 -14 638.210 543.068   1
   9  -1 -14 1297.49 613.629   1
   9   1 -13 305.608 442.632   1
   9  -1 -13 477.130 419.665   1
   9   1 -12 16178.0 1582.08   1
   9  -1 -12 18750.0 1621.88   1
   9   1 -11 2041.21 592.195   1
   9  -1 -11 1807.10 550.782   1
   9  -1 -10 290.487 291.718   1
   9   1 -10 28.9617 295.763   3
   9   1 -10 10.0887 333.611   1
   9   1  -9-361.724 373.307   3
   9   1  -9 179.581 262.493   1
   9  -1  -9-245.414 337.995   1
   9   1  -8 76513.8 3105.49   3
   9   1  -8 71290.4 1855.92   2
   9   1  -8 79248.5 3179.38   1
   9  -1  -8 78074.1 3133.32   1
   9  -1  -7 3058.37 657.894   3
   9   1  -7 3160.44 563.917   3
   9  -1  -6 10952.3 1133.62   3
   9   1  -6 11233.7 1060.81   3
   9  -1  -5 5961.16 845.498   3
   9   1  -5 5626.75 749.491   3
   9  -1  -4 133709. 4696.39   3
   9   1  -4 134808. 4257.25   3
   9  -1  -4 133699. 3907.42   2
   9  -1  -3 2518.79 502.291   2
   9  -1  -3 2179.10 578.492   3
   9   1  -3 3015.68 496.479   3
   9  -1  -2 2523.93 495.729   2
   9  -1  -2 2799.34 570.571   3
   9   1  -2 2698.68 453.703   3
   9  -1  -1 1350.61 496.747   2
  -9  -1   1 1100.31 166.960   4
   9  -1  -1 1523.35 431.726   3
   9   1  -1 1235.27 331.034   3
   9  -1   0 121016. 4381.02   3
   9   1   0 131923. 3938.49   3
  -9  -1   0 127643. 3008.67   4
   9  -1   0 125049. 4760.34   2
  -9  -1  -1 13699.7 519.963   4
   9   1   1 13347.2 977.793   3
   9  -1   1 14502.9 1265.50   3
   9  -1   1 12468.3 1376.48   2
   9  -1   2 1.66529 268.135   2
   9  -1   2 580.628 279.335   3
   9   1   2 1046.58 320.615   3
   9  -1   3 44.9793 356.472   2
   9   1   3 265.146 361.197   2
   9  -1   3-343.094 381.104   3
   9   1   3 674.878 308.815   3
   9   1   3 25.6859 50.5310   4
   9   1   4 63037.8 3491.83   2
   9  -1   4 68254.2 2949.26   3
   9   1   4 65376.5 1624.65   4
   9   1   4 67156.7 2536.78   3
   9  -1   4 65608.0 3565.18   2
   9   1   5 878.216 125.518   4
   9   1   5 945.310 504.007   2
   9  -1   5 757.568 341.948   3
   9  -1   5 1418.12 561.338   2
   9   1   5 1322.41 379.880   3
   9   1   6 3181.59 242.361   4
   9  -1   6 3026.95 737.365   2
   9   1   6 2560.05 769.666   2
   9  -1   6 2256.96 518.098   3
   9   1   6 4279.19 629.996   3
   9  -1   7 168.249 378.650   2
   9   1   7 61.3184 334.458   2
   9  -1   7-123.630 229.776   3
   9   1   7 305.028 216.064   3
   9   1   7 53.3468 75.9250   4
   9  -1   8 38658.6 2152.99   3
   9   1   8 39764.0 1992.32   3
   9   1   8 37126.8 1225.30   4
   9   1   8 40230.2 2694.57   2
   9  -1   8 38505.3 2629.11   2
   9  -1   9 212.212 343.049   2
   9   1   9 377.465 384.602   2
   9  -1   9 372.712 212.795   3
   9   1   9 645.824 336.561   3
   9  -1  10 2660.32 743.632   2
  -9   1 -10 3999.06 673.231   1
   9   1  10 2008.04 762.494   2
   9   1  10 2250.27 489.268   3
   9  -1  11 153.803 507.781   2
   9   1  11-497.094 350.689   2
  -9   1 -11 721.681 461.328   1
   9  -1  12 11918.4 1458.19   2
  -9   1 -12 9792.63 1101.74   1
   9   1  12 8943.21 1284.31   2
   9  -1  13 640.380 482.189   2
  -9   1 -13 776.723 496.873   1
   9   1  13 736.092 621.865   2
   9  -1  14 514.588 512.511   2
  -9   1 -14 1650.96 603.599   1
   9   1  14 1058.04 663.861   2
   9   1  15-373.738 561.693   2
   9   1  16 2563.46 843.854   2
   9  -3 -20 610.577 524.064   1
   9  -3 -19 409.646 694.985   1
   9   3 -19-20.9985 444.022   1
   9  -3 -18 370.430 467.745   1
   9   3 -18 101.132 480.712   1
   9  -3 -17-333.147 440.394   1
   9   3 -17 573.893 522.049   1
   9   3 -16 6901.80 1187.81   1
   9  -3 -16 5509.74 1027.46   1
   9   3 -15 172.386 513.851   1
   9  -3 -15 228.888 450.912   1
   9   3 -14 686.691 537.806   1
   9  -3 -14 269.941 407.539   1
   9   3 -13-246.735 444.239   1
   9  -3 -13-71.8452 302.688   1
   9   3 -12 27720.7 1709.31   3
   9   3 -12 23567.8 2013.39   1
   9  -3 -12 26087.2 1899.43   1
   9   3 -11 1451.75 596.368   1
   9  -3 -11 556.785 401.185   1
   9   3 -11 1701.65 460.395   3
   9  -3 -10 167.586 309.683   1
   9   3 -10 650.077 374.967   3
   9   3 -10 613.450 383.555   1
   9  -3  -9 1612.91 417.447   1
   9   3  -9 2369.08 535.248   3
   9   3  -9 1781.88 520.522   1
  -9   3   9 2396.40 273.642   2
   9   3  -8 66546.9 2754.72   3
   9   3  -8 65577.3 2961.29   1
   9  -3  -8 65171.5 2832.44   1
  -9   3   8 71100.5 2092.69   2
   9   3  -7 3203.83 550.789   3
   9  -3  -7 3293.53 559.136   1
   9   3  -6 942.900 361.340   3
   9   3  -5 891.867 316.675   3
   9   3  -4 120829. 3760.56   3
   9   3  -3 5959.11 653.414   3
   9  -3  -2 1730.46 572.518   3
   9   3  -2 2307.13 403.067   3
   9  -3  -1 1494.56 571.502   3
   9   3  -1 1160.02 327.074   3
  -9   3   0 130377. 3053.30   4
   9  -3   0 124145. 4569.19   3
   9   3   0 122976. 3785.62   3
   9  -3   1 3547.37 687.215   3
  -9   3  -1 3625.48 250.409   4
   9   3   1 3320.14 472.746   3
   9   3   1 3299.13 336.437   4
   9  -3   2 4301.42 714.076   3
   9   3   2 2944.39 314.961   4
   9   3   2 2669.70 428.353   3
   9  -3   3 989.546 454.782   2
   9   3   3 797.448 188.228   4
   9  -3   3 857.948 375.847   3
   9   3   3 1062.75 307.839   3
   9  -3   4 77143.5 3079.92   3
   9   3   4 75395.7 2735.62   3
   9   3   4 74405.1 2119.67   4
   9  -3   4 74583.4 3765.38   2
   9  -3   5 1713.03 695.722   2
   9   3   5 1579.33 244.962   4
   9  -3   5 2214.53 470.584   3
   9   3   5 1484.49 344.552   3
   9   3   6-51.9478 99.1280   4
   9   3   6 9.22803 188.218   3
   9   3   7 356.383 147.956   4
   9  -3   7 694.329 267.800   3
   9   3   7 657.426 331.470   3
   9   3   8 29323.9 1223.90   4
   9   3   8 31352.0 1778.40   3
  -9   3  -8 34686.5 1712.62   1
  -9   3  -9 969.405 389.504   1
   9   3   9 771.890 217.787   4
   9   3   9 1753.94 702.837   2
   9   3   9 904.535 336.632   3
   9   3  10 2695.11 380.233   4
   9   3  10 1628.25 518.237   2
   9   3  10 2844.89 556.514   3
  -9   3 -10 2396.38 549.706   1
   9   3  11-364.368 463.817   2
  -9   3 -11 566.905 395.882   1
   9   3  11 258.517 232.012   3
   9   3  12 9493.89 1362.49   2
  -9   3 -12 10475.8 1125.08   1
  -9   3 -13 813.058 510.127   1
   9   3  13 510.882 536.283   2
  -9   3 -14 191.253 381.223   1
   9   3  14 243.533 428.681   2
   9   3  15 1242.96 767.741   2
  -9   3 -15 922.904 577.033   1
   9   3  16 4158.79 1051.29   2
   9   5 -19 1255.69 702.366   1
   9  -5 -18-14.2988 370.168   1
   9   5 -18 821.190 665.055   1
   9  -5 -17 543.159 540.370   1
   9   5 -17 520.120 666.657   1
   9  -5 -16 5341.38 907.323   1
   9   5 -16 6358.37 1219.85   1
   9  -5 -15 418.010 401.299   1
   9   5 -15 452.279 511.614   1
   9   5 -14 758.406 541.807   1
   9  -5 -14 375.978 345.363   1
   9   5 -13 783.607 590.667   1
   9  -5 -13 130.311 364.403   1
   9   5 -12 16439.6 1715.53   1
   9  -5 -12 19246.9 1484.50   1
   9   5 -11 2043.90 594.778   1
   9   5 -11 1486.53 415.733   3
   9  -5 -11 2208.19 520.502   1
   9  -5 -10 2648.61 559.489   1
   9   5 -10 1694.62 410.517   3
   9   5 -10 1597.41 565.963   1
   9   5  -9 2477.35 668.159   1
   9  -5  -9 1667.08 413.989   1
   9   5  -9 1462.68 392.940   3
   9   5  -8 40073.2 1930.05   3
   9   5  -8 37417.2 2291.95   1
   9  -5  -8 38525.0 1978.43   1
   9   5  -7 8348.00 818.251   3
   9  -5  -7 6907.00 772.812   1
   9   5  -6 1621.04 417.179   3
   9  -5  -6 1498.57 346.201   1
   9   5  -5 704.183 213.521   3
   9   5  -4 80269.7 2814.37   3
   9   5  -3 5553.61 629.972   3
   9   5  -2 2804.98 444.916   3
  -9   5   1 1604.84 269.433   4
   9   5  -1 1516.06 300.819   4
   9   5  -1 1749.44 398.805   3
   9   5   0 81456.5 2927.15   3
   9   5   0 86358.3 2709.74   4
  -9   5   0 88031.9 2454.48   4
   9   5   1 5459.56 526.167   4
   9   5   1 6541.42 699.789   3
  -9   5  -1 5458.78 430.678   4
   9   5   2 8041.74 802.087   3
   9   5   2 8644.59 681.121   4
  -9   5  -2 8446.27 547.160   4
   9   5   3 1247.36 269.859   4
   9   5   3 1366.98 400.733   3
   9   5   4 64944.5 2641.40   3
   9   5   4 69915.3 2242.01   4
   9   5   5 5199.55 723.230   3
   9   5   5 5268.04 514.549   4
   9   5   6 2851.15 389.000   4
   9   5   6 2468.72 539.369   3
   9   5   7 812.748 212.797   4
   9   5   7 1270.71 454.780   3
   9   5   8 21217.9 1515.46   3
  -9   5  -8 21605.7 1338.30   1
   9   5   8 20460.1 1146.79   4
  -9   5  -9 2444.10 517.874   1
   9   5   9 1260.80 323.482   4
   9   5   9 1679.90 524.379   3
   9   5  10 1520.80 354.217   4
  -9   5 -10 2027.05 476.573   1
   9   5  10 2036.39 556.520   3
  -9   5 -11 1030.35 471.768   1
   9   5  11 154.809 355.220   3
   9   5  12 4205.84 949.156   2
   9   5  12 5985.77 932.863   3
   9   5  13 220.566 431.018   2
  -9   5 -13 2125.91 670.761   1
  -9   5 -14 1809.99 607.181   1
   9   5  14 2674.51 909.226   2
   9   5  15-200.047 502.903   2
  -9   5 -15 330.332 463.790   1
   9   7 -18 177.093 446.307   1
   9   7 -17 513.768 518.463   1
   9   7 -16 5698.80 1137.01   1
   9   7 -15 3447.63 922.343   1
   9   7 -14 296.659 475.874   1
   9   7 -13 489.757 570.270   1
   9   7 -12 13772.0 1635.88   1
   9   7 -11 3658.80 815.896   1
   9   7 -10 1240.39 605.495   1
   9   7 -10 1021.15 422.022   3
   9   7  -9 1330.04 427.626   3
   9   7  -9 1178.64 633.692   1
   9   7  -8 36246.0 1840.07   3
   9   7  -8 32842.7 2252.44   1
   9   7  -7 11074.4 946.441   3
   9   7  -7 12891.7 1309.08   1
   9   7  -6 837.239 323.064   3
   9  -7  -5 1335.74 213.198   1
   9   7  -5 2234.21 470.387   3
  -9   7   4 51204.9 2083.20   4
   9   7  -4 56736.0 2278.96   3
   9  -7  -4 48998.4 1612.94   1
  -9   7   3 17335.5 1086.19   4
   9   7  -3 16524.1 1158.94   3
  -9   7   2 61.0563 181.385   4
   9   7  -2 639.568 322.400   3
   9   7  -2 55.3602 297.413   4
  -9   7   1 2140.22 370.664   4
   9   7  -1 1989.92 454.025   3
   9   7  -1 2260.49 434.958   4
   9   7   0 59559.0 2511.62   3
   9   7   0 66300.6 2474.25   4
  -9   7   0 62906.1 2188.52   4
   9   7   1 10365.1 934.389   3
  -9   7  -1 9659.50 728.159   4
   9   7   1 9718.18 833.628   4
   9   7   2 1259.61 355.504   4
   9   7   2 1695.12 421.130   3
  -9   7  -2 1893.39 340.929   4
   9   7   3 2157.77 421.809   4
  -9   7  -3 1775.57 332.618   4
   9   7   4 46503.7 1953.59   4
   9   7   5 11193.3 892.038   4
   9   7   6 2121.69 410.106   4
   9   7   7 527.149 300.413   4
   9   7   8 18038.5 1515.20   3
   9   7   8 18364.0 1200.12   4
   9   7   9 2358.05 452.593   4
   9   7   9 2089.97 584.710   3
   9   7  10 250.980 225.241   4
   9   7  10 1047.64 534.757   3
   9   7  11 140.366 204.236   4
  -9   7 -11 584.632 408.180   1
   9   7  11 440.553 419.945   3
  -9   7 -12 6314.22 910.550   1
   9   7  12 4291.03 866.350   3
  -9   7 -13 2482.91 675.007   1
   9   7  13 306.130 461.074   3
   9   7  14 59.6706 594.500   2
   9   7  15-919.600 774.439   2
   9   9 -17 56.6086 494.196   1
   9   9 -16 1639.90 767.073   1
   9   9 -15 1323.90 649.712   1
   9   9 -14-107.927 406.985   1
   9   9 -13 141.234 416.652   1
   9   9 -12 5056.88 1052.70   1
   9   9 -11 2366.59 801.466   1
   9   9 -10 774.143 420.844   1
   9   9  -9 2562.92 739.870   1
   9   9  -9 2364.76 520.774   3
   9   9  -8 21367.8 1456.63   3
   9   9  -8 20314.5 1839.75   1
  -9   9   7 3818.68 632.735   4
   9   9  -7 3922.54 796.223   1
   9   9  -7 3499.26 572.296   3
  -9   9   6-109.247 288.210   4
   9   9  -6 1231.83 507.732   1
   9   9  -6 714.781 314.500   3
  -9   9   5 2686.19 538.298   4
   9   9  -5 3993.55 662.649   3
  -9   9   4 27826.2 1611.82   4
   9   9  -4 27654.3 1686.15   3
  -9   9   3 6843.40 787.339   4
   9   9  -3 7767.68 867.054   3
  -9   9   2 1186.81 409.085   4
   9   9  -2 1272.68 420.189   3
   9   9  -2 836.277 361.707   4
  -9   9   1 3105.89 499.803   4
   9   9  -1 3842.79 647.253   4
   9   9  -1 2871.95 589.488   3
   9   9   0 33091.0 1836.37   4
   9   9   0 34139.7 1923.36   3
  -9   9   0 31053.4 1613.92   4
  -9   9  -1 8039.29 797.168   4
   9   9   1 7140.56 811.608   4
  -9   9  -2 1571.54 355.983   4
   9   9   2 1707.12 431.626   4
   9   9   3 2742.91 536.533   4
  -9   9  -3 2470.48 421.493   4
   9   9   4 25358.3 1555.13   4
   9   9   5 3796.89 636.044   4
   9   9   6 1572.08 445.722   4
   9   9   7 1931.48 483.137   4
   9   9   8 11969.5 1099.48   4
   9   9   9 447.817 320.381   4
   9   9  10 2094.40 517.038   4
   9   9  10 351.726 414.924   3
   9   9  11 1399.55 538.157   4
   9   9  11-251.099 372.852   3
   9   9  12 3995.65 909.277   3
   9   9  13 176.994 509.511   3
  -9  11  13-913.688 608.156   4
  -9  11  12 2686.51 685.139   4
  -9  11  11 1971.07 580.376   4
  -9  11  10 473.302 373.279   4
  -9  11   9 1757.52 549.248   4
  -9  11   8 11246.0 1204.36   4
   9  11  -8 12059.9 1178.87   3
  -9  11   7 7217.10 940.766   4
   9  11  -7 7828.57 964.178   3
  -9  11   6 722.112 345.756   4
   9  11  -6 765.588 402.866   3
  -9  11   5 3089.94 663.732   4
   9  11  -5 2623.78 601.513   3
   9  11  -4 18251.2 1512.56   3
  -9  11   4 18593.5 1438.74   4
   9  11  -3 12393.6 1193.13   3
  -9  11   3 12060.6 1159.06   4
  -9  11   2 1161.58 372.103   4
   9  11  -2 1202.85 499.454   4
   9  11  -2 2117.75 563.618   3
  -9  11   1 3901.70 662.037   4
   9  11  -1 4096.05 724.551   3
   9  11  -1 2570.35 554.078   4
  -9  11   0 18330.5 1363.11   4
   9  11   0 18800.2 1516.00   4
   9  11   0 18353.5 1520.96   3
   9  11   1 10790.8 1151.48   4
  -9  11  -1 9990.50 1000.59   4
  -9  11  -2 615.363 293.865   4
   9  11   2 591.286 389.168   4
   9  11   3 2170.22 529.949   4
  -9  11  -3 1929.33 472.596   4
   9  11   4 10976.3 1154.31   4
   9  11   5 5527.89 1019.99   4
   9  11   6 815.921 485.184   4
   9  11   7 2050.93 580.528   4
   9  11   8 5452.89 892.083   4
   9  11   9 2090.93 626.422   4
   9  11  10 476.508 418.755   4
  -9  13   9 2280.01 650.457   4
  -9  13   8 4270.30 847.581   4
  -9  13   7 3856.89 793.919   4
  -9  13   6 728.592 394.100   4
   9  13  -6 1327.54 513.519   3
  -9  13   5 4776.58 857.061   4
   9  13  -5 3457.51 748.694   3
  -9  13   4 8216.27 1099.36   4
   9  13  -4 10641.9 1228.08   3
   9  13  -3 8413.11 1103.89   3
  -9  13   3 7356.97 1017.95   4
  -9  13   2 285.733 344.832   4
   9  13  -2 1227.17 566.216   3
  -9  13   1 2516.21 661.929   4
   9  13  -1 2843.53 715.886   4
   9  13  -1 3785.60 808.538   3
   9  13   0 6459.87 1013.51   3
   9  13   0 6394.41 1004.70   4
  -9  13   0 5182.63 823.913   4
  -9  13  -1 6276.40 894.358   4
   9  13   1 7672.28 1131.73   3
   9  13   1 7455.53 1058.35   4
   9  13   2 1603.64 667.194   3
  -9  13  -2 39.9864 301.416   4
   9  13   2 830.326 584.073   4
   9  13   3 1905.69 615.076   4
   9  13   4 6074.56 971.145   4
   9  13   5 3777.53 783.223   4
   9  13   6 2077.52 689.670   4
  10   0 -20 4409.94 1008.41   1
  10   0 -19-471.018 494.395   1
  10   0 -18 1167.40 582.272   1
  10   0 -17-219.462 519.694   1
  10   0 -16 16099.6 1706.61   1
  10   0 -15 64.3946 447.663   1
  10   0 -14 1610.88 662.640   1
  10   0 -13 455.463 473.586   1
  10   0 -12 84824.3 3796.63   1
  10   0 -11-205.949 427.351   1
  10   0 -10 2989.80 631.218   1
  10   0  -9-149.407 247.094   3
  10   0  -9-5.80567 251.261   1
  10   0  -8 139684. 4893.98   3
  10   0  -7-17.1592 82.9885   2
  10   0  -7 123.135 263.241   3
  10   0  -6 10738.8 1121.42   3
  10   0  -6 9583.08 703.543   2
  10   0  -5-84.3200 149.103   2
  10   0  -5 462.359 359.268   3
  10   0  -4 238554. 7027.67   3
  10   0  -4 248546. 6694.80   2
  10   0  -3 513.134 343.806   2
  10   0  -3 138.116 298.551   3
  10   0  -2 43341.2 2243.93   3
  10   0  -2 48543.8 2557.63   2
  10   0  -1 109.981 508.067   2
  10   0  -1 111.998 241.217   3
  10   0   0 236082. 6668.58   3
 -10   0   0 231847. 5175.75   4
  10   0   0 242270. 7723.51   2
  10   0   1 536.270 477.835   2
  10   0   1 122.999 244.370   3
  10   0   2 15109.5 1201.10   3
  10   0   2 17941.8 1796.81   2
  10   0   3 1398.95 675.029   2
  10   0   3 604.125 323.445   3
  10   0   4 151206. 4829.29   3
  10   0   4 149342. 5993.05   2
  10   0   5 246.246 353.387   2
  10   0   5 581.139 324.818   3
  10   0   6 2567.64 769.362   2
  10   0   6 3973.00 666.063   3
  10   0   7 424.642 441.965   2
  10   0   7 105.204 253.308   3
  10   0   8 56648.7 2717.99   3
  10   0   8 55695.8 3334.94   2
  10   0   9 932.040 559.078   2
  10   0   9 446.402 343.440   3
  10   0  10 2761.54 801.236   2
  10   0  11 951.462 533.977   2
  10   0  12 17149.2 1887.42   2
  10   0  13-129.423 395.685   2
  10   0  14 1049.52 726.280   2
  10   0  15 846.922 739.854   2
  10   0  16 4452.20 1099.96   2
  10  -2 -20 3525.85 919.231   1
  10   2 -20 3338.95 946.127   1
  10  -2 -19 1230.64 685.759   1
  10   2 -19 1283.93 659.099   1
  10  -2 -18 780.323 599.860   1
  10   2 -18 23.6345 420.688   1
  10   2 -17 1707.50 693.068   1
  10  -2 -17-35.3838 392.225   1
  10   2 -16 8396.78 1267.59   1
  10  -2 -16 9851.72 1312.23   1
  10   2 -15 790.862 588.856   1
  10  -2 -15 691.569 494.274   1
  10   2 -14 459.859 605.570   1
  10  -2 -14 1299.55 548.067   1
  10   2 -13 1113.59 569.622   1
  10  -2 -13 239.619 354.449   1
  10   2 -12 46244.1 2401.28   3
  10   2 -12 42110.2 2603.93   1
  10  -2 -12 45995.4 2599.38   1
  10  -2 -11 931.996 385.414   1
  10   2 -11 1457.97 416.081   3
  10   2 -11 892.614 494.573   1
  10  -2 -10 1179.20 419.268   1
  10   2 -10 2087.35 526.551   3
  10   2 -10 2237.77 569.837   1
  10  -2  -9 794.220 380.114   1
  10   2  -9 440.173 351.440   3
  10   2  -9 762.810 430.997   1
  10   2  -8 84346.2 3384.36   3
  10  -2  -8 87303.0 3398.46   1
  10   2  -7 1999.99 494.569   3
  10  -2  -6 2672.14 660.206   3
  10   2  -6 3069.35 548.159   3
  10   2  -5 7265.80 814.793   3
  10  -2  -5 5252.15 874.526   3
  10  -2  -4 180126. 6068.93   3
  10   2  -4 179183. 5299.77   3
  10  -2  -3 4409.76 825.600   3
  10   2  -3 3916.60 589.197   3
  10  -2  -2 2879.68 576.145   2
  10  -2  -2 2724.94 647.514   3
  10   2  -2 3321.88 512.040   3
  10  -2  -1 661.590 490.733   2
  10  -2  -1 427.190 342.879   3
  10   2  -1 131.515 307.745   3
  10  -2   0 144810. 5292.02   3
  10   2   0 139903. 4241.31   3
  10  -2   0 133520. 5082.19   2
  10  -2   1 6023.24 976.433   2
  10   2   1 6201.05 694.799   3
  10  -2   1 7543.23 1065.24   3
  10  -2   2 668.000 455.585   2
  10  -2   2 110.351 272.191   3
  10   2   2-49.4904 202.236   3
  10  -2   3 935.774 596.685   2
  10  -2   3 1396.14 531.314   3
  10   2   3 1197.66 336.422   3
  10   2   3 1312.79 180.606   4
  10  -2   4 108306. 4580.63   3
  10   2   4 118290. 2879.68   4
  10  -2   4 119128. 5175.64   2
  10   2   4 121175. 3870.69   3
  10   2   5 1805.26 216.329   4
  10  -2   5 1065.61 436.607   3
  10   2   5 2140.39 474.904   3
  10  -2   5 2497.58 724.503   2
  10   2   6 135.303 106.192   4
  10   2   6-416.609 470.482   2
  10  -2   6 52.6434 287.498   3
  10  -2   6 459.531 411.456   2
  10   2   6-21.5099 247.361   3
  10  -2   7 469.655 636.315   2
  10   2   7 198.674 96.3441   4
  10   2   7 491.193 550.282   2
  10  -2   7 110.485 201.753   3
  10   2   7 618.809 286.074   3
  10  -2   8 45974.5 2315.77   3
  10   2   8 48909.9 2361.40   3
  10  -2   8 48500.2 3105.15   2
  10   2   8 46708.7 1489.92   4
  10   2   8 44259.7 2968.02   2
  10   2   9 1580.20 560.333   2
  10   2   9 1004.56 338.302   3
  10  -2  10 412.598 426.686   2
  10   2  10 492.903 618.903   2
  10   2  10-55.1447 194.572   3
  10  -2  11 1004.42 600.854   2
  10   2  11-291.564 371.911   2
  10   2  12 11571.5 1575.69   2
  10   2  13 381.420 486.906   2
  10   2  14 791.485 619.922   2
  10   2  15 739.883 546.922   2
  10   2  16 3504.13 995.689   2
  10  -4 -20 3525.10 949.809   1
  10  -4 -19-399.767 466.102   1
  10   4 -19 719.419 678.371   1
  10  -4 -18 318.914 464.468   1
  10   4 -18 1383.96 763.564   1
  10  -4 -17 1425.92 692.603   1
  10   4 -17 2216.36 862.995   1
  10   4 -16 13544.6 1656.76   1
  10  -4 -16 9678.51 1258.19   1
  10   4 -15 884.340 661.618   1
  10  -4 -15 1295.82 503.540   1
  10   4 -14 528.670 464.950   1
  10  -4 -14 716.478 374.382   1
  10   4 -13 640.566 430.632   1
  10  -4 -13 2008.49 608.151   1
  10   4 -12 42459.5 2277.58   3
  10   4 -12 37228.5 2533.06   1
  10  -4 -12 37804.3 2260.50   1
  10  -4 -11 2843.55 649.003   1
  10   4 -11 1915.14 465.376   3
  10   4 -11 1520.06 557.343   1
  10  -4 -10 6250.95 856.040   1
  10   4 -10 5422.77 773.661   3
  10   4 -10 4451.28 813.563   1
  10  -4  -9 2267.39 563.657   1
  10   4  -9 2447.79 442.148   3
  10   4  -9 2706.13 698.143   1
  10   4  -8 101973. 3648.79   3
  10  -4  -8 99497.2 3683.12   1
  10   4  -7 6055.98 769.387   3
  10  -4  -7 6536.37 749.950   1
  10   4  -6 8353.24 843.575   3
  10   4  -5 4511.41 634.615   3
  10   4  -4 158957. 4680.22   3
  10   4  -3 8633.98 794.346   3
  10   4  -2 15577.5 1091.46   3
 -10   4   1 4813.74 401.926   4
  10   4  -1 4817.41 603.842   3
  10   4   0 143082. 4312.18   3
 -10   4   0 144839. 3509.49   4
  10   4   1 6775.98 726.692   3
  10   4   1 7448.92 576.628   4
 -10   4  -1 7007.11 423.385   4
  10   4   2 3431.30 372.101   4
 -10   4  -2 3091.55 264.774   4
  10   4   2 3683.82 539.458   3
  10   4   3 3247.52 366.738   4
  10   4   3 3525.36 570.011   3
  10   4   4 105286. 2933.90   4
  10   4   4 104342. 3603.23   3
  10   4   5 6039.97 757.043   3
  10   4   5 5152.89 461.785   4
  10   4   6 7466.04 856.914   3
  10   4   6 7707.15 579.779   4
  10   4   7 966.944 243.555   4
  10   4   7 849.176 428.362   3
  10   4   8 42069.7 2231.59   3
  10   4   8 39571.9 1548.64   4
  10   4   9 671.548 215.778   4
  10   4   9 426.194 344.889   3
  10   4  10 1144.10 544.283   2
  10   4  10 349.199 314.655   3
  10   4  11-745.703 615.727   2
  10   4  11 624.572 284.998   3
  10   4  12 11582.6 1597.12   2
  10   4  13 671.723 680.187   2
  10   4  14-571.641 583.505   2
  10   4  15 41.8070 515.466   2
  10   4  16 3581.71 997.611   2
  10   6 -18 18.9274 513.205   1
  10   6 -17 1598.48 844.417   1
  10   6 -16 8815.10 1420.86   1
  10   6 -15 2859.95 883.799   1
  10  -6 -14-144.091 301.153   1
  10   6 -14 358.472 467.579   1
  10   6 -13 1792.14 690.534   1
  10  -6 -13 1613.47 547.064   1
  10   6 -12 35160.8 2547.25   1
  10  -6 -12 31427.3 1892.24   1
  10   6 -11 7816.96 1142.11   1
  10   6 -11 7268.53 862.954   3
  10  -6 -11 8528.11 925.655   1
  10   6 -10 4030.31 830.842   1
  10   6 -10 3520.76 630.245   3
  10  -6 -10 5987.93 744.999   1
  10   6  -9 6916.08 814.152   3
  10  -6  -9 7235.02 797.696   1
  10   6  -9 8685.54 1119.79   1
  10   6  -8 39791.4 1999.60   3
  10   6  -8 36725.2 2265.62   1
  10  -6  -8 40030.4 1931.40   1
  10  -6  -7 6348.35 698.745   1
  10   6  -7 7003.72 760.085   3
  10   6  -6 1988.91 412.409   3
  10  -6  -6 1386.72 300.674   1
  10   6  -5 13378.3 1060.46   3
  10  -6  -5 14210.1 989.652   1
  10   6  -4 117490. 3836.55   3
  10   6  -3 19180.6 1258.42   3
 -10   6   2 3364.05 430.548   4
  10   6  -2 3584.11 569.334   3
  10   6  -1 10154.3 919.611   3
  10   6  -1 10005.3 837.268   4
 -10   6   1 9760.02 711.100   4
  10   6   0 107801. 3374.64   4
  10   6   0 110476. 3669.59   3
 -10   6   0 105815. 3018.81   4
  10   6   1 18282.7 1304.07   3
  10   6   1 19565.0 1138.86   4
 -10   6  -1 19508.1 950.955   4
 -10   6  -2 3644.36 383.722   4
  10   6   2 2992.33 567.950   3
  10   6   2 2640.34 405.103   4
  10   6   3 3837.91 491.601   4
 -10   6  -3 4308.97 436.205   4
  10   6   3 4059.27 656.607   3
  10   6   4 43411.4 2186.22   3
  10   6   4 44085.9 1806.32   4
  10   6   5 12750.2 1145.99   3
  10   6   5 10205.1 799.049   4
  10   6   6 636.822 217.820   4
  10   6   6 630.290 361.483   3
  10   6   7 3680.07 496.292   4
  10   6   7 4043.95 735.931   3
  10   6   8 31315.3 2013.70   3
  10   6   8 29319.9 1473.16   4
  10   6   9 4283.11 582.341   4
  10   6   9 5072.91 849.088   3
  10   6  10 551.083 425.607   3
  10   6  11 219.399 344.729   3
  10   6  12 11396.6 1365.19   3
  10   6  12 8434.40 1476.42   2
  10   6  13 3528.28 1087.58   2
  10   6  14 1202.50 757.677   2
  10   6  15 263.196 634.471   2
  10   8 -17 2060.91 845.233   1
  10   8 -16 3672.12 1041.22   1
  10   8 -15 3257.51 1016.55   1
  10   8 -14 522.445 622.346   1
  10   8 -13 3565.86 1015.30   1
  10   8 -12 13691.9 1656.83   1
  10   8 -11 6909.32 1171.88   1
  10   8 -10 1152.09 379.976   3
  10   8 -10 734.882 561.637   1
  10   8  -9 3794.31 667.977   3
  10   8  -9 3100.43 775.127   1
  10   8  -8 30796.6 1786.54   3
  10   8  -8 28882.2 2111.43   1
  10   8  -7 11180.6 1034.08   3
  10   8  -7 8990.50 1142.20   1
  10   8  -6 165.336 279.977   3
 -10   8   5 8639.13 832.138   4
  10   8  -5 8117.92 870.537   3
 -10   8   4 50682.1 2182.99   4
  10   8  -4 49473.2 2324.09   3
 -10   8   3 23094.7 1352.84   4
  10   8  -3 22704.9 1475.49   3
 -10   8   2 2252.69 430.627   4
  10   8  -2 1970.36 495.701   3
  10   8  -1 7404.46 842.088   4
  10   8  -1 7796.01 885.749   3
 -10   8   1 8410.41 766.808   4
  10   8   0 58938.9 2586.28   3
  10   8   0 56417.0 2417.43   4
 -10   8   0 55719.2 2143.96   4
  10   8   1 16360.1 1314.36   3
  10   8   1 15157.9 1131.55   4
 -10   8  -1 14713.5 983.218   4
  10   8   2 608.076 334.660   3
 -10   8  -2 430.367 206.820   4
  10   8   2-49.6928 266.359   4
  10   8   3 4236.74 596.106   4
  10   8   3 3379.61 657.675   3
 -10   8  -3 3553.92 473.536   4
  10   8   4 38875.8 2201.20   3
  10   8   4 37788.9 1879.09   4
  10   8   5 9105.83 1086.44   3
  10   8   5 10794.8 937.483   4
  10   8   6 299.190 266.306   4
  10   8   6-293.364 305.780   3
  10   8   7 3389.20 544.333   4
  10   8   7 3262.43 706.025   3
  10   8   8 15410.4 1495.21   3
  10   8   8 16071.1 1215.68   4
  10   8   9 4515.87 665.040   4
  10   8   9 4444.29 877.609   3
  10   8  10 208.574 281.668   4
  10   8  10 1041.22 526.755   3
  10   8  11 373.944 406.089   3
  10   8  12 6147.18 1075.68   3
  10   8  13 1508.66 628.679   3
  10  10 -16 3968.62 1028.80   1
  10  10 -15 3277.83 972.633   1
  10  10 -14 993.977 718.616   1
  10  10 -13 4675.63 1091.08   1
  10  10 -12 11622.0 1606.99   1
  10  10 -11 8896.56 1318.17   1
 -10  10  10 75.3854 314.519   4
  10  10 -10 579.219 584.060   1
  10  10  -9 7500.67 1176.84   1
 -10  10   9 4482.57 767.480   4
  10  10  -9 8439.55 995.588   3
 -10  10   8 22493.2 1645.99   4
  10  10  -8 25577.6 1733.94   3
  10  10  -8 23192.0 2015.32   1
 -10  10   7 14595.7 1281.30   4
  10  10  -7 18573.5 1465.56   3
  10  10  -7 17187.0 1652.30   1
 -10  10   6 1202.58 418.873   4
  10  10  -6 1313.17 489.094   1
  10  10  -6 1766.33 506.303   3
 -10  10   5 13417.3 1177.68   4
  10  10  -5 13116.7 1209.30   3
  10  10  -4 35394.6 2052.11   3
 -10  10   4 34243.4 1939.19   4
  10  10  -3 24488.7 1674.71   3
 -10  10   3 23685.8 1538.19   4
 -10  10   2 1353.80 476.441   4
  10  10  -2 979.868 467.710   3
  10  10  -1 17158.6 1413.52   3
  10  10  -1 17795.5 1426.37   4
 -10  10   1 16248.9 1207.74   4
  10  10   0 32056.6 1973.52   3
  10  10   0 30876.6 1905.58   4
 -10  10   0 29893.3 1654.08   4
  10  10   1 16175.6 1392.98   3
  10  10   1 15802.3 1293.57   4
 -10  10  -1 15041.1 1135.90   4
  10  10   2 1149.48 501.118   3
 -10  10  -2 839.884 321.962   4
  10  10   2 1231.75 442.327   4
  10  10   3 12607.8 1294.69   3
  10  10   3 12929.4 1184.58   4
  10  10   4 26183.3 1945.43   3
  10  10   4 29653.4 1819.05   4
  10  10   5 11216.3 1302.01   3
  10  10   5 13270.2 1226.97   4
  10  10   6 405.331 377.873   4
  10  10   6 416.376 348.602   3
  10  10   7 5232.92 780.645   4
  10  10   7 4998.37 933.318   3
  10  10   8 11737.3 1179.18   4
  10  10   8 11316.2 1411.76   3
  10  10   9 5611.23 1065.51   3
  10  10   9 6906.18 913.765   4
  10  10  10 120.192 304.949   4
  10  10  10 831.002 582.804   3
  10  10  11 3253.84 879.795   3
 -10  12  11 5039.91 944.987   4
 -10  12  10-184.066 401.088   4
 -10  12   9 4005.65 790.537   4
 -10  12   8 10292.0 1203.51   4
  10  12  -7 16379.3 1514.79   3
 -10  12   7 14460.7 1401.26   4
 -10  12   6 193.559 355.994   4
  10  12  -6 84.2527 353.410   3
 -10  12   5 6034.81 893.877   4
  10  12  -5 6132.53 922.454   3
  10  12  -4 16724.1 1504.75   3
 -10  12   4 16079.0 1385.90   4
  10  12  -3 17482.2 1555.80   3
 -10  12   3 16736.2 1442.81   4
 -10  12   2 427.832 367.231   4
  10  12  -2 547.776 564.243   3
 -10  12   1 8393.93 978.606   4
  10  12  -1 8789.93 1120.59   3
  10  12  -1 6841.09 989.519   4
  10  12   0 16779.2 1530.33   4
  10  12   0 17681.5 1582.52   3
 -10  12   0 15050.7 1305.50   4
  10  12   1 12423.6 1340.62   3
 -10  12  -1 11939.8 1150.63   4
  10  12   1 9833.52 1182.40   4
  10  12   2-334.808 403.104   4
  10  12   2 1034.57 597.385   3
  10  12   3 6788.62 1009.72   4
  10  12   3 7842.64 1149.19   3
  10  12   4 10536.9 1343.15   3
  10  12   4 10340.6 1200.38   4
  10  12   5 10644.7 1343.68   3
  10  12   5 8809.95 1115.04   4
  10  12   6 428.628 443.855   4
  10  12   6 691.989 580.005   3
  10  12   7 2500.76 633.668   4
  10  12   8 5831.37 964.870   4
 -10  14   6 1177.59 571.123   4
 -10  14   5 8568.23 1151.51   4
  10  14  -5 7136.80 1094.61   3
 -10  14   4 7259.92 1053.33   4
  10  14  -4 6650.82 1070.15   3
  10  14  -3 18306.0 1744.77   3
 -10  14   3 12487.6 1369.19   4
 -10  14   2 225.289 397.465   4
  10  14  -2 112.924 388.675   3
  10  14  -1 7644.84 1172.60   3
 -10  14   1 7395.10 1028.64   4
  11  -1 -20 982.661 569.997   1
  11   1 -20 1964.53 737.741   1
  11   1 -19 1128.48 670.022   1
  11  -1 -19 767.528 527.449   1
  11   1 -18 1350.41 686.224   1
  11  -1 -18 586.854 496.560   1
  11   1 -17 1871.34 766.574   1
  11  -1 -17 92.3761 419.437   1
  11   1 -16 9335.27 1322.49   1
  11  -1 -16 8134.73 1241.40   1
  11   1 -15 271.004 488.509   1
  11  -1 -15 464.583 530.660   1
  11   1 -14 333.054 471.591   1
  11  -1 -14 117.720 455.519   1
  11   1 -13 64.5791 396.332   1
  11  -1 -13-129.218 329.708   1
  11   1 -12 17332.1 1611.81   1
  11  -1 -12 20732.4 1743.93   1
  11   1 -11 68.2096 299.281   3
  11   1 -11 451.991 323.558   1
  11  -1 -11-23.6820 451.146   1
  11   1 -10 551.163 442.806   3
  11   1 -10 513.520 424.550   1
  11  -1 -10 637.358 385.861   1
  11   1  -9 652.031 109.484   2
  11   1  -9 810.646 336.195   3
  11  -1  -9 1251.29 474.674   1
  11  -1  -8 56554.5 2926.54   3
  11   1  -8 55424.6 2815.03   3
  11   1  -8 59800.3 1909.46   2
  11  -1  -7 582.892 277.462   3
  11   1  -7 977.609 275.540   2
  11   1  -7 730.831 354.892   3
  11  -1  -6 166.656 356.536   3
  11   1  -6 499.829 258.908   2
  11   1  -6 599.608 349.615   3
  11  -1  -5 276.220 187.708   2
  11  -1  -5-119.600 399.226   3
  11  -1  -4 72058.9 3405.16   3
  11   1  -4 69523.2 2996.58   3
  11  -1  -4 73286.8 2840.16   2
  11  -1  -3 2980.46 585.711   2
  11  -1  -3 4046.31 725.972   3
  11   1  -3 3201.59 586.638   3
  11  -1  -2 2485.29 624.085   2
  11  -1  -2 2577.68 657.436   3
  11   1  -2 2151.67 494.346   3
  11  -1  -1 291.236 394.713   2
  11  -1  -1 566.876 485.086   3
  11   1  -1 668.330 418.116   3
  11   1   0 135300. 5449.90   2
  11  -1   0 133626. 4882.02   3
  11   1   0 127500. 4288.71   3
 -11  -1   0 134263. 3171.56   4
  11  -1   0 129185. 5247.60   2
 -11  -1  -1 19.2595 48.2249   4
  11  -1   1 131.866 372.111   2
  11   1   1-53.4839 327.089   2
  11  -1   1 627.637 452.688   3
  11   1   1 370.210 206.444   3
  11  -1   2 2377.85 756.906   2
  11   1   2 3185.07 872.004   2
  11  -1   2 2349.70 621.904   3
  11   1   2 2082.47 493.400   3
  11  -1   3-208.108 315.871   2
  11   1   3 288.248 459.963   2
  11  -1   3 910.076 454.040   3
  11   1   3 69.1072 202.533   3
  11  -1   4 50100.9 2772.70   3
  11   1   4 49390.9 2372.41   3
  11  -1   4 49682.2 3316.10   2
  11   1   4 47304.1 3169.78   2
  11  -1   5 160.554 409.816   2
  11   1   5 103.730 439.523   2
  11  -1   5 353.713 382.864   3
  11   1   5 57.5050 199.087   3
  11  -1   6 290.161 346.340   2
  11   1   6 262.834 358.506   2
  11   1   6 930.860 396.557   3
  11  -1   7 418.117 619.937   2
  11   1   7 237.836 445.878   2
  11  -1   7 720.249 426.096   3
  11   1   7 189.029 280.014   3
  11  -1   8 18388.7 1605.75   3
  11   1   8 19522.3 1557.27   3
  11  -1   8 20197.9 2019.64   2
  11   1   8 17995.2 1928.80   2
  11  -1   9 514.957 412.864   2
  11   1   9 257.842 453.606   2
  11   1   9 384.604 313.297   3
  11  -1  10 774.274 484.935   2
  11   1  10-233.813 368.037   2
  11  -1  11 847.286 525.371   2
  11   1  11 917.077 725.141   2
  11  -1  12 8379.71 1337.93   2
  11   1  12 5391.58 1136.72   2
  11  -1  13 569.688 531.635   2
  11   1  13 280.100 596.808   2
  11  -1  14 1352.51 793.517   2
  11   1  14 582.333 523.835   2
  11   1  15 1062.51 611.247   2
  11   1  16 1358.05 766.018   2
  11  -3 -20 2656.35 843.791   1
  11  -3 -19 988.272 621.449   1
  11   3 -19 1194.99 602.752   1
  11   3 -18 940.727 591.011   1
  11  -3 -18 552.392 505.000   1
  11   3 -17 1003.06 662.204   1
  11  -3 -17 109.681 472.505   1
  11   3 -16 5373.00 1085.98   1
  11  -3 -16 6752.47 1080.46   1
  11   3 -15 1210.13 581.661   1
  11  -3 -15 645.780 473.902   1
  11   3 -14 1435.89 599.587   1
  11  -3 -14 762.493 514.890   1
  11   3 -13 697.654 424.156   1
  11   3 -13 1174.97 412.202   3
  11  -3 -13 682.346 422.571   1
  11   3 -12 7859.12 1106.23   1
  11   3 -12 9942.11 1118.22   3
  11  -3 -12 8648.60 1087.04   1
  11  -3 -11 130.569 355.523   1
  11   3 -11 808.499 390.735   3
  11   3 -11 278.345 314.525   1
  11   3 -10 442.687 298.813   3
  11   3 -10 943.651 498.711   1
  11  -3 -10 401.827 279.219   1
  11  -3  -9 326.151 375.632   1
  11   3  -9 1002.78 395.315   3
  11   3  -8 56906.7 2670.96   3
  11  -3  -8 54524.8 2610.63   1
  11   3  -7 56.8537 249.136   3
  11   3  -6 1116.59 371.124   3
  11   3  -5 1738.77 506.796   3
  11  -3  -4 56490.6 3087.39   3
  11   3  -4 56535.0 2463.00   3
  11  -3  -3 369.764 315.989   3
  11   3  -3 168.325 230.839   3
  11  -3  -2 4848.91 916.525   3
  11   3  -2 5043.17 706.059   3
  11  -3  -1 4900.41 901.610   3
  11   3  -1 5176.33 656.449   3
 -11   3   0 68613.8 1768.41   4
  11  -3   0 63481.2 3404.10   3
  11   3   0 68547.3 2667.93   3
 -11   3  -1 208.450 71.7613   4
  11  -3   1-274.625 274.273   3
  11   3   1-185.808 285.151   3
  11  -3   2-9.28511 389.580   2
  11  -3   2 83.8861 349.046   3
  11   3   2-309.041 302.644   3
  11   3   2-83.5071 129.333   4
  11  -3   3 460.388 487.936   2
  11  -3   3 167.443 295.106   3
  11   3   3 362.389 279.033   3
  11   3   3 108.402 97.8393   4
  11  -3   4 40288.1 2471.07   3
  11   3   4 41846.7 2079.27   3
  11   3   4 39996.6 1371.07   4
  11  -3   4 42728.3 3023.05   2
  11   3   5 390.359 142.539   4
  11  -3   5 194.880 425.793   2
  11  -3   5 828.448 426.987   3
  11   3   5 715.994 343.953   3
  11  -3   6 5407.51 1140.38   2
  11  -3   6 5742.95 827.705   3
  11   3   6 3977.52 637.740   3
  11   3   6 3880.71 367.145   4
  11   3   7 991.133 220.306   4
  11  -3   7 1297.71 394.207   3
  11  -3   7 500.875 460.039   2
  11   3   7 459.532 276.467   3
  11   3   8 16629.8 1852.24   2
  11   3   8 17741.4 1444.07   3
  11   3   9-380.107 366.340   2
  11   3   9-124.931 261.648   3
  11   3  10 851.396 537.059   2
  11   3  10 366.505 260.470   3
  11   3  11 146.579 539.621   2
  11   3  11-19.7821 303.896   3
  11   3  12 4663.06 972.511   2
  11   3  13 452.413 648.368   2
  11   3  14-69.5760 551.410   2
  11   3  15 1509.26 729.548   2
  11   3  16 1746.88 719.535   2
  11   5 -19 981.895 606.788   1
  11   5 -18 8.73155 442.982   1
  11  -5 -17 1053.20 595.773   1
  11   5 -17 955.927 619.484   1
  11   5 -16 6834.04 1219.86   1
  11  -5 -16 5272.14 943.640   1
  11   5 -15 370.611 625.682   1
  11  -5 -15 688.046 471.299   1
  11   5 -14-266.058 534.568   1
  11  -5 -14 326.626 343.931   1
  11   5 -13-153.068 462.632   1
  11  -5 -13 613.813 383.852   1
  11   5 -12 9969.25 1313.60   1
  11   5 -12 13796.9 1322.11   3
  11  -5 -12 12294.0 1252.09   1
  11  -5 -11 1056.72 460.215   1
  11   5 -11 802.979 326.650   3
  11   5 -11 1156.22 444.041   1
  11  -5 -10 596.689 373.613   1
  11   5 -10 407.702 261.656   3
  11   5 -10 1024.60 459.984   1
  11  -5  -9 7183.85 890.731   1
  11   5  -9 6836.64 851.264   3
  11   5  -9 8180.51 1059.66   1
  11   5  -8 60010.5 2676.78   3
  11  -5  -8 58971.0 2669.31   1
  11   5  -7 1926.53 478.607   3
  11  -5  -7 2203.33 481.022   1
  11   5  -6 341.038 274.309   3
  11   5  -5 1483.53 446.161   3
  11   5  -4 50625.2 2247.33   3
  11   5  -3 3105.95 535.085   3
  11   5  -2 1449.32 374.699   3
 -11   5   1 2134.52 302.359   4
  11   5  -1 1869.28 464.668   3
  11   5   0 65828.2 2645.57   3
 -11   5   0 66264.6 1973.29   4
  11   5   1 4159.84 645.564   3
 -11   5  -1 3952.71 357.074   4
  11   5   1 3700.23 456.313   4
  11   5   2 59.1082 230.499   3
 -11   5  -2-111.808 115.552   4
  11   5   2-444.992 222.860   4
  11   5   3 12572.1 1091.33   3
  11   5   3 10609.6 750.084   4
  11   5   4 35898.4 1979.48   3
  11   5   4 36195.0 1510.42   4
  11   5   5 492.853 206.387   4
  11   5   5 746.256 345.643   3
  11   5   6 2240.87 365.668   4
  11   5   6 1770.37 538.278   3
  11   5   7 120.780 166.166   4
  11   5   7-78.1062 316.151   3
  11   5   8 16612.8 1444.47   3
  11   5   8 15052.2 938.417   4
  11   5   9 1653.52 502.654   3
  11   5  10 112.447 287.671   3
  11   5  11 398.503 493.587   2
  11   5  11-440.364 432.859   3
  11   5  12 4441.15 1015.47   2
  11   5  13 1256.66 767.357   2
  11   5  14 915.282 786.728   2
  11   5  15 195.553 458.066   2
  11   7 -18 636.093 643.793   1
  11   7 -17 1105.38 752.179   1
  11   7 -16 3901.91 1031.63   1
  11   7 -15 1650.87 712.887   1
  11   7 -14 856.969 678.731   1
  11   7 -13 416.149 513.389   1
  11   7 -12 7056.73 1140.64   1
  11   7 -11 427.137 264.650   3
  11   7 -11 1073.73 535.139   1
  11   7 -10 363.220 224.058   3
  11   7 -10 974.447 441.445   1
  11   7  -9 1361.09 449.039   3
  11   7  -9 1770.81 543.969   1
  11   7  -8 32439.2 1879.61   3
  11   7  -7 9741.77 987.680   3
  11   7  -6 260.969 232.104   3
  11   7  -5 696.633 355.926   3
 -11   7   4 30886.1 1542.60   4
  11   7  -4 32741.9 1790.85   3
 -11   7   3 3500.91 500.479   4
  11   7  -3 3266.62 566.650   3
 -11   7   2 696.613 255.246   4
  11   7  -2 748.845 315.970   3
 -11   7   1 1463.90 300.050   4
  11   7  -1 2475.08 531.182   3
  11   7   0 38730.6 2030.86   3
  11   7   0 37881.6 1823.79   4
 -11   7   0 35779.0 1513.96   4
  11   7   1 8127.86 924.515   3
 -11   7  -1 7022.91 601.551   4
  11   7   1 6866.17 709.013   4
 -11   7  -2 7.11808 142.143   4
  11   7   2-181.214 258.499   4
  11   7   3 1512.38 464.287   3
  11   7   3 1066.89 337.266   4
  11   7   4 20171.3 1545.29   3
  11   7   4 21353.1 1274.65   4
  11   7   5 1234.66 339.032   4
  11   7   5 1677.69 562.402   3
  11   7   6 1672.36 414.820   4
  11   7   6 2184.91 626.369   3
  11   7   7 460.733 205.605   4
  11   7   7 1565.04 585.155   3
  11   7   8 10754.0 1223.51   3
  11   7   8 10417.6 889.682   4
  11   7   9 729.068 488.716   3
  11   7  10 561.947 414.711   3
  11   7  11 898.689 506.803   3
  11   7  12 2612.94 707.164   3
  11   7  13-555.195 627.776   2
  11   9 -16 3580.46 972.277   1
  11   9 -15 842.500 588.382   1
  11   9 -14 1293.90 639.591   1
  11   9 -13 768.779 607.658   1
  11   9 -12 5206.76 1064.25   1
  11   9 -11 942.481 545.027   1
  11   9 -10 870.055 394.811   3
  11   9 -10 1178.44 595.031   1
  11   9  -9 2317.59 585.372   3
  11   9  -9 1846.75 620.137   1
  11   9  -8 16906.6 1402.27   3
  11   9  -8 12646.8 1419.93   1
 -11   9   7 4089.27 651.579   4
  11   9  -7 2942.72 648.608   1
  11   9  -7 4124.03 682.693   3
 -11   9   6 410.559 267.859   4
  11   9  -6 316.711 258.446   3
 -11   9   5 3314.71 542.936   4
  11   9  -5 3916.35 691.951   3
 -11   9   4 23616.2 1488.47   4
  11   9  -4 20501.9 1545.78   3
 -11   9   3 3775.86 585.548   4
  11   9  -3 4211.57 719.563   3
 -11   9   2 428.229 266.531   4
  11   9  -2 588.420 345.392   3
 -11   9   1 3552.74 534.640   4
  11   9  -1 4279.75 720.993   3
  11   9  -1 2728.06 593.544   4
  11   9   0 22309.4 1544.98   4
  11   9   0 21858.7 1599.16   3
 -11   9   0 23033.7 1319.61   4
 -11   9  -1 5978.49 672.230   4
  11   9   1 7987.95 976.994   3
  11   9   1 5778.86 750.562   4
  11   9   2 1289.58 408.930   4
  11   9   2 620.296 369.204   3
 -11   9  -2 1058.58 310.138   4
  11   9   3 1610.44 542.347   3
  11   9   3 1849.27 449.932   4
  11   9   4 14970.9 1465.25   3
  11   9   4 15410.9 1211.11   4
  11   9   5 3024.70 595.260   4
  11   9   5 4071.29 837.138   3
  11   9   6 994.810 365.329   4
  11   9   6 1273.49 577.059   3
  11   9   7 1546.34 449.415   4
  11   9   7 597.280 468.246   3
  11   9   8 6177.68 812.171   4
  11   9   8 6991.67 1188.54   3
  11   9   9 2810.17 820.764   3
  11   9  10 212.070 451.477   3
  11   9  11 497.675 504.331   3
  11   9  12 3330.51 892.622   3
 -11  11  13-709.159 619.314   4
 -11  11  12 2057.54 641.274   4
  11  11 -12 2828.85 894.796   1
 -11  11  11 3234.51 723.448   4
  11  11 -11 3108.97 828.125   1
 -11  11  10 76.3600 331.610   4
  11  11 -10 270.688 413.270   1
  11  11  -9 1624.40 574.462   1
 -11  11   9 1386.47 551.712   4
 -11  11   8 8540.52 1039.86   4
  11  11  -8 7445.86 984.287   3
  11  11  -8 6159.31 1035.76   1
 -11  11   7 6049.20 886.708   4
  11  11  -7 8252.54 1030.14   3
  11  11  -7 6961.63 1078.11   1
 -11  11   6 152.798 301.717   4
  11  11  -6 587.557 423.862   1
  11  11  -6 245.989 321.998   3
 -11  11   5 2247.01 540.278   4
  11  11  -5 2552.17 621.395   3
  11  11  -4 12799.0 1281.02   3
 -11  11   4 9773.41 1048.98   4
 -11  11   3 6947.85 888.903   4
  11  11  -3 7895.10 1008.76   3
 -11  11   2 388.381 338.912   4
  11  11  -2 945.781 440.688   3
 -11  11   1 4299.56 681.477   4
  11  11  -1 3774.13 789.346   3
  11  11  -1 3314.00 690.088   4
  11  11   0 11773.7 1272.30   3
  11  11   0 10882.9 1189.60   4
 -11  11   0 10027.3 999.814   4
  11  11   1 9837.28 1212.16   3
  11  11   1 10089.6 1104.50   4
  11  11   2 250.357 326.139   3
  11  11   2-127.819 377.876   4
  11  11   3 1844.60 623.809   3
  11  11   3 1636.87 533.421   4
  11  11   4 7647.65 1112.41   3
  11  11   4 8394.01 984.210   4
  11  11   5 3813.90 853.263   3
  11  11   5 4101.85 745.819   4
  11  11   6 357.040 352.010   4
  11  11   6 1096.93 584.181   3
  11  11   7 598.018 410.697   4
  11  11   7 487.249 483.619   3
  11  11   8 3212.39 725.007   4
  11  11   8 4181.67 971.577   3
 -11  13   9 751.679 473.007   4
 -11  13   8 4321.69 833.974   4
 -11  13   7 5346.89 913.370   4
  11  13  -7 4425.01 856.504   3
 -11  13   6 107.051 373.252   4
  11  13  -6-337.306 474.372   3
 -11  13   5 3389.30 713.389   4
  11  13  -5 2074.83 638.659   3
 -11  13   4 3477.08 692.291   4
  11  13  -4 4758.59 880.040   3
 -11  13   3 5711.49 887.209   4
  11  13  -3 4235.07 823.508   3
 -11  13   2 1068.48 492.371   4
  11  13  -2 1546.78 636.971   3
 -11  13   1 2812.74 685.077   4
  11  13  -1 2365.74 710.874   3
  11  13   0 8228.21 1166.31   4
  11  13   0 7334.94 1119.80   3
  11  13   1 6112.48 1024.36   3
  11  13   1 4746.01 918.112   4
  11  13   2 477.302 425.886   3
  11  13   2 704.644 485.078   4
  11  13   3 1506.46 511.954   4
  11  13   4 3178.47 734.947   4
  11  13   5 2614.83 699.407   4
  12   0 -20 7007.99 1222.73   1
  12   0 -19 314.708 622.820   1
  12   0 -18 2066.58 791.618   1
  12   0 -17 1711.42 685.420   1
  12   0 -16 14942.1 1679.87   1
  12   0 -15 9.12363 381.963   1
  12   0 -14 2429.48 718.321   1
  12   0 -13-106.507 393.219   1
  12   0 -12 44067.0 2628.49   1
  12   0 -11 65.5404 333.123   1
  12   0 -10 7734.98 1089.52   3
  12   0 -10 8534.63 1062.34   1
  12   0  -9-292.850 361.449   3
  12   0  -8 104563. 4300.91   3
  12   0  -7 246.489 230.199   2
  12   0  -7 325.744 322.484   3
  12   0  -6 9874.26 1192.57   3
  12   0  -6 9508.63 829.022   2
  12   0  -5 318.185 345.351   2
  12   0  -5 520.128 520.985   3
  12   0  -4 201004. 6497.34   3
  12   0  -4 209136. 6214.12   2
  12   0  -3 252.368 313.678   2
  12   0  -3 167.474 394.785   3
  12   0  -2 18069.8 1506.47   3
  12   0  -2 17092.4 1584.61   2
  12   0  -1-23.6124 453.156   2
  12   0  -1-148.119 395.354   3
 -12   0   1-136.370 120.027   4
  12   0   0 121610. 4347.27   3
 -12   0   0 112964. 2674.76   4
  12   0   0 129005. 5221.73   2
  12   0   1 181.576 517.673   2
  12   0   1-150.206 318.305   3
  12   0   2 8220.70 993.690   3
  12   0   2 8732.89 1333.30   2
  12   0   3 898.141 700.022   2
  12   0   3 466.334 274.651   3
  12   0   4 94880.9 3885.62   3
  12   0   4 94240.5 4808.73   2
  12   0   5 732.285 588.675   2
  12   0   5-100.863 342.486   3
  12   0   6 8040.12 1340.25   2
  12   0   6 8546.55 1085.43   3
  12   0   7 398.438 576.230   2
  12   0   7-95.8987 334.196   3
  12   0   8 40686.3 2495.26   3
  12   0   8 39103.0 2936.92   2
  12   0   9 829.639 467.409   2
  12   0   9 202.207 265.025   3
  12   0  10 21.4420 456.536   2
  12   0  11-419.645 388.865   2
  12   0  12 9104.67 1415.53   2
  12   0  13 742.243 642.822   2
  12   0  14 185.013 591.824   2
  12   0  15 1706.56 812.826   2
  12  -2 -20 2825.90 844.951   1
  12   2 -19-141.901 498.851   1
  12  -2 -19 766.753 542.858   1
  12   2 -18 607.418 558.821   1
  12  -2 -18 461.777 531.961   1
  12   2 -17 377.733 505.197   1
  12  -2 -17 555.164 479.797   1
  12   2 -16 6189.56 1125.61   1
  12  -2 -16 11111.3 1410.40   1
  12   2 -15 1238.57 538.879   1
  12  -2 -15 1868.81 718.262   1
  12   2 -14 1388.13 612.431   1
  12  -2 -14 1801.64 659.026   1
  12   2 -13-184.908 394.638   1
  12  -2 -13 126.192 408.755   1
  12   2 -13-131.134 262.918   3
  12   2 -12 37382.7 2316.99   3
  12   2 -12 35305.3 2377.99   1
  12  -2 -12 38143.6 2417.34   1
  12   2 -11 738.100 375.738   3
  12   2 -11 741.114 324.051   1
  12  -2 -11 554.817 417.748   1
  12  -2 -10 1245.53 452.590   1
  12   2 -10 2006.46 576.657   3
  12   2 -10 1286.80 534.471   1
  12   2  -9 41.2317 318.526   3
  12  -2  -9 839.624 472.520   1
  12   2  -8 63995.3 3065.99   3
  12  -2  -7 1256.70 584.696   3
  12   2  -7 2094.53 576.439   3
  12  -2  -6 48.7960 378.192   3
  12   2  -6-227.644 337.850   3
  12  -2  -5 73.4723 450.813   3
  12   2  -5-450.773 345.708   3
  12  -2  -4 162731. 6083.64   3
  12   2  -4 174689. 5411.73   3
  12  -2  -3 4784.79 762.796   2
  12  -2  -3 3268.96 803.478   3
  12   2  -3 5159.18 770.796   3
  12  -2  -2 2675.67 585.687   2
  12  -2  -2 3796.24 837.215   3
  12   2  -2 2985.79 585.663   3
  12  -2  -1 125.947 382.791   2
  12  -2  -1 186.625 491.798   3
  12   2  -1 956.556 428.107   3
  12  -2   0 106423. 4699.77   3
  12   2   0 103703. 3732.61   3
  12  -2   0 100070. 4564.66   2
  12  -2   1 1272.76 524.321   2
  12  -2   1 425.139 522.842   3
  12   2   1 1463.47 424.528   3
  12  -2   2 359.659 372.227   2
  12  -2   2 707.249 389.155   3
  12   2   2 336.895 284.580   3
  12  -2   3-167.532 388.546   2
  12  -2   3 358.190 504.156   3
  12   2   3 528.299 387.053   3
  12   2   4 71657.4 4183.22   2
  12  -2   4 80514.7 4057.65   3
  12   2   4 79867.4 3242.22   3
  12  -2   4 85091.6 4507.92   2
  12  -2   5 1617.68 705.848   2
  12   2   5 2188.31 791.616   2
  12  -2   5 2124.61 682.692   3
  12   2   5 2521.49 578.556   3
  12   2   5 1613.36 188.644   4
  12  -2   6-406.584 597.250   2
  12   2   6 791.933 539.327   2
  12  -2   6 201.387 269.275   3
  12   2   6 1172.33 467.055   3
  12   2   7 196.944 474.834   2
  12  -2   7-480.855 306.336   3
  12   2   7 575.949 436.041   3
  12   2   8 31812.0 2074.67   3
  12  -2   8 28587.1 2555.72   2
  12   2   8 28232.7 2499.94   2
  12  -2   9 633.810 432.277   2
  12   2   9 184.786 519.689   2
  12   2   9 1110.81 498.134   3
  12  -2  10-275.214 483.181   2
  12   2  10 670.609 656.375   2
  12   2  10 533.416 434.354   3
  12  -2  11 859.419 686.220   2
  12   2  11 1342.05 760.797   2
  12   2  12 8542.44 1379.98   2
  12   2  13 634.259 485.105   2
  12   2  14-388.224 516.332   2
  12   2  15 299.883 561.068   2
  12  -4 -20 2464.37 795.487   1
  12  -4 -19 1462.88 700.090   1
  12   4 -19 384.038 571.499   1
  12  -4 -18-103.884 421.085   1
  12   4 -18 820.554 637.064   1
  12   4 -17 1678.68 828.144   1
  12  -4 -17 1105.69 613.272   1
  12   4 -16 8818.51 1352.40   1
  12  -4 -16 9442.52 1264.79   1
  12   4 -15 710.207 522.193   1
  12  -4 -15 672.357 463.162   1
  12   4 -14 876.999 427.975   1
  12  -4 -14 1569.01 591.085   1
  12   4 -13-383.859 381.229   1
  12   4 -13 1024.22 428.883   3
  12  -4 -13 904.966 565.407   1
  12   4 -12 47657.1 2684.33   3
  12   4 -12 44789.2 2798.34   1
  12  -4 -12 50309.3 2755.14   1
  12  -4 -11 9063.51 1085.62   1
  12   4 -11 8521.22 1058.62   3
  12   4 -11 5658.53 937.433   1
  12  -4 -10 506.496 295.233   1
  12   4 -10 1416.61 480.034   3
  12   4 -10 1969.00 599.359   1
  12   4  -9 15.1864 343.695   3
  12  -4  -9 834.868 379.824   1
  12   4  -8 54614.3 2654.52   3
  12  -4  -8 52501.9 2566.28   1
  12   4  -7 4654.65 751.537   3
  12   4  -6 4019.72 649.573   3
  12   4  -5 5266.45 775.771   3
  12   4  -4 124642. 4218.42   3
  12   4  -3 7395.23 858.128   3
  12   4  -2 4587.89 652.930   3
 -12   4   1 4275.09 370.526   4
  12   4  -1 3673.74 592.179   3
  12   4   0 94559.1 3402.26   3
 -12   4   0 92855.2 2395.45   4
  12  -4   1 9113.82 1205.66   3
  12   4   1 6487.24 794.621   3
 -12   4  -1 7018.67 396.382   4
  12  -4   2 1037.41 460.124   3
  12   4   2 671.607 292.258   3
  12   4   2 204.173 149.865   4
  12   4   3 1431.74 381.940   3
  12   4   3 1615.64 269.671   4
  12   4   4 60358.3 2726.69   3
  12   4   4 60540.4 1975.10   4
  12   4   5 3483.15 627.550   3
  12   4   5 4198.90 432.945   4
  12   4   6 691.268 350.117   3
  12   4   6 582.407 205.510   4
  12   4   7 1713.50 532.825   3
  12   4   8 25311.4 1845.78   3
  12   4   9 489.656 562.982   2
  12   4   9 1756.47 557.714   3
  12   4  10 309.874 446.951   2
  12   4  10 632.169 390.845   3
  12   4  11 1274.48 765.260   2
  12   4  11 884.038 414.116   3
  12   4  12 8036.81 1419.72   2
  12   4  13 1638.29 832.345   2
  12   4  14 2280.19 894.605   2
  12   6 -18 1125.19 802.424   1
  12   6 -17 390.058 531.100   1
  12   6 -16 9639.32 1424.67   1
  12   6 -15 2283.81 799.230   1
  12   6 -14 1524.64 823.370   1
  12   6 -13 2478.87 783.497   1
  12   6 -12 27333.3 1931.00   3
  12   6 -12 25013.0 2081.12   1
  12  -6 -12 27505.6 1846.08   1
  12  -6 -11 8209.87 967.398   1
  12   6 -11 8590.38 1026.50   3
  12   6 -11 8167.20 1131.95   1
  12  -6 -10 592.107 370.562   1
  12   6 -10 219.176 286.076   3
  12   6 -10 391.855 440.372   1
  12   6  -9 1709.92 499.312   3
  12   6  -9 1147.59 488.728   1
  12  -6  -9 2130.49 508.239   1
  12   6  -8 56681.3 2686.56   3
  12  -6  -8 56076.8 2529.58   1
  12   6  -7 11145.1 1068.09   3
  12  -6  -7 10284.4 981.291   1
  12   6  -6 2453.31 561.230   3
  12   6  -5 8382.80 911.568   3
  12   6  -4 85466.1 3272.21   3
 -12   6   3 16554.4 999.950   4
  12   6  -3 17767.8 1318.02   3
 -12   6   2 4542.24 501.791   4
  12   6  -2 5038.75 701.245   3
  12   6  -1 6946.64 842.553   3
 -12   6   1 6340.36 542.391   4
  12   6   0 60949.0 2648.57   3
 -12   6   0 60768.4 1962.57   4
  12   6   1 9070.77 952.233   3
  12   6   1 8121.71 747.571   4
 -12   6  -1 7341.92 546.347   4
  12   6   2 306.857 284.681   3
  12   6   2 58.1061 214.417   4
  12   6   3 4288.01 722.812   3
  12   6   3 4100.25 519.210   4
  12   6   4 73919.3 3160.99   3
  12   6   4 71120.8 2503.02   4
  12   6   5 10263.1 1104.06   3
  12   6   5 9384.02 781.015   4
  12   6   6 1733.14 360.671   4
  12   6   6 2137.56 585.264   3
  12   6   7 1690.88 378.450   4
  12   6   7 1615.99 507.234   3
  12   6   8 18164.5 1611.75   3
  12   6   9 2331.04 622.124   3
  12   6  10 942.320 511.863   3
  12   6  11-912.179 915.434   2
  12   6  11 1.77646 433.082   3
  12   6  12 8599.90 1604.49   2
  12   6  13 827.020 720.065   2
  12   8 -17 1216.40 768.890   1
  12   8 -16 3567.41 928.197   1
  12   8 -15 2039.01 761.478   1
  12   8 -14 510.446 533.845   1
  12   8 -13 2285.45 756.483   1
  12   8 -12 15039.2 1689.50   1
  12   8 -11 5336.54 817.007   3
  12   8 -11 4664.46 935.222   1
  12   8 -10 163.088 258.560   3
  12   8 -10 577.279 518.860   1
  12   8  -9 1070.71 438.885   3
  12   8  -9 2468.25 708.731   1
  12   8  -8 27623.7 1829.25   3
  12   8  -7 10268.7 1072.42   3
  12   8  -6 460.461 295.786   3
 -12   8   5 4975.57 639.605   4
  12   8  -5 5001.15 748.477   3
 -12   8   4 42574.1 1963.64   4
  12   8  -4 45985.2 2334.30   3
 -12   8   3 18066.2 1179.18   4
  12   8  -3 18929.8 1434.00   3
 -12   8   2-230.002 204.916   4
  12   8  -2 106.880 304.844   3
 -12   8   1 4428.45 555.506   4
  12   8  -1 4385.93 693.247   3
  12   8   0 40935.5 2232.51   3
  12   8   0 43769.7 2102.89   4
 -12   8   0 41057.8 1723.48   4
 -12   8  -1 4864.87 543.296   4
  12   8   1 5476.39 786.200   3
  12   8   1 5091.83 680.957   4
  12   8   2 462.606 351.723   3
  12   8   2 278.798 257.286   4
  12   8   3 3949.50 738.249   3
  12   8   3 3976.39 615.869   4
  12   8   4 28064.7 1972.16   3
  12   8   4 27532.4 1582.66   4
  12   8   5 7831.85 810.657   4
  12   8   5 8882.18 1158.08   3
  12   8   6 364.654 253.857   4
  12   8   6 469.160 476.804   3
  12   8   7 2329.22 506.248   4
  12   8   7 2601.63 711.911   3
  12   8   8 12580.8 1469.39   3
  12   8   9 2380.61 728.570   3
  12   8  10 2027.43 702.417   3
  12   8  11 967.617 646.665   3
  12   8  12 4366.48 989.204   3
  12  10 -15 4414.72 1059.60   1
  12  10 -14 462.924 550.195   1
  12  10 -13 4000.36 987.160   1
  12  10 -12 12029.9 1593.93   1
  12  10 -11 4725.82 971.867   1
  12  10 -10-448.913 450.660   1
 -12  10   9 6418.18 906.056   4
  12  10  -9 7314.08 1012.23   3
  12  10  -9 7142.06 1152.04   1
 -12  10   8 11251.1 1163.22   4
  12  10  -8 16265.5 1473.71   3
  12  10  -8 12948.7 1463.49   1
 -12  10   7 8202.71 968.474   4
  12  10  -7 8410.88 1174.72   1
  12  10  -7 8658.42 1067.34   3
 -12  10   6 545.198 361.215   4
  12  10  -6 327.291 299.323   3
 -12  10   5 11454.1 1097.45   4
  12  10  -5 12339.7 1246.86   3
  12  10  -4 26485.3 1850.74   3
 -12  10   4 26640.5 1650.91   4
  12  10  -3 20617.9 1616.30   3
 -12  10   3 18054.3 1311.09   4
 -12  10   2 956.409 376.462   4
  12  10  -2 331.849 333.875   3
  12  10  -1 8900.41 1075.81   3
 -12  10   1 8502.38 856.832   4
  12  10   0 28642.8 1972.13   3
  12  10   0 26108.2 1777.48   4
 -12  10   0 25570.7 1493.50   4
  12  10   1 12157.5 1327.40   3
  12  10   1 11138.3 1121.03   4
  12  10   2 321.609 444.048   3
  12  10   2 234.107 346.831   4
  12  10   3 9087.42 1185.41   3
  12  10   3 9022.64 997.655   4
  12  10   4 14028.9 1462.97   3
  12  10   4 13615.9 1233.55   4
  12  10   5 9678.89 1281.29   3
  12  10   5 7933.04 945.688   4
  12  10   6 957.233 678.751   3
  12  10   6 38.8468 277.506   4
  12  10   7 4709.56 783.008   4
  12  10   7 4034.71 891.960   3
  12  10   8 9880.87 1371.46   3
  12  10   9 2153.49 743.587   3
 -12  12  11 4773.92 910.628   4
 -12  12  10 572.354 400.699   4
 -12  12   9 4387.47 840.782   4
 -12  12   8 5165.20 885.597   4
  12  12  -8 7866.44 1072.30   3
 -12  12   7 6395.47 947.196   4
  12  12  -7 6181.79 990.124   3
 -12  12   6 560.606 422.100   4
  12  12  -6 222.650 349.138   3
 -12  12   5 6128.17 900.043   4
  12  12  -5 8132.10 1105.47   3
  12  12  -4 10629.0 1268.39   3
 -12  12   4 12519.5 1225.84   4
  12  12  -3 11931.0 1361.38   3
 -12  12   3 12598.9 1213.13   4
 -12  12   2-280.430 298.775   4
  12  12  -2 308.022 453.368   3
  12  12  -1 6069.82 1007.77   3
  12  12   0 12341.3 1390.80   3
  12  12   1 9424.10 1237.52   3
  12  12   1 10450.3 1240.25   4
  12  12   2 14.9909 393.686   3
  12  12   2-361.290 447.647   4
  12  12   3 3991.56 911.858   3
  12  12   3 3835.65 795.630   4
  12  12   4 7978.84 1251.07   3
  12  12   4 7780.45 1064.68   4
  12  12   5 5209.53 879.449   4
  12  12   6-176.956 351.093   4
  12  12   7 3678.28 753.749   4
  12  14  -6 391.250 435.518   3
 -12  14   5 5085.03 884.510   4
  12  14  -5 4348.70 905.311   3
 -12  14   4 4571.00 833.915   4
  13   1 -20 816.509 620.040   1
  13  -1 -20 3435.11 1001.49   1
  13   1 -19 1008.98 665.739   1
  13  -1 -19 906.829 662.494   1
  13   1 -18 989.433 609.690   1
  13  -1 -18 1253.13 668.826   1
  13   1 -17 880.667 552.502   1
  13  -1 -17 711.756 625.819   1
  13   1 -16 4598.15 967.613   1
  13  -1 -16 7791.68 1237.98   1
  13   1 -15-182.758 376.139   1
  13  -1 -15-213.438 369.252   1
  13   1 -14 36.3679 362.194   1
  13  -1 -14 609.402 395.035   1
  13   1 -13-267.838 455.143   1
  13  -1 -13 580.731 371.575   1
  13   1 -12 12560.1 1400.07   3
  13   1 -12 10669.8 1246.67   1
  13  -1 -12 10316.6 1247.06   1
  13   1 -11 96.6362 327.878   3
  13   1 -11-525.207 438.317   1
  13  -1 -11 66.8804 312.641   1
  13   1 -10 863.154 477.091   3
  13  -1 -10 602.874 335.328   1
  13   1  -9 362.476 162.189   2
  13  -1  -9-104.516 319.931   3
  13   1  -9 424.267 354.193   3
  13  -1  -8 54704.8 3031.23   3
  13   1  -8 54964.7 2979.81   3
  13   1  -8 58418.9 2142.27   2
  13   1  -7 1839.44 409.930   2
  13  -1  -7 852.410 336.484   3
  13   1  -7 948.238 424.343   3
  13  -1  -6 604.946 257.515   2
  13   1  -6 742.095 311.739   2
  13  -1  -6 1089.86 528.623   3
  13   1  -6 132.642 409.532   3
  13  -1  -5 1140.82 379.120   2
  13   1  -5 817.294 439.703   2
  13  -1  -5 534.138 435.152   3
  13   1  -5 1244.84 635.290   3
  13  -1  -4 48006.6 2874.85   3
  13   1  -4 48717.7 2668.53   3
  13  -1  -4 48182.6 2437.88   2
  13   1  -4 53500.7 2764.92   2
  13  -1  -3 1432.62 514.661   2
  13   1  -3 576.905 409.770   2
  13  -1  -3 834.683 494.328   3
  13   1  -3 569.242 363.608   3
  13  -1  -2 3783.43 752.767   2
  13   1  -2 4394.07 879.474   2
  13  -1  -2 3610.47 790.844   3
  13   1  -2 3756.93 733.006   3
  13  -1  -1 1299.02 635.182   2
  13   1  -1 468.420 498.396   2
  13  -1  -1 788.644 474.442   3
  13   1  -1 435.734 369.467   3
  13  -1   0 59167.1 3162.85   3
  13   1   0 62757.2 2828.01   3
 -13  -1   0 59860.5 1558.45   4
  13  -1   0 59489.0 3456.20   2
  13   1   0 68590.3 3789.26   2
  13  -1   1 1070.92 571.292   2
  13   1   1 1044.18 647.904   2
  13  -1   1 1848.63 654.235   3
  13   1   1 710.182 312.634   3
  13  -1   2 410.255 577.918   2
  13   1   2 628.273 562.129   2
  13  -1   2 806.991 555.835   3
  13   1   2 193.241 355.170   3
  13  -1   3-117.324 494.273   2
  13   1   3 619.945 629.820   2
  13  -1   3 578.930 592.249   3
  13   1   3 745.775 442.837   3
  13  -1   4 40641.4 2675.29   3
  13   1   4 34405.4 2184.61   3
  13  -1   4 33882.7 2885.90   2
  13   1   4 38511.1 2983.42   2
  13  -1   5 592.264 512.153   2
  13   1   5-139.083 426.756   2
  13  -1   5 85.0224 298.836   3
  13   1   5-314.675 404.520   3
  13  -1   6 3250.67 964.512   2
  13   1   6 3624.08 952.555   2
  13  -1   6 4735.20 966.404   3
  13   1   6 3251.25 734.962   3
  13  -1   7 569.918 528.604   2
  13   1   7 1297.37 703.495   2
  13  -1   7 116.750 409.489   3
  13   1   7-31.7256 349.980   3
  13  -1   8 17678.4 1729.49   3
  13   1   8 16225.2 1569.13   3
  13   1   8 14554.5 1809.87   2
  13  -1   8 15967.1 1940.53   2
  13  -1   9-474.952 540.470   2
  13   1   9-138.346 445.246   2
  13   1   9-14.8231 265.463   3
  13  -1  10 952.552 679.074   2
  13   1  10 291.535 459.062   2
  13  -1  11 762.064 745.087   2
  13   1  11 336.557 598.272   2
  13  -1  12 4771.44 1216.54   2
  13   1  12 2197.44 808.994   2
  13  -1  13-313.910 442.908   2
  13   1  13 941.491 636.720   2
  13  -1  14-301.131 520.572   2
  13   1  14 526.062 646.934   2
  13  -3 -20 856.851 601.409   1
  13   3 -19 38.4548 513.980   1
  13  -3 -19 1320.23 666.455   1
  13   3 -18 2060.80 892.307   1
  13  -3 -18-461.403 478.354   1
  13   3 -17 15.3733 532.176   1
  13  -3 -17 849.895 648.528   1
  13   3 -16 4044.88 939.950   1
  13  -3 -16 6577.39 1166.19   1
  13   3 -15 689.117 558.590   1
  13  -3 -15 710.400 503.773   1
  13   3 -14-114.317 441.370   1
  13   3 -14 501.442 407.990   3
  13  -3 -14 154.408 357.483   1
  13  -3 -13-121.435 365.890   1
  13   3 -13-119.862 316.359   3
  13   3 -13 729.834 559.401   1
  13   3 -12 15782.4 1537.85   3
  13   3 -12 14456.5 1502.95   1
  13  -3 -12 12160.9 1343.15   1
  13   3 -11 413.464 338.199   3
  13   3 -11-305.945 322.520   1
  13  -3 -11 206.700 468.552   1
  13   3 -10-333.461 335.734   3
  13  -3 -10 338.697 395.861   1
  13   3  -9 1541.06 528.401   3
  13  -3  -9 1975.15 577.770   1
  13   3  -8 45224.0 2552.69   3
  13   3  -7 760.485 279.064   3
  13   3  -6 48.5186 285.252   3
  13  -3  -5 477.834 383.925   3
  13   3  -5 1017.57 472.750   3
  13  -3  -4 36052.9 2642.51   3
  13   3  -4 37478.3 2157.28   3
  13  -3  -3 2807.25 735.896   3
  13   3  -3 3014.26 583.549   3
  13  -3  -2-126.484 382.225   3
  13   3  -2 90.8305 345.353   3
  13  -3  -1 262.439 544.261   3
  13   3  -1 748.201 490.633   3
  13  -3   0 77572.9 4149.04   3
  13   3   0 79420.1 3156.44   3
  13  -3   0 85731.4 4185.51   2
 -13   3   0 72893.7 1836.12   4
  13  -3   1 5711.36 1120.95   2
  13   3   1 7966.39 917.343   3
  13  -3   1 7332.13 1232.79   3
  13  -3   2 758.990 539.815   2
  13  -3   2 1438.24 574.879   3
  13   3   2 923.505 440.804   3
  13  -3   3 468.379 441.194   2
  13  -3   3 458.511 341.467   3
  13   3   3 1184.15 480.372   3
  13  -3   4 30691.0 2375.84   3
  13   3   4 28762.1 1877.77   3
  13  -3   4 29211.9 2713.69   2
  13  -3   5 815.045 788.647   2
  13  -3   5 1327.70 557.683   3
  13   3   5 1181.09 488.729   3
  13  -3   6 850.921 629.565   2
  13  -3   6 1100.76 504.517   3
  13   3   6 736.022 570.598   2
  13   3   6 1064.37 461.111   3
  13  -3   7-387.847 621.725   2
  13  -3   7-67.8835 303.916   3
  13   3   7 911.283 603.411   2
  13   3   7 188.949 326.301   3
  13   3   8 14628.1 1438.20   3
  13   3   8 14107.3 1820.20   2
  13   3   9 2274.49 877.047   2
  13   3   9 1259.91 483.427   3
  13   3  10 401.624 711.987   2
  13   3  10 501.838 409.838   3
  13   3  11 127.426 532.309   2
  13   3  12 4655.56 1167.08   2
  13   3  13 846.517 703.650   2
  13   3  14 377.807 573.252   2
  13   5 -18 1275.02 703.043   1
  13   5 -17 1349.15 672.600   1
  13   5 -16 3742.99 954.064   1
  13  -5 -16 3615.04 789.217   1
  13   5 -15 1067.22 593.409   1
  13  -5 -15 874.189 527.961   1
  13   5 -14 130.034 405.217   1
  13  -5 -14 524.467 447.425   1
  13   5 -13 9.23931 407.172   1
  13   5 -13 118.948 337.819   3
  13  -5 -13-31.8349 335.181   1
  13  -5 -12 8678.89 1101.23   1
  13   5 -12 7915.12 1094.47   3
  13   5 -12 7529.09 1110.52   1
  13  -5 -11 469.930 399.856   1
  13   5 -11 791.182 452.954   3
  13   5 -11 1171.26 523.878   1
  13  -5 -10-139.741 293.904   1
  13   5 -10-286.972 378.692   3
  13   5  -9-265.049 288.710   3
  13  -5  -9-112.378 364.225   1
  13   5  -8 25322.8 1755.87   3
  13  -5  -8 26059.6 1735.98   1
  13   5  -7 3918.78 695.416   3
  13   5  -6 717.629 367.734   3
  13   5  -5 606.063 415.223   3
  13   5  -4 34834.0 1967.00   3
  13   5  -3 3308.10 580.856   3
 -13   5   2 1327.57 254.919   4
  13   5  -2 700.108 316.522   3
 -13   5   1 432.331 143.287   4
  13   5  -1 124.171 299.386   3
  13   5   0 44758.1 2249.15   3
 -13   5   0 41582.3 1383.03   4
  13   5   1 3187.14 593.268   3
  13   5   2 1247.26 419.396   3
  13   5   3 610.626 337.910   3
  13   5   3 1014.10 266.011   4
  13   5   4 16507.7 1400.58   3
  13   5   4 14151.8 893.502   4
  13   5   5 626.780 356.836   3
  13   5   5 1404.71 291.686   4
  13   5   6 1255.01 451.241   3
  13   5   7 83.1690 323.193   3
  13   5   8 9569.35 1181.44   3
  13   5   9 2273.78 944.380   2
  13   5   9 845.156 467.101   3
  13   5  10 202.392 514.877   2
  13   5  10-425.238 434.415   3
  13   5  11-283.128 616.067   2
  13   5  11 516.056 357.436   3
  13   5  12 2692.32 1021.78   2
  13   5  13-250.968 513.266   2
  13   7 -17 1403.75 684.854   1
  13   7 -16 3869.77 980.280   1
  13   7 -15 1055.82 608.513   1
  13   7 -14 692.031 630.587   1
  13   7 -13 219.866 392.346   1
  13   7 -12 5528.76 999.177   1
  13   7 -11 5062.43 849.686   3
  13   7 -11 4330.71 879.506   1
  13   7 -10 683.036 442.981   3
  13   7 -10 232.560 317.891   1
  13   7  -9 637.931 340.797   3
  13   7  -8 17674.1 1482.55   3
  13   7  -7 6118.74 866.325   3
  13   7  -6 158.847 294.426   3
  13   7  -5 286.981 344.759   3
 -13   7   4 21907.2 1267.28   4
  13   7  -4 22116.2 1554.82   3
 -13   7   3 6019.84 632.505   4
  13   7  -3 6799.96 851.052   3
 -13   7   2 74.1308 147.731   4
  13   7  -2-125.772 324.666   3
 -13   7   1 1568.79 295.447   4
  13   7  -1 1462.03 488.822   3
  13   7   0 24057.7 1652.52   3
 -13   7   0 21419.6 1081.03   4
  13   7   1 11341.9 1168.16   3
  13   7   1 10891.5 932.424   4
  13   7   2 0.61283 332.407   3
  13   7   2 110.615 242.805   4
  13   7   3 954.930 513.492   3
  13   7   3 432.789 251.340   4
  13   7   4 14346.1 1357.67   3
  13   7   4 15869.8 1106.18   4
  13   7   5 2026.94 568.717   3
  13   7   5 1900.35 397.562   4
  13   7   6 643.933 432.269   3
  13   7   6 402.016 261.383   4
  13   7   7 269.281 458.616   3
  13   7   8 7641.72 1144.99   3
  13   7   9 2321.46 688.556   3
  13   7  10 497.387 486.302   3
  13   7  11 1652.76 739.873   3
  13   9 -16 1905.84 794.906   1
  13   9 -15 524.546 579.059   1
  13   9 -14 570.486 416.408   1
  13   9 -13 696.455 561.444   1
  13   9 -12 2651.36 768.980   1
  13   9 -11 949.145 613.753   1
  13   9 -10 329.189 376.255   3
  13   9 -10 879.390 575.619   1
  13   9  -9 1385.33 559.502   3
  13   9  -9 1504.49 571.722   1
  13   9  -8 12262.4 1271.03   3
  13   9  -8 10382.6 1302.97   1
 -13   9   7 3008.13 569.849   4
  13   9  -7 6513.05 953.823   3
 -13   9   6-82.8873 300.049   4
  13   9  -6-509.397 409.640   3
 -13   9   5 575.441 347.543   4
  13   9  -5 320.398 331.201   3
 -13   9   4 14688.2 1150.62   4
  13   9  -4 12968.9 1266.42   3
 -13   9   3 3470.33 555.788   4
  13   9  -3 3165.44 626.914   3
 -13   9   2 831.680 297.732   4
  13   9  -2 771.421 415.519   3
 -13   9   1 1916.97 442.642   4
  13   9  -1 2937.08 684.730   3
  13   9   0 16070.3 1457.24   3
  13   9   1 4120.98 791.439   3
  13   9   1 3634.37 633.381   4
  13   9   2-112.624 386.552   3
  13   9   2 437.170 320.194   4
  13   9   3 1099.93 512.428   3
  13   9   3 1215.67 435.240   4
  13   9   4 7375.06 1073.80   3
  13   9   4 7970.03 885.118   4
  13   9   5 942.210 454.578   3
  13   9   5 1762.64 467.847   4
  13   9   6 313.083 410.305   3
  13   9   6 705.305 352.377   4
  13   9   7-124.611 453.887   3
  13   9   8 5694.38 1102.22   3
  13   9   9 941.442 556.287   3
  13   9  10 788.221 628.580   3
  13  11 -13 412.697 424.671   1
 -13  11  12 2050.01 611.009   4
  13  11 -12 1809.07 699.533   1
  13  11 -11 1403.27 578.790   1
 -13  11  11 969.286 518.185   4
  13  11 -10-590.129 573.149   1
 -13  11  10-408.487 475.468   4
 -13  11   9 718.231 433.125   4
  13  11  -9 1465.60 593.534   3
  13  11  -9 306.443 335.490   1
 -13  11   8 5800.57 920.641   4
  13  11  -8 7153.67 1083.69   3
  13  11  -8 6151.14 1072.70   1
 -13  11   7 7440.80 987.397   4
  13  11  -7 8842.96 1232.15   1
  13  11  -7 6405.96 1000.65   3
 -13  11   6 127.889 260.985   4
  13  11  -6-64.9794 352.427   3
 -13  11   5 1223.25 409.434   4
  13  11  -5 1174.35 447.924   3
 -13  11   4 7166.06 893.259   4
  13  11  -4 7568.62 1066.66   3
 -13  11   3 4307.05 708.725   4
  13  11  -3 5158.70 873.094   3
 -13  11   2 19.1206 232.618   4
  13  11  -2-44.0439 344.382   3
  13  11  -1 2413.68 674.881   3
  13  11   0 9000.41 1183.53   3
  13  11   1 3465.04 748.584   3
  13  11   1 5039.76 813.156   4
  13  11   2 746.340 523.598   3
  13  11   2 264.524 326.068   4
  13  11   3 2026.98 686.192   3
  13  11   3 2030.85 598.841   4
  13  11   4 4062.51 858.847   3
  13  11   4 5755.69 870.246   4
  13  11   5 2357.95 790.687   3
  13  11   5 2104.30 553.275   4
  13  11   6 1023.26 589.742   3
  13  11   6 625.578 425.742   4
 -13  13   8 1241.47 596.861   4
 -13  13   7 4457.63 819.843   4
  13  13  -7 4403.54 879.951   3
 -13  13   6 1054.44 478.923   4
  13  13  -6 100.468 410.810   3
 -13  13   5 1614.57 564.306   4
  13  13  -5 781.920 466.098   3
 -13  13   4 3115.05 661.136   4
  13  13  -4 2821.22 723.770   3
  13  13  -3 4792.62 938.681   3
  13  13  -2 272.503 476.613   3
  13  13  -1 1680.82 685.272   3
  13  13   2 293.811 443.184   4
  14   0 -20 3295.79 904.766   1
  14   0 -19 651.527 689.637   1
  14   0 -18 2490.75 845.680   1
  14   0 -17 198.667 438.244   1
  14   0 -16 10273.0 1434.86   1
  14   0 -15 541.387 488.331   1
  14   0 -14 1448.66 580.261   1
  14   0 -13 337.993 468.616   1
  14   0 -12 36364.6 2471.05   1
  14   0 -11-398.317 426.504   3
  14   0 -11-249.275 418.501   1
  14   0 -10 7379.52 1099.96   3
  14   0  -9-115.845 445.970   3
  14   0  -8 39918.7 2587.25   3
  14   0  -8 40240.7 1688.75   2
  14   0  -7 430.902 304.578   2
  14   0  -7-97.2175 368.059   3
  14   0  -6 9537.62 1254.87   3
  14   0  -6 8036.08 864.252   2
  14   0  -5 364.744 342.554   2
  14   0  -5 1170.79 747.949   3
  14   0  -4 103075. 4406.99   3
  14   0  -4 108747. 4193.11   2
  14   0  -3 1144.86 535.214   2
  14   0  -3-15.9014 503.390   3
  14   0  -2 10795.1 1370.75   3
  14   0  -2 12669.5 1451.51   2
  14   0  -1 600.504 629.466   2
  14   0  -1 958.120 621.245   3
  14   0   0 75736.4 3649.92   3
  14   0   0 85240.4 4358.00   2
  14   0   1 52.8978 418.352   2
  14   0   1 264.778 412.065   3
  14   0   2 4782.37 1123.90   2
  14   0   2 5353.15 897.859   3
  14   0   3-186.878 481.472   2
  14   0   3-422.103 439.788   3
  14   0   4 52326.9 3025.76   3
  14   0   4 50443.1 3618.92   2
  14   0   5 950.827 687.265   2
  14   0   5-226.343 539.785   3
  14   0   6 3964.54 1096.76   2
  14   0   6 1566.17 551.226   3
  14   0   7 160.942 531.036   2
  14   0   7-18.2856 367.692   3
  14   0   8 17998.6 1790.29   3
  14   0   8 17922.0 2151.38   2
  14   0   9 465.617 466.607   2
  14   0  10 979.070 684.992   2
  14   0  11 392.364 515.085   2
  14   0  12 6702.57 1380.49   2
  14   0  13 607.248 666.907   2
  14  -2 -20 1902.31 713.158   1
  14   2 -19 767.060 600.732   1
  14  -2 -19 672.771 517.573   1
  14   2 -18 713.501 666.617   1
  14  -2 -18 464.003 598.203   1
  14   2 -17 939.772 594.390   1
  14  -2 -17 452.951 544.265   1
  14   2 -16 9227.54 1353.38   1
  14  -2 -16 8555.98 1285.00   1
  14   2 -15-407.221 454.439   1
  14  -2 -15 488.266 465.754   1
  14   2 -14 1274.16 522.525   1
  14  -2 -14 2250.48 658.882   1
  14  -2 -13 1711.78 568.835   1
  14   2 -13 488.121 400.231   3
  14   2 -13 980.617 564.479   1
  14   2 -12 28038.4 2139.70   3
  14   2 -12 25689.2 2017.26   1
  14  -2 -12 28102.3 2103.79   1
  14   2 -11 137.827 418.440   3
  14   2 -11 507.288 517.172   1
  14  -2 -11 1481.11 483.487   1
  14   2 -10 1995.58 626.722   3
  14  -2 -10 1669.66 552.703   1
  14   2  -9 335.997 275.871   2
  14   2  -9-518.096 462.249   3
  14   2  -8 54168.7 2374.35   2
  14  -2  -8 53086.3 3142.83   3
  14   2  -8 50298.7 2889.72   3
  14  -2  -7 978.799 498.443   3
  14   2  -7 641.973 434.233   3
  14  -2  -6 5144.79 959.537   3
  14   2  -6 3741.83 763.347   3
  14  -2  -5 960.061 647.746   3
  14   2  -5-653.142 513.149   3
  14  -2  -4 80832.0 4204.78   3
  14   2  -4 86365.2 3712.47   3
  14  -2  -4 88759.7 3597.77   2
  14  -2  -3 1211.59 529.403   2
  14  -2  -3 93.0698 431.664   3
  14   2  -3 1039.75 456.090   3
  14  -2  -2 2076.12 572.226   2
  14  -2  -2 2713.85 803.278   3
  14   2  -2 1883.90 565.651   3
  14  -2  -1 1017.85 608.856   2
  14  -2  -1 940.154 627.334   3
  14   2  -1 1969.64 553.357   3
  14  -2   0 62099.3 3711.77   3
  14   2   0 63703.6 2989.03   3
  14  -2   0 66136.4 3749.80   2
  14  -2   1 778.085 556.666   2
  14  -2   1 655.391 522.958   3
  14   2   1 1174.26 711.277   2
  14   2   1 1097.91 421.991   3
  14  -2   2 1006.28 678.210   2
  14   2   2 800.592 706.925   2
  14  -2   2 967.374 513.448   3
  14   2   2 931.367 453.642   3
  14  -2   3-182.154 508.350   2
  14   2   3 1286.99 780.589   2
  14  -2   3 584.532 426.620   3
  14   2   3 1053.65 460.860   3
  14  -2   4 47354.6 3245.62   3
  14   2   4 49125.3 2713.85   3
  14  -2   4 47017.7 3537.65   2
  14   2   4 49908.5 3556.09   2
  14  -2   5 2036.00 852.778   2
  14   2   5 1344.12 891.778   2
  14  -2   5 1010.60 534.247   3
  14   2   5 1042.41 544.230   3
  14  -2   6 826.040 817.606   2
  14   2   6 2016.78 908.251   2
  14  -2   6 1157.97 503.796   3
  14   2   6 1323.27 526.465   3
  14  -2   7 1300.71 723.587   2
  14   2   7 966.869 829.783   2
  14  -2   7 269.445 385.614   3
  14   2   7 592.356 382.269   3
  14  -2   8 13513.8 1942.79   2
  14   2   8 15766.0 1613.34   3
  14   2   8 14694.1 1874.30   2
  14  -2   9 744.344 785.240   2
  14   2   9 584.936 512.638   2
  14   2   9 253.170 565.485   3
  14  -2  10-1052.97 714.030   2
  14   2  10 157.210 507.792   2
  14  -2  11 856.606 896.317   2
  14   2  11-88.3837 429.618   2
  14   2  12 6011.97 1329.63   2
  14   2  13 778.442 648.753   2
  14  -4 -19 630.533 443.859   1
  14   4 -18 1130.49 728.463   1
  14  -4 -18 5.05310 425.517   1
  14   4 -17 1438.47 716.199   1
  14  -4 -17 1518.31 743.982   1
  14   4 -16 7701.23 1222.99   1
  14  -4 -16 9300.77 1268.37   1
  14   4 -15 1657.78 680.907   1
  14  -4 -15 1629.61 703.463   1
  14   4 -14 2222.95 719.932   1
  14  -4 -14 2332.60 686.255   1
  14  -4 -13 2499.12 718.770   1
  14   4 -13 1730.91 553.159   3
  14   4 -13 1778.64 629.625   1
  14   4 -12 16873.1 1630.19   3
  14   4 -12 14800.6 1548.14   1
  14  -4 -12 15743.0 1529.48   1
  14   4 -11 1075.12 451.999   3
  14   4 -11 690.598 431.825   1
  14  -4 -11 13.9856 439.271   1
  14   4 -10 3535.66 772.556   3
  14  -4 -10 3341.50 744.846   1
  14   4  -9 3158.71 737.701   3
  14  -4  -9 3428.32 717.156   1
  14   4  -8 46632.8 2624.51   3
  14   4  -7 2790.18 649.089   3
  14   4  -6 3459.52 718.446   3
  14   4  -5 4227.59 753.850   3
  14   4  -4 70494.0 3141.95   3
  14   4  -3 8071.41 994.976   3
  14   4  -2 3376.97 651.920   3
 -14   4   1 3914.10 335.974   4
  14  -4  -1 4701.19 1069.12   3
  14   4  -1 4392.86 807.225   3
  14  -4   0 46550.5 3148.19   3
  14   4   0 44206.1 2354.24   3
  14  -4   1 647.454 659.142   3
  14   4   1 1164.20 455.156   3
  14  -4   2 3352.60 860.407   3
  14   4   2 3461.27 678.440   3
  14  -4   3 4961.75 949.114   3
  14   4   3 4481.24 827.956   3
  14  -4   4 46207.3 2819.03   3
  14   4   4 41930.5 2410.25   3
  14   4   5 1898.73 511.044   3
  14   4   6 56.5112 418.752   3
  14   4   7 228.791 562.751   2
  14   4   7 1122.80 572.702   3
  14   4   8 12445.8 1415.71   3
  14   4   8 13613.3 1894.39   2
  14   4   9 655.433 756.184   2
  14   4   9 1290.51 681.890   3
  14   4  10-722.683 524.669   2
  14   4  10-58.2991 279.627   3
  14   4  11-529.759 561.037   2
  14   4  12 6173.96 1324.72   2
  14   4  13 19.2361 572.960   2
  14   6 -17 1322.80 742.386   1
  14   6 -16 6260.42 1162.24   1
  14   6 -15 888.397 471.045   1
  14   6 -14 765.457 625.333   1
  14   6 -13 1373.84 595.572   1
  14   6 -12 20759.8 1782.23   3
  14   6 -12 16819.0 1708.55   1
  14   6 -11 2940.28 709.017   3
  14   6 -11 1951.18 645.920   1
  14  -6 -10 638.910 348.287   1
  14   6 -10 1506.71 515.298   3
  14   6 -10 465.489 400.535   1
  14   6  -9 2844.64 623.080   3
  14  -6  -9 2139.85 548.778   1
  14   6  -8 33561.1 2134.28   3
  14  -6  -8 35176.8 2034.13   1
  14   6  -7 5507.64 844.991   3
  14   6  -6 3303.68 693.046   3
  14   6  -5 4478.01 769.266   3
  14   6  -4 43782.1 2336.76   3
 -14   6   3 8884.19 703.117   4
  14   6  -3 6953.84 899.061   3
 -14   6   2 2181.09 332.679   4
  14   6  -2 2131.11 434.479   3
 -14   6   1 2433.88 327.560   4
  14   6  -1 2179.94 583.020   3
  14   6   0 45492.4 2431.31   3
  14   6   1 4516.95 733.347   3
  14   6   2 575.240 407.364   3
  14   6   3 2758.79 645.363   3
  14   6   3 1689.61 351.159   4
  14   6   4 22671.6 1765.57   3
  14   6   4 22637.8 1271.28   4
  14   6   5 4710.87 803.104   3
  14   6   6 1286.36 534.032   3
  14   6   7 1711.22 612.113   3
  14   6   8 10663.3 1357.61   3
  14   6   9 980.120 541.586   3
  14   6  10 1613.96 1015.91   2
  14   6  10-53.6131 322.069   3
  14   6  11 452.394 720.168   2
  14   6  11 760.423 430.936   3
  14   8 -16 2297.22 806.835   1
  14   8 -15 792.870 569.977   1
  14   8 -14-30.5878 473.856   1
  14   8 -13 502.052 469.707   1
  14   8 -12 9969.99 1349.67   1
  14   8 -11 5914.08 942.365   3
  14   8 -11 7371.32 1187.80   1
  14   8 -10 152.122 286.340   3
  14   8 -10 19.7222 396.693   1
  14   8  -9 2506.56 616.681   3
  14   8  -8 16554.0 1517.21   3
  14   8  -7 5899.90 938.078   3
  14   8  -6 390.381 438.102   3
 -14   8   5 5195.80 630.621   4
  14   8  -5 3607.21 701.266   3
 -14   8   4 24194.7 1397.98   4
  14   8  -4 22668.9 1701.80   3
 -14   8   3 7923.18 760.650   4
  14   8  -3 8389.75 1018.42   3
 -14   8   2 678.789 261.070   4
  14   8  -2 817.853 407.289   3
  14   8  -1 2678.54 602.426   3
  14   8   0 20098.0 1614.25   3
  14   8   1 10674.5 1186.41   3
  14   8   2-200.110 393.591   3
  14   8   2-118.080 265.796   4
  14   8   3 2336.84 668.694   3
  14   8   3 3438.39 578.885   4
  14   8   4 20518.9 1770.68   3
  14   8   4 19264.3 1320.18   4
  14   8   5 5880.67 977.482   3
  14   8   5 4304.55 615.698   4
  14   8   6 458.708 462.885   3
  14   8   7 1083.34 546.260   3
  14   8   8 5967.16 1104.57   3
  14   8   9 1288.23 636.073   3
  14   8  10 1033.41 612.781   3
  14   8  11 79.9551 496.379   3
  14  10 -14 166.708 494.754   1
  14  10 -13 1068.35 593.424   1
  14  10 -12 6282.06 1151.63   1
  14  10 -11 5296.20 999.091   1
 -14  10  10-225.078 420.936   4
  14  10 -10 552.872 461.768   3
  14  10 -10 177.066 395.151   1
 -14  10   9 1967.91 489.868   4
  14  10  -9 3273.34 789.274   3
  14  10  -9 4088.58 907.636   1
 -14  10   8 9618.68 1072.09   4
  14  10  -8 14237.3 1469.20   3
  14  10  -8 10331.8 1348.04   1
 -14  10   7 6570.01 863.739   4
  14  10  -7 8494.15 1144.57   3
 -14  10   6 825.549 389.795   4
  14  10  -6 964.482 462.196   3
 -14  10   5 6859.89 838.214   4
  14  10  -5 6362.95 971.709   3
  14  10  -4 14332.5 1425.89   3
 -14  10   4 14799.2 1186.28   4
  14  10  -3 12849.2 1334.01   3
 -14  10   3 10526.7 967.822   4
  14  10  -2 924.653 512.393   3
  14  10  -1 4701.15 892.858   3
  14  10   0 13090.6 1385.03   3
  14  10   1 8873.79 1172.88   3
  14  10   2 841.887 583.395   3
  14  10   2-339.496 400.969   4
  14  10   3 2894.04 794.733   3
  14  10   3 2469.55 560.699   4
  14  10   4 15595.9 1626.41   3
  14  10   4 13583.2 1266.11   4
  14  10   5 7025.02 1155.14   3
  14  10   5 6666.33 884.294   4
  14  10   6 441.349 512.611   3
  14  10   7 2639.98 856.964   3
 -14  12  10 188.090 413.636   4
 -14  12   9 1075.94 472.926   4
 -14  12   8 4783.02 826.700   4
  14  12  -8 7329.33 1149.20   3
 -14  12   7 6075.93 919.868   4
  14  12  -7 6657.13 1073.87   3
 -14  12   6 780.657 412.518   4
  14  12  -6-577.174 576.126   3
 -14  12   5 4508.92 766.546   4
  14  12  -5 4110.99 843.361   3
  14  12  -4 8604.56 1238.30   3
  14  12  -3 13227.9 1475.49   3
  14  12  -2 347.088 490.966   3
  14  12  -1 1904.55 650.411   3
  14  12   0 6991.04 1102.72   3
  14  12   1 7876.38 1192.51   3
  14  12   2 179.323 451.862   3
  14  12   3 2008.60 617.279   4
  14  12   4 4804.97 856.715   4
  15  -1 -20 1503.44 719.604   1
  15   1 -19 278.765 637.847   1
  15  -1 -19 1484.52 655.727   1
  15   1 -18 1319.30 637.869   1
  15  -1 -18 1628.74 706.052   1
  15   1 -17 0.50721 464.023   1
  15  -1 -17 1158.36 722.550   1
  15   1 -16 1554.63 647.133   1
  15  -1 -16 3015.08 846.815   1
  15   1 -15-623.432 501.300   1
  15  -1 -15-196.276 434.722   1
  15   1 -14-146.510 373.766   1
  15  -1 -14 29.6209 395.588   1
  15   1 -13-229.186 377.289   3
  15   1 -13-231.664 392.004   1
  15  -1 -13-72.0605 476.449   1
  15   1 -12 13465.2 1529.90   3
  15   1 -12 12385.8 1440.10   1
  15  -1 -12 12691.7 1457.81   1
  15   1 -11 515.366 348.825   3
  15   1 -11 566.319 354.998   1
  15  -1 -11 117.101 361.507   1
  15  -1 -10-343.710 462.182   3
  15   1 -10-163.732 442.320   3
  15  -1  -9 97.8663 427.966   3
  15   1  -9-45.6514 384.401   3
  15  -1  -8 22744.1 2024.31   3
  15   1  -8 25473.7 2089.88   3
  15   1  -8 24551.8 1449.84   2
  15   1  -7 615.621 239.340   2
  15  -1  -7 828.890 538.065   3
  15   1  -7 382.071 388.366   3
  15  -1  -6 328.990 277.638   2
  15   1  -6 446.587 353.378   2
  15  -1  -6 567.266 498.676   3
  15   1  -6 362.512 481.244   3
  15  -1  -5 19.1957 233.007   2
  15   1  -5 42.0376 310.011   2
  15  -1  -5 890.234 593.921   3
  15   1  -5 607.654 436.648   3
  15  -1  -4 31044.4 2405.37   3
  15   1  -4 31205.2 2250.86   3
  15  -1  -4 31054.5 2048.75   2
  15   1  -4 34989.2 2319.62   2
  15  -1  -3 706.581 479.180   2
  15   1  -3-102.329 356.704   2
  15  -1  -3 51.3923 494.742   3
  15   1  -3-382.332 428.222   3
  15  -1  -2 1186.28 493.043   2
  15   1  -2 1033.17 508.883   2
  15  -1  -2 730.727 554.057   3
  15   1  -2 205.252 354.435   3
  15  -1  -1 417.095 575.987   2
  15   1  -1 893.197 631.055   2
  15  -1  -1 122.281 450.026   3
  15   1  -1 672.880 388.477   3
  15  -1   0 38106.8 2769.30   3
  15   1   0 37921.6 2436.89   3
  15  -1   0 42394.1 3025.45   2
  15   1   0 43126.7 3137.54   2
  15  -1   1 1176.98 623.297   2
  15   1   1 2284.46 899.445   2
  15  -1   1 2253.94 857.700   3
  15   1   1 316.227 401.223   3
  15  -1   2-304.525 548.297   2
  15   1   2 368.484 576.035   2
  15  -1   2 813.262 550.219   3
  15   1   2 122.972 305.655   3
  15  -1   3-40.7925 455.040   2
  15   1   3-394.669 460.050   2
  15  -1   3 182.494 386.033   3
  15   1   3-127.251 377.697   3
  15  -1   4 14525.6 1952.11   2
  15  -1   4 15745.8 1834.70   3
  15   1   4 17726.7 1673.52   3
  15   1   4 14373.0 1944.01   2
  15   1   5 848.277 567.942   2
  15  -1   5 79.4976 349.267   3
  15   1   5-15.5609 400.598   3
  15  -1   6 161.880 542.268   2
  15   1   6 727.741 768.416   2
  15  -1   6-168.166 413.520   3
  15   1   6 608.858 429.255   3
  15  -1   7 15.2074 546.725   2
  15   1   7 222.732 664.025   2
  15  -1   7 596.520 491.000   3
  15   1   7 445.559 360.685   3
  15  -1   8 8037.63 1466.27   2
  15   1   8 8110.71 1507.77   2
  15   1   8 7685.42 1190.36   3
  15  -1   9 235.529 689.241   2
  15   1   9 435.504 622.023   2
  15  -1  10 275.572 605.512   2
  15   1  10-165.934 464.475   2
  15  -1  11 557.834 723.429   2
  15   1  11 1188.20 781.813   2
  15  -1  12 911.212 660.408   2
  15   1  12 1363.76 708.189   2
  15  -1  13 57.9741 523.474   2
  15   1  13 925.777 867.849   2
  15  -3 -20 1480.03 662.784   1
  15   3 -19 1385.96 732.498   1
  15  -3 -19 847.329 617.571   1
  15   3 -18 1442.26 720.927   1
  15  -3 -18 439.795 503.928   1
  15   3 -17 959.485 553.174   1
  15  -3 -17 339.444 581.961   1
  15   3 -16 3456.96 952.408   1
  15  -3 -16 2140.91 726.451   1
  15   3 -15 324.963 469.558   1
  15  -3 -15 299.104 480.786   1
  15  -3 -14-521.139 412.051   1
  15   3 -14 208.249 384.315   3
  15   3 -14 580.876 452.721   1
  15   3 -13-83.2089 336.819   3
  15   3 -13 541.601 377.043   1
  15   3 -12 7530.73 1165.57   3
  15   3 -12 7954.17 1129.59   1
  15  -3 -12 7584.82 1099.83   1
  15   3 -11 411.388 428.990   3
  15   3 -11 337.991 341.645   1
  15  -3 -11 221.255 368.596   1
  15   3 -10 320.388 454.422   3
  15  -3 -10 794.352 579.824   1
  15   3  -9 939.692 538.391   3
  15   3  -8 24764.6 1959.78   3
  15   3  -7 493.405 347.157   3
  15  -3  -6 324.006 392.243   3
  15   3  -6 383.064 390.088   3
  15  -3  -5 519.343 503.988   3
  15   3  -5 23.9553 319.210   3
  15  -3  -4 33296.0 2674.66   3
  15   3  -4 33468.6 2175.00   3
  15  -3  -3-76.9763 453.449   3
  15   3  -3 439.669 424.532   3
  15  -3  -2 6.32104 586.757   3
  15   3  -2 445.416 387.728   3
  15  -3  -1 460.666 515.988   3
  15   3  -1 932.693 473.441   3
  15  -3   0 19401.7 2131.80   3
  15   3   0 19078.0 1567.49   3
  15  -3   0 21597.7 2170.82   2
  15  -3   1 643.795 678.413   2
  15  -3   1-166.231 503.213   3
  15   3   1 56.8246 297.322   3
  15  -3   2 409.124 506.576   2
  15  -3   2 713.508 430.067   3
  15   3   2-82.5446 324.272   3
  15  -3   3 319.945 500.428   2
  15  -3   3-102.383 636.904   3
  15   3   3 622.828 534.166   3
  15  -3   4 17664.3 2257.92   2
  15  -3   4 19143.7 2037.78   3
  15   3   4 17494.5 1603.56   3
  15   3   4 17136.2 2163.10   2
  15  -3   5 337.702 641.201   2
  15  -3   5 829.362 545.824   3
  15   3   5 236.812 485.214   2
  15   3   5 244.674 408.118   3
  15  -3   6 861.116 479.419   2
  15  -3   6 493.088 476.065   3
  15   3   6 238.783 535.332   2
  15   3   6 580.342 497.858   3
  15  -3   7 1307.67 854.534   2
  15   3   7 316.965 641.580   2
  15   3   7-166.892 284.575   3
  15   3   8 9964.52 1657.30   2
  15   3   8 7071.74 1137.74   3
  15   3   9-60.5648 469.008   2
  15   3   9 994.822 525.836   3
  15   3  10 76.4107 468.530   2
  15   3  11 297.451 624.305   2
  15   3  12 1781.41 818.446   2
  15   5 -18 46.1504 431.406   1
  15   5 -17-47.8244 415.950   1
  15   5 -16 3532.03 945.631   1
  15   5 -15-478.405 616.846   1
  15   5 -14 669.998 500.715   1
  15  -5 -14 309.532 522.607   1
  15  -5 -13 550.036 442.317   1
  15   5 -13-90.5071 318.408   3
  15   5 -13 624.624 508.123   1
  15  -5 -12 9853.51 1221.13   1
  15   5 -12 9043.87 1279.12   3
  15   5 -12 9661.66 1262.35   1
  15  -5 -11 1961.27 573.134   1
  15   5 -11 1643.93 608.215   3
  15   5 -11 1521.19 548.951   1
  15   5 -10 623.777 438.012   3
  15  -5 -10 492.119 400.516   1
  15   5  -9-111.643 499.268   3
  15  -5  -9 861.791 479.177   1
  15   5  -8 20266.1 1706.54   3
  15   5  -7 1447.18 524.653   3
  15   5  -6 86.4997 278.522   3
  15   5  -5 2803.78 666.126   3
  15   5  -4 28498.9 1932.09   3
  15   5  -3 2050.11 608.577   3
 -15   5   2 46.2402 106.704   4
  15   5  -2-80.6488 260.839   3
  15   5  -1 1349.35 593.348   3
  15   5   0 23754.5 1737.98   3
  15   5   1 2747.37 656.831   3
  15   5   2-254.575 485.531   3
  15   5   3 807.534 376.075   3
  15   5   4 14644.5 1477.34   3
  15   5   5 217.390 394.509   3
  15   5   6-971.853 597.416   3
  15   5   7-66.9482 421.280   3
  15   5   8 4966.46 1287.56   2
  15   5   8 5987.75 1058.39   3
  15   5   9 727.947 958.834   2
  15   5   9 1662.16 693.457   3
  15   5  10-775.806 729.200   2
  15   5  10 343.855 442.510   3
  15   5  11 1296.02 734.172   2
  15   7 -16 1775.75 780.777   1
  15   7 -15 888.527 626.716   1
  15   7 -14-4.00208 414.338   1
  15   7 -13 677.605 567.670   1
  15   7 -12 9625.57 1255.24   3
  15   7 -12 5357.81 1115.59   1
  15   7 -11 639.354 465.408   3
  15   7 -11 1793.36 590.414   1
  15   7 -10 19.1928 352.215   3
  15   7 -10 983.051 534.830   1
  15   7  -9-136.545 373.785   3
  15   7  -8 8361.68 1115.87   3
  15   7  -7 2009.00 596.479   3
  15   7  -6 958.618 503.121   3
  15   7  -5 480.637 362.847   3
 -15   7   4 16089.3 1061.78   4
  15   7  -4 16605.5 1496.08   3
 -15   7   3 2953.95 432.569   4
  15   7  -3 3297.29 679.294   3
  15   7  -2-326.586 433.659   3
  15   7  -1 379.176 308.160   3
  15   7   0 20622.4 1650.63   3
  15   7   1 1679.51 542.463   3
  15   7   2 419.921 353.771   3
  15   7   3 7.14330 364.522   3
  15   7   4 8109.62 1140.97   3
  15   7   5 1147.72 525.727   3
  15   7   6 162.329 367.505   3
  15   7   7 413.048 472.390   3
  15   7   8 4367.29 985.456   3
  15   7   9-168.914 450.916   3
  15   7  10-133.222 834.363   2
  15   7  10 168.808 463.433   3
  15   9 -15 332.727 456.645   1
  15   9 -14-372.715 466.472   1
  15   9 -13 654.782 580.701   1
  15   9 -12 3206.48 883.181   1
  15   9 -11-31.8714 354.104   3
  15   9 -11 379.900 558.748   1
  15   9 -10 89.9099 376.031   3
  15   9 -10-363.094 427.472   1
  15   9  -9 1196.43 565.931   3
  15   9  -9 357.519 458.964   1
  15   9  -8 6531.95 1027.65   3
 -15   9   7 1854.20 456.659   4
  15   9  -7 2809.55 708.785   3
 -15   9   6-26.4610 279.153   4
  15   9  -6 687.025 458.751   3
 -15   9   5 708.006 310.688   4
  15   9  -5 758.793 386.819   3
  15   9  -4 9067.70 1111.36   3
 -15   9   4 9251.64 878.017   4
  15   9  -3 3211.09 734.274   3
  15   9  -2 590.805 405.068   3
  15   9  -1 347.832 392.308   3
  15   9   0 10820.9 1297.80   3
  15   9   1 3046.43 679.646   3
  15   9   2 727.963 465.009   3
  15   9   3 1145.86 450.545   3
  15   9   3 736.217 345.848   4
  15   9   4 4720.49 913.890   3
  15   9   5 1726.95 657.723   3
  15   9   6 976.840 578.405   3
  15   9   7 606.812 621.038   3
  15   9   8 2551.42 774.999   3
  15  11 -13 1599.22 588.837   1
  15  11 -12 2922.29 811.583   1
 -15  11  12-248.562 536.352   4
  15  11 -11 362.286 423.471   1
 -15  11  11 1446.11 560.321   4
 -15  11  10-336.123 456.335   4
  15  11 -10-250.675 399.085   1
 -15  11   9 500.074 320.417   4
  15  11  -9 1230.86 548.210   3
  15  11  -9 1397.71 613.854   1
 -15  11   8 3047.91 682.598   4
  15  11  -8 3472.72 801.323   3
  15  11  -8 3813.01 871.487   1
 -15  11   7 2341.29 541.607   4
  15  11  -7 3461.94 857.371   3
 -15  11   6 161.995 356.211   4
  15  11  -6 129.023 485.042   3
 -15  11   5 914.332 364.311   4
  15  11  -5 561.759 418.361   3
  15  11  -4 5047.35 910.991   3
  15  11  -3 3137.00 740.364   3
  15  11  -2 698.220 534.275   3
  15  11  -1 603.997 453.604   3
  15  11   0 6570.33 1088.12   3
  15  11   1 3478.23 800.059   3
  15  11   2-23.9137 437.601   3
  15  11   3 774.578 502.190   3
 -15  13   7 1897.75 572.675   4
  15  13  -7 2516.26 792.012   3
  15  13  -6-110.059 421.501   3
  16   0 -19 928.414 670.658   1
  16   0 -18 1516.42 750.604   1
  16   0 -17-369.910 456.732   1
  16   0 -16 9631.52 1475.95   1
  16   0 -15 71.6472 458.379   1
  16   0 -14 1485.21 591.061   1
  16   0 -13-340.992 413.486   1
  16   0 -12 23110.4 2065.42   3
  16   0 -12 22677.3 1977.92   1
  16   0 -11-171.415 496.150   3
  16   0 -10 3774.20 909.419   3
  16   0  -9-137.526 457.473   3
  16   0  -8 60610.2 3468.09   3
  16   0  -8 54657.8 2319.67   2
  16   0  -7 1461.25 459.449   2
  16   0  -7-216.561 472.762   3
  16   0  -6 6225.06 862.923   2
  16   0  -6 5499.77 1068.31   3
  16   0  -5 1175.24 561.918   2
  16   0  -5 528.108 551.638   3
  16   0  -4 69702.0 3683.72   3
  16   0  -4 70291.5 3422.21   2
  16   0  -3 597.257 485.204   2
  16   0  -3 762.707 645.915   3
  16   0  -2 7520.05 1199.05   2
  16   0  -2 8489.86 1267.64   3
  16   0  -1-127.268 448.854   2
  16   0  -1 1232.81 637.174   3
  16   0   0 61602.3 3438.47   3
  16   0   0 61795.6 3864.30   2
  16   0   1 75.8980 515.697   2
  16   0   1 940.891 627.679   3
  16   0   2 2527.34 950.580   2
  16   0   2 3488.00 899.997   3
  16   0   3 1039.92 879.617   2
  16   0   3 785.831 615.317   3
  16   0   4 42208.4 2969.94   3
  16   0   4 40626.6 3405.61   2
  16   0   5 480.190 708.901   2
  16   0   5 973.420 665.989   3
  16   0   6 437.314 618.527   2
  16   0   6 3693.47 948.498   3
  16   0   7 748.486 722.665   2
  16   0   7 1212.19 647.008   3
  16   0   8 10753.9 1789.75   2
  16   0   9 2383.67 989.531   2
  16   0  10 2030.16 787.118   2
  16   0  11-598.445 633.234   2
  16   0  12 4879.30 1203.17   2
  16   2 -19 851.710 672.588   1
  16  -2 -19 1268.69 711.874   1
  16   2 -18 1303.33 730.122   1
  16  -2 -18 910.556 666.106   1
  16   2 -17 1190.59 671.312   1
  16  -2 -17 536.041 587.569   1
  16   2 -16 6601.81 1173.36   1
  16  -2 -16 7355.88 1220.68   1
  16   2 -15 1374.26 577.216   1
  16  -2 -15 1833.56 670.739   1
  16  -2 -14-28.2367 408.339   1
  16   2 -14 20.8371 370.877   3
  16   2 -14-420.210 571.732   1
  16   2 -13-294.228 378.404   3
  16   2 -13 802.105 597.968   1
  16  -2 -13 589.165 501.005   1
  16   2 -12 19166.1 1902.54   3
  16   2 -12 15740.8 1665.44   1
  16  -2 -12 18491.9 1799.67   1
  16   2 -11-382.447 469.870   3
  16  -2 -11 162.666 357.238   1
  16   2 -10 327.664 588.861   3
  16  -2  -9 409.043 440.313   3
  16   2  -9 90.7860 366.296   3
  16  -2  -8 36404.3 2709.98   3
  16   2  -8 38527.9 2626.41   3
  16   2  -8 36937.7 2063.74   2
  16  -2  -7 844.692 528.145   3
  16   2  -7 968.294 484.734   2
  16   2  -7 272.525 362.261   3
  16   2  -6 1244.04 444.361   2
  16   2  -6 1309.97 634.186   3
  16  -2  -5 375.810 473.871   3
  16   2  -5 534.180 458.578   2
  16   2  -5 46.9003 461.853   3
  16   2  -4 50996.0 3132.42   2
  16  -2  -4 45594.4 3171.66   3
  16   2  -4 48551.7 2824.66   3
  16  -2  -4 51374.3 2776.61   2
  16  -2  -3 4719.32 911.106   2
  16  -2  -3 3201.97 866.973   3
  16   2  -3 4918.58 1012.07   2
  16   2  -3 3764.85 799.075   3
  16  -2  -2 812.778 524.446   2
  16  -2  -2 612.740 460.845   3
  16   2  -2 179.029 463.002   2
  16   2  -2-267.499 347.237   3
  16  -2  -1-62.9556 538.084   2
  16  -2  -1 1273.54 732.487   3
  16   2  -1-696.668 735.149   2
  16   2  -1 678.534 472.449   3
  16  -2   0 51211.7 3507.82   3
  16   2   0 47060.0 2765.30   3
  16  -2   0 45936.5 3294.24   2
  16   2   0 54515.5 3733.20   2
  16  -2   1-298.654 524.375   2
  16   2   1 933.793 733.006   2
  16  -2   1 846.019 575.048   3
  16   2   1 651.079 447.855   3
  16  -2   2-94.3534 519.377   2
  16  -2   2 289.256 492.369   3
  16   2   2 195.592 365.917   3
  16  -2   3-22.3262 626.815   2
  16   2   3 179.801 547.523   2
  16  -2   3-676.051 609.888   3
  16   2   3 35.3357 349.941   3
  16  -2   4 26584.6 2591.06   3
  16   2   4 22315.5 1997.46   3
  16  -2   4 27029.8 2837.22   2
  16   2   4 27254.8 2773.05   2
  16  -2   5 572.361 736.998   2
  16   2   5 805.421 712.722   2
  16  -2   5 580.540 506.680   3
  16   2   5 667.183 500.158   3
  16  -2   6 1197.71 792.633   2
  16   2   6 862.021 492.762   2
  16  -2   6-638.152 519.501   3
  16   2   6 234.844 365.486   3
  16  -2   7-311.956 611.349   2
  16   2   7 612.469 740.107   2
  16   2   7 231.672 392.337   3
  16  -2   8 7957.15 1498.58   2
  16   2   8 10113.8 1692.61   2
  16   2   8 8772.62 1339.09   3
  16  -2   9 643.543 767.856   2
  16   2   9 514.597 486.240   2
  16  -2  10 2064.18 837.489   2
  16   2  10-278.664 587.911   2
  16   2  11 875.631 773.138   2
  16   4 -18 1379.93 703.071   1
  16  -4 -18 1342.35 688.602   1
  16   4 -17 201.220 432.557   1
  16  -4 -17 740.006 615.066   1
  16   4 -16 4885.22 1023.16   1
  16  -4 -16 6814.72 1145.68   1
  16   4 -15 384.363 414.746   1
  16  -4 -15 724.747 594.082   1
  16  -4 -14 837.064 496.047   1
  16   4 -14 1332.00 562.998   3
  16   4 -14 867.043 403.900   1
  16  -4 -13 555.204 450.626   1
  16   4 -13 640.817 493.023   3
  16   4 -13-118.079 491.780   1
  16   4 -12 18316.7 1827.86   3
  16   4 -12 16612.6 1666.36   1
  16  -4 -12 18159.5 1710.74   1
  16   4 -11 3129.70 817.582   3
  16  -4 -11 1494.60 547.347   1
  16   4 -10 3059.54 797.339   3
  16  -4 -10 2134.47 656.942   1
  16   4  -9 2224.75 720.677   3
  16   4  -8 36275.0 2466.09   3
  16   4  -7 3249.65 770.840   3
  16   4  -6 1830.93 532.362   3
  16   4  -5 1116.90 508.305   3
  16   4  -4 33338.8 2207.37   3
  16   4  -3 2898.24 686.616   3
  16  -4  -2 2800.66 976.941   3
  16   4  -2 2066.15 601.844   3
  16  -4  -1 586.950 451.137   3
  16   4  -1 835.632 466.338   3
  16  -4   0 46227.8 3415.88   3
  16   4   0 49864.3 2720.24   3
  16  -4   1 5251.63 1138.86   3
  16   4   1 5530.14 948.183   3
  16  -4   2 580.231 525.225   3
  16   4   2 1549.53 590.459   3
  16  -4   3 673.863 451.291   3
  16   4   3 844.986 538.204   3
  16  -4   4 22620.2 2144.49   3
  16   4   4 23267.9 1941.29   3
  16   4   5 110.997 557.122   2
  16   4   5 1128.83 516.497   3
  16   4   6-3.11935 639.660   2
  16   4   6 892.605 549.292   3
  16   4   7 320.863 601.056   2
  16   4   7 223.983 528.793   3
  16   4   8 9133.22 1677.77   2
  16   4   8 10850.3 1477.48   3
  16   4   9 550.670 810.010   2
  16   4   9 432.037 564.193   3
  16   4  10-636.802 781.860   2
  16   4  11 841.326 783.447   2
  16   6 -17 667.856 611.554   1
  16   6 -16 3396.74 890.966   1
  16   6 -15 158.420 444.329   1
  16   6 -14-155.082 516.314   1
  16   6 -13 794.489 505.297   3
  16   6 -13-40.9378 421.013   1
  16   6 -12 11819.7 1472.50   3
  16   6 -12 8474.35 1257.82   1
  16   6 -11 5479.00 1068.94   3
  16   6 -11 4420.24 897.248   1
  16   6 -10 2402.02 645.406   3
  16   6  -9 2381.94 647.958   3
  16   6  -8 22954.7 1871.44   3
  16   6  -7 7021.93 1030.97   3
  16   6  -6 1638.83 580.125   3
  16   6  -5 2386.91 711.318   3
  16   6  -4 30825.4 2086.10   3
  16   6  -3 5837.88 900.618   3
  16   6  -2 2045.64 578.676   3
  16   6  -1 3746.07 782.654   3
  16   6   0 24803.0 1894.02   3
  16   6   1 7629.68 1070.74   3
  16   6   2 683.892 416.413   3
  16   6   3 2092.25 607.354   3
  16   6   4 13384.7 1471.78   3
  16   6   5 1608.43 576.639   3
  16   6   6-9.51206 385.769   3
  16   6   7 366.687 442.786   3
  16   6   8 9328.18 1861.50   2
  16   6   8 8092.96 1275.07   3
  16   6   9 2026.78 1063.90   2
  16   6   9 1606.00 696.803   3
  16   6  10 895.825 554.523   3
  16   8 -15 991.102 602.397   1
  16   8 -14 893.660 450.268   1
  16   8 -13 218.751 383.745   1
  16   8 -12 3829.23 964.762   1
  16   8 -11 2238.70 699.233   3
  16   8 -11 3251.85 846.028   1
  16   8 -10 80.4092 361.928   3
  16   8 -10 527.575 453.867   1
  16   8  -9 2080.39 685.165   3
  16   8  -8 14212.4 1500.36   3
  16   8  -7 6471.96 1067.09   3
 -16   8   6 95.4622 245.275   4
  16   8  -6 457.578 464.245   3
 -16   8   5 1450.85 373.286   4
  16   8  -5 1638.07 618.637   3
  16   8  -4 17265.0 1637.54   3
  16   8  -3 7667.43 1063.14   3
  16   8  -2-9.90351 437.564   3
  16   8  -1 2642.41 683.333   3
  16   8   0 12718.6 1377.58   3
  16   8   1 2471.24 681.555   3
  16   8   2 439.650 442.816   3
  16   8   3 1291.08 573.157   3
  16   8   4 7746.36 1186.53   3
  16   8   5 2516.13 721.508   3
  16   8   6-534.579 503.633   3
  16   8   7 24.8691 377.061   3
  16   8   8 4788.56 1036.82   3
  16   8   9 1663.20 727.384   3
  16  10 -13 1174.27 564.496   1
  16  10 -12 3427.19 834.803   1
  16  10 -11 3653.20 874.061   1
 -16  10  10 32.8970 325.619   4
  16  10 -10-415.290 385.992   1
 -16  10   9 2654.31 613.624   4
  16  10  -9 4329.28 942.645   3
  16  10  -9 3586.30 856.526   1
 -16  10   8 5713.98 829.345   4
  16  10  -8 9786.32 1350.39   3
 -16  10   7 5898.12 809.025   4
  16  10  -7 7684.13 1176.16   3
 -16  10   6 547.220 315.326   4
  16  10  -6 469.831 484.362   3
  16  10  -5 5888.91 1017.12   3
  16  10  -4 14379.0 1553.59   3
  16  10  -3 5593.57 967.399   3
  16  10  -2 188.261 378.026   3
  16  10  -1 4448.68 891.403   3
  16  10   0 7711.16 1183.28   3
  16  10   1 5071.14 1005.72   3
  16  10   2 701.852 521.982   3
  16  10   3 2424.53 712.919   3
  16  10   4 4446.55 951.132   3
  16  10   5 4928.48 1013.47   3
 -16  12   9 1914.92 613.172   4
 -16  12   8 3327.48 712.008   4
  16  12  -8 2765.80 796.364   3
  16  12  -7 4671.89 997.864   3
  16  12  -6-43.1000 454.968   3
  16  12  -5 2081.00 696.436   3
  16  12  -4 3061.09 793.627   3
  16  12  -3 3663.97 842.035   3
  16  12  -2-158.070 415.304   3
  17   1 -19 1157.86 702.356   1
  17  -1 -19 1646.91 747.532   1
  17   1 -18 1152.80 765.311   1
  17  -1 -18 189.392 581.728   1
  17   1 -17-108.158 501.653   1
  17  -1 -17 1156.31 626.818   1
  17   1 -16 1355.29 643.135   1
  17  -1 -16 1388.27 687.819   1
  17   1 -15 2.05014 415.410   1
  17  -1 -15-19.6006 554.026   1
  17   1 -14-751.840 583.647   1
  17  -1 -14-883.281 570.304   1
  17   1 -13 479.377 525.910   3
  17   1 -13 636.217 662.875   1
  17  -1 -13 554.758 575.978   1
  17   1 -12 7570.60 1290.96   3
  17   1 -12 7184.44 1268.15   1
  17  -1 -12 7696.65 1200.96   1
  17  -1 -11 384.850 476.870   3
  17   1 -11 958.755 603.746   3
  17  -1 -10-509.637 525.530   3
  17   1 -10-51.7916 412.685   3
  17  -1  -9-442.968 542.013   3
  17   1  -9 579.308 581.441   3
  17   1  -8 14461.4 1721.42   3
  17  -1  -8 12952.1 1642.34   3
  17   1  -8 14877.7 1236.89   2
  17  -1  -7 501.142 332.484   2
  17   1  -7 176.920 287.296   2
  17  -1  -7-223.679 443.770   3
  17   1  -7 177.252 497.551   3
  17  -1  -6 160.751 276.102   2
  17   1  -6 44.7412 337.499   2
  17  -1  -6 129.033 413.345   3
  17   1  -6 345.919 380.495   3
  17  -1  -5 731.553 491.191   2
  17   1  -5 446.198 435.490   2
  17  -1  -5 1054.75 599.109   3
  17   1  -5 1927.09 794.465   3
  17  -1  -4 31086.6 2608.85   3
  17   1  -4 36026.5 2577.19   3
  17  -1  -4 33345.0 2295.22   2
  17   1  -4 38916.0 2563.01   2
  17  -1  -3 1015.78 488.959   2
  17   1  -3 1035.17 547.985   2
  17  -1  -3 921.461 702.380   3
  17   1  -3 2113.75 768.143   3
  17  -1  -2 1649.90 767.048   2
  17   1  -2 559.480 476.187   2
  17  -1  -2 470.279 673.527   3
  17   1  -2 1503.67 659.436   3
  17  -1  -1 1087.95 724.781   2
  17   1  -1-109.731 478.704   2
  17  -1  -1 709.471 713.445   3
  17   1  -1 46.2343 440.220   3
  17  -1   0 14813.8 1883.81   3
  17   1   0 15757.3 1671.49   3
  17  -1   0 16458.0 1945.41   2
  17   1   0 20314.7 2235.57   2
  17  -1   1 460.272 529.347   2
  17   1   1 654.830 630.690   2
  17  -1   1-242.875 411.704   3
  17   1   1 84.1512 388.668   3
  17  -1   2 249.542 594.269   2
  17   1   2 1193.62 834.281   2
  17  -1   2 2535.33 1001.56   3
  17   1   2 186.989 472.100   3
  17  -1   3 728.243 600.163   2
  17   1   3 787.845 700.610   2
  17   1   3-47.1051 405.780   3
  17  -1   4 17604.0 2240.57   2
  17  -1   4 15328.3 1995.66   3
  17   1   4 14463.5 2107.78   2
  17   1   4 12789.7 1601.03   3
  17  -1   5-159.831 568.610   2
  17  -1   5 73.8122 405.823   3
  17   1   5-791.431 566.422   3
  17  -1   6 288.609 674.888   2
  17   1   6 537.054 667.657   2
  17  -1   6 559.375 653.437   3
  17   1   6 139.890 410.953   3
  17  -1   7 561.268 684.188   2
  17   1   7-500.440 556.491   2
  17   1   7-34.3435 634.689   3
  17  -1   8 8356.47 1701.10   2
  17   1   8 6393.84 1458.32   2
  17  -1   9 234.607 604.365   2
  17   1   9 1581.85 898.984   2
  17  -1  10 923.347 593.205   2
  17   1  10 1242.34 773.407   2
  17  -1  11 651.679 611.965   2
  17   1  11 920.335 766.873   2
  17  -3 -19 143.390 426.895   1
  17   3 -18 100.634 502.006   1
  17  -3 -18 1182.20 736.882   1
  17   3 -17-248.028 436.052   1
  17  -3 -17 700.715 587.474   1
  17   3 -16 1606.94 699.194   1
  17  -3 -16 2699.04 897.729   1
  17  -3 -15-54.3744 524.307   1
  17   3 -15 45.1997 416.131   3
  17   3 -15-850.628 663.989   1
  17  -3 -14-379.882 458.587   1
  17   3 -14-663.617 539.732   3
  17   3 -14 275.260 432.829   1
  17   3 -13 434.867 458.653   3
  17   3 -13 79.4020 399.061   1
  17  -3 -13 114.897 513.226   1
  17   3 -12 6285.24 1176.38   3
  17   3 -12 8627.69 1270.66   1
  17  -3 -12 7133.19 1167.65   1
  17   3 -11 143.806 458.581   3
  17  -3 -11-213.709 403.883   1
  17   3 -10 138.460 449.701   3
  17   3  -9 727.452 577.936   3
  17   3  -8 12644.9 1317.00   2
  17   3  -8 15450.3 1651.72   3
  17  -3  -7 353.691 595.572   3
  17   3  -7 234.600 385.657   3
  17  -3  -6-628.490 638.692   3
  17   3  -6-95.0362 428.106   3
  17  -3  -5-53.1983 699.636   3
  17   3  -5-611.162 551.386   3
  17  -3  -4 21937.4 2269.22   3
  17   3  -4 23499.5 1952.79   3
  17  -3  -3 100.189 517.822   3
  17   3  -3 1134.25 519.031   3
  17  -3  -2-1501.00 882.605   3
  17   3  -2-105.589 324.576   3
  17  -3  -1-1128.17 845.349   3
  17   3  -1-276.374 395.698   3
  17   3   0 21612.8 2416.06   2
  17  -3   0 18972.9 2239.04   3
  17   3   0 18611.0 1723.15   3
  17  -3   0 20815.1 2220.43   2
  17  -3   1 434.799 631.617   2
  17  -3   1 1238.55 679.390   3
  17   3   1 405.052 635.747   2
  17   3   1 492.868 468.309   3
  17  -3   2 949.347 815.611   2
  17  -3   2-182.109 426.712   3
  17   3   2-849.923 632.639   2
  17   3   2 1121.20 520.824   3
  17  -3   3-1159.56 743.194   2
  17  -3   3-822.946 631.002   3
  17   3   3 693.831 623.076   2
  17   3   3 6.20812 437.703   3
  17  -3   4 12997.4 2009.96   2
  17   3   4 12722.2 1542.38   3
  17  -3   4 13035.2 1814.35   3
  17   3   4 11398.0 1882.57   2
  17  -3   5 124.335 808.606   2
  17  -3   5 1204.03 575.166   3
  17   3   5 1244.04 854.477   2
  17   3   5 903.454 577.450   3
  17   3   6 1189.86 876.884   2
  17   3   6 76.5681 397.378   3
  17   3   7 151.626 619.308   2
  17   3   7-169.345 448.304   3
  17   3   8 4190.77 1540.39   2
  17   3   8 5766.71 1151.58   3
  17   3   9 779.073 645.395   2
  17   3  10 1397.79 932.413   2
  17   5 -17 360.338 467.646   1
  17   5 -16 1097.66 642.202   1
  17   5 -15 120.141 481.545   1
  17   5 -14 225.397 499.781   3
  17   5 -14 168.158 431.738   1
  17  -5 -13-118.781 351.438   1
  17   5 -13 1089.22 582.514   3
  17   5 -13 916.274 550.173   1
  17  -5 -12 5548.86 961.189   1
  17   5 -12 5080.33 1005.37   3
  17   5 -12 5298.97 1015.67   1
  17   5 -11 551.630 506.969   3
  17  -5 -11 325.126 438.711   1
  17   5 -10 234.745 456.097   3
  17  -5 -10 67.1439 377.425   1
  17   5  -9 25.1053 434.320   3
  17   5  -8 10519.8 1321.81   3
  17   5  -7 922.899 480.504   3
  17   5  -6-531.969 483.524   3
  17   5  -5 305.188 425.382   3
  17   5  -4 13251.6 1423.25   3
  17   5  -3 1031.47 462.357   3
  17   5  -2-90.2381 376.927   3
  17   5  -1 444.022 446.657   3
  17   5   0 11468.6 1327.82   3
  17   5   1 319.856 331.116   3
  17   5   2 61.1947 459.630   3
  17   5   3 821.993 572.156   3
  17   5   4 8070.50 1187.86   3
  17   5   5 715.706 504.284   3
  17   5   6 2551.11 1201.99   2
  17   5   6 91.4294 406.860   3
  17   5   7-240.664 670.190   2
  17   5   7 714.275 546.653   3
  17   5   8 2115.49 1006.45   2
  17   5   8 1948.72 761.854   3
  17   5   9-547.756 651.888   2
  17   5   9 367.615 427.414   3
  17   7 -16 735.814 553.484   1
  17   7 -15-87.4776 417.792   1
  17   7 -14-797.342 709.347   1
  17   7 -13 616.791 525.308   1
  17   7 -12 2953.60 792.629   3
  17   7 -12 3984.40 947.063   1
  17   7 -11 1594.58 636.280   3
  17   7 -11 2186.36 723.724   1
  17   7 -10-469.393 405.620   3
  17   7  -9 185.331 391.607   3
  17   7  -8 6609.85 1106.20   3
  17   7  -7 3416.82 786.046   3
  17   7  -6 110.436 376.850   3
 -17   7   5 622.408 231.031   4
  17   7  -5 1321.54 536.461   3
  17   7  -4 9699.21 1239.09   3
  17   7  -3 3681.37 842.636   3
  17   7  -2 488.067 546.536   3
  17   7  -1 568.028 587.659   3
  17   7   0 5507.07 1002.24   3
  17   7   1 5028.04 976.581   3
  17   7   2 369.314 448.353   3
  17   7   3-51.7163 442.937   3
  17   7   4 6423.14 1079.69   3
  17   7   5 1916.51 618.306   3
  17   7   6-666.958 525.780   3
  17   7   7 480.145 539.085   3
  17   7   8 2637.18 877.946   3
  17   7   9 722.044 558.458   3
  17   9 -14 259.637 463.180   1
  17   9 -13 381.671 591.311   1
  17   9 -12 2662.23 787.277   1
  17   9 -11 701.343 483.461   3
  17   9 -11 613.170 481.190   1
  17   9 -10 295.287 370.738   3
  17   9 -10 314.097 428.098   1
  17   9  -9 273.295 554.190   3
 -17   9   8 2731.04 572.847   4
  17   9  -8 4860.45 975.203   3
 -17   9   7 1536.69 435.534   4
  17   9  -7 1690.47 657.298   3
  17   9  -6 67.2269 399.126   3
  17   9  -5 1095.89 571.926   3
  17   9  -4 7303.90 1114.69   3
  17   9  -3 3422.98 815.369   3
  17   9  -2 74.2145 358.027   3
  17   9  -1-177.791 458.616   3
  17   9   0 4398.82 891.683   3
  17   9   1 2270.03 684.737   3
  17   9   2 423.196 434.459   3
  17   9   3 1375.62 661.289   3
  17   9   4 2674.90 737.838   3
  17   9   5 1370.65 653.103   3
 -17  11  11 1024.22 440.495   4
  17  11 -11 924.723 639.385   1
 -17  11  10-39.1559 370.228   4
  17  11 -10 950.779 619.723   1
 -17  11   9-52.1176 318.709   4
  17  11  -9 439.828 601.554   3
  17  11  -9 168.228 425.223   1
 -17  11   8 2487.41 589.475   4
  17  11  -8 2877.76 855.300   3
  17  11  -8 684.081 448.989   1
  17  11  -7 1831.26 665.874   3
  17  11  -6 0.95491 498.478   3
  17  11  -5 1924.86 777.420   3
  17  11  -4 5001.63 978.251   3
  17  11  -3 3373.06 843.602   3
  17  11  -2-105.774 422.447   3
  17  11  -1 347.552 371.493   3
  17  11   0 2543.67 771.704   3
  18   0 -18 1887.19 822.496   1
  18   0 -17 616.199 630.937   1
  18   0 -16 2903.95 825.043   1
  18   0 -15 1124.17 663.395   1
  18   0 -14 1535.37 606.573   1
  18   0 -13 125.848 560.385   1
  18   0 -12 13867.3 1766.06   3
  18   0 -12 13521.0 1645.32   1
  18   0 -11-245.674 526.215   3
  18   0 -10 5249.56 1078.15   3
  18   0  -9-604.604 473.340   3
  18   0  -8 27629.8 2422.81   3
  18   0  -7 261.526 298.358   2
  18   0  -7-101.213 512.978   3
  18   0  -6 6342.26 950.701   2
  18   0  -6 7250.13 1254.01   3
  18   0  -5 1254.48 631.590   2
  18   0  -5 1703.50 738.799   3
  18   0  -4 17833.5 2000.02   3
  18   0  -4 21341.0 1892.46   2
  18   0  -3 1609.93 808.849   2
  18   0  -3 734.322 608.043   3
  18   0  -2 5781.96 1128.03   2
  18   0  -2 6351.47 1230.75   3
  18   0  -1 275.533 591.460   2
  18   0  -1 1151.65 765.881   3
  18   0   0 31183.2 2588.40   3
  18   0   0 33565.5 2887.31   2
  18   0   1 689.171 721.742   2
  18   0   1 1590.07 785.701   3
  18   0   2 2304.17 1046.33   2
  18   0   2 3201.70 1007.63   3
  18   0   3 1492.94 821.809   2
  18   0   3-33.6503 575.704   3
  18   0   4 13735.6 2083.33   2
  18   0   4 14498.7 1921.83   3
  18   0   5 243.700 749.368   2
  18   0   5 1709.09 797.804   3
  18   0   6 817.612 739.042   2
  18   0   6 1332.09 699.668   3
  18   0   7 408.612 612.973   2
  18   0   8 6806.69 1494.20   2
  18   0   9-94.1361 621.175   2
  18   0  10 591.802 794.872   2
  18  -2 -19 715.504 625.923   1
  18   2 -18 1186.50 844.053   1
  18  -2 -18 1957.15 764.219   1
  18   2 -17 223.235 559.940   1
  18  -2 -17-48.2196 498.754   1
  18   2 -16 2595.67 902.599   1
  18  -2 -16 4515.82 1025.54   1
  18  -2 -15-172.445 658.555   1
  18   2 -15-93.3625 390.186   3
  18   2 -15-518.727 566.796   1
  18   2 -14 595.438 513.545   3
  18   2 -14-760.980 682.607   1
  18  -2 -14 172.632 446.845   1
  18   2 -13 5.80931 579.947   3
  18   2 -13-875.903 610.739   1
  18  -2 -13-187.272 471.279   1
  18   2 -12 8777.80 1376.79   3
  18  -2 -12 11263.9 1508.92   1
  18   2 -11 1045.63 553.254   3
  18   2 -10 3775.18 920.376   3
  18  -2  -9 210.891 519.655   3
  18   2  -9 700.987 702.456   3
  18  -2  -8 21088.7 2211.29   3
  18   2  -8 22775.9 2149.81   3
  18   2  -8 23133.8 1696.43   2
  18   2  -7 549.182 467.663   2
  18  -2  -7 127.544 501.370   3
  18   2  -7 1122.41 656.326   3
  18   2  -6 61.6325 435.127   2
  18  -2  -6 283.287 474.669   3
  18   2  -6 764.834 611.742   3
  18   2  -5 724.385 633.950   2
  18  -2  -5 119.344 553.669   3
  18   2  -5 692.982 624.400   3
  18  -2  -4 24627.3 2488.83   3
  18   2  -4 24308.1 2135.14   3
  18  -2  -4 24317.7 1977.11   2
  18   2  -4 25424.9 2204.34   2
  18  -2  -3 1027.87 654.081   2
  18   2  -3-311.048 520.776   2
  18  -2  -3 556.263 566.087   3
  18   2  -3-121.986 480.218   3
  18  -2  -2 4840.92 1050.27   2
  18   2  -2 3932.86 1026.82   2
  18  -2  -2 5589.16 1170.65   3
  18   2  -2 3772.93 803.163   3
  18  -2  -1 1778.38 803.305   2
  18   2  -1 1170.84 816.925   2
  18  -2  -1 718.246 553.362   3
  18   2  -1 292.546 403.228   3
  18  -2   0 22312.2 2427.57   3
  18   2   0 24687.9 2195.00   3
  18  -2   0 25767.5 2532.69   2
  18   2   0 29328.8 2831.18   2
  18  -2   1 1439.34 908.957   2
  18   2   1 1744.31 843.020   2
  18  -2   1 1148.72 793.140   3
  18   2   1 646.786 424.539   3
  18  -2   2 2289.30 957.826   2
  18   2   2 906.513 753.535   2
  18  -2   2 890.768 687.582   3
  18   2   2 311.449 438.784   3
  18  -2   3 339.596 550.114   2
  18   2   3 980.142 833.597   2
  18  -2   3 193.028 514.018   3
  18   2   3-541.159 488.867   3
  18  -2   4 17723.4 2416.59   2
  18   2   4 12654.6 1980.60   2
  18  -2   4 15516.5 2081.69   3
  18   2   4 12755.1 1670.06   3
  18  -2   5 2535.38 1096.32   2
  18   2   5 1288.70 856.851   2
  18  -2   5 174.340 398.333   3
  18   2   5 748.015 637.178   3
  18  -2   6-203.317 552.785   2
  18   2   6 0.78526 547.468   2
  18   2   6 1009.25 574.731   3
  18  -2   7 821.264 794.302   2
  18   2   7 1061.70 854.623   2
  18   2   7 707.813 550.008   3
  18  -2   8 6871.55 1531.24   2
  18   2   8 8594.75 1713.61   2
  18  -2   9 1011.42 801.731   2
  18   2   9-126.107 753.115   2
  18   2  10-19.1293 568.876   2
  18   4 -17-609.839 514.723   1
  18   4 -16 4327.97 1028.86   1
  18  -4 -16 4947.27 1091.44   1
  18  -4 -15 240.151 447.898   1
  18   4 -15 146.216 434.998   1
  18  -4 -14 1097.33 592.189   1
  18   4 -14-723.048 557.991   3
  18   4 -14 1152.63 641.276   1
  18   4 -13-36.6204 431.174   3
  18   4 -13 455.852 490.388   1
  18  -4 -13 920.588 458.535   1
  18   4 -12 10363.7 1467.75   3
  18   4 -12 8840.66 1348.16   1
  18  -4 -12 11449.2 1481.81   1
  18   4 -11 1118.24 544.077   3
  18  -4 -11 544.788 413.550   1
  18   4 -10 3225.52 841.638   3
  18   4  -9 2383.66 821.494   3
  18   4  -8 15271.6 1679.72   3
  18   4  -7 830.962 523.518   3
  18   4  -6 1145.09 527.353   3
  18   4  -5 2204.23 698.894   3
  18   4  -4 24325.8 2048.05   3
  18  -4  -3 1258.27 636.540   3
  18   4  -3 2031.10 692.568   3
  18  -4  -2 2824.37 925.619   3
  18   4  -2 3181.87 854.475   3
  18  -4  -1 2139.67 955.696   3
  18   4  -1 1296.56 518.417   3
  18  -4   0 17993.4 2248.94   3
  18   4   0 17409.8 1749.75   3
  18  -4   1 879.075 687.375   3
  18   4   1 1299.58 608.599   3
  18  -4   2-142.572 400.291   3
  18   4   2 332.779 684.817   2
  18   4   2 592.503 466.982   3
  18  -4   3 607.426 586.022   3
  18   4   3 1266.61 846.701   2
  18   4   3 277.483 345.497   3
  18  -4   4 10540.8 1574.68   3
  18   4   4 9786.21 1914.47   2
  18   4   4 8076.76 1268.39   3
  18   4   5 828.013 911.870   2
  18   4   5 1486.74 634.900   3
  18   4   6 1251.04 904.794   2
  18   4   6 933.617 580.012   3
  18   4   7 845.523 809.057   2
  18   4   7 640.310 520.456   3
  18   4   8 5318.68 1383.45   2
  18   4   8 5946.31 1170.10   3
  18   4   9 1023.86 949.952   2
  18   6 -16 1558.61 754.601   1
  18   6 -15 1225.89 432.806   1
  18   6 -14 196.423 490.831   1
  18   6 -13 338.040 532.278   3
  18   6 -13 1160.60 623.305   1
  18   6 -12 9932.61 1421.84   3
  18   6 -12 6627.29 1175.56   1
  18   6 -11 2133.37 783.521   3
  18   6 -10 1808.00 753.137   3
  18   6  -9 1612.47 609.649   3
  18   6  -8 16212.7 1718.35   3
  18   6  -7 2014.91 729.489   3
  18   6  -6 1330.81 618.618   3
  18   6  -5 1360.78 636.647   3
  18   6  -4 19250.3 1802.48   3
  18   6  -3 3794.56 802.309   3
  18   6  -2 796.385 538.797   3
  18   6  -1 606.928 437.301   3
  18   6   0 18577.0 1775.12   3
  18   6   1 2816.41 774.753   3
  18   6   2 201.896 356.636   3
  18   6   3 1123.68 690.160   3
  18   6   4 9243.34 1361.20   3
  18   6   5 779.885 540.402   3
  18   6   6-1143.84 939.837   2
  18   6   6 2065.02 817.078   3
  18   6   7 901.438 980.560   2
  18   6   7 391.069 559.118   3
  18   6   8 3966.49 1080.85   3
  18   6   9 553.237 574.761   3
  18   8 -14-563.429 543.329   1
  18   8 -13 441.963 389.933   1
  18   8 -12 6106.31 1140.60   3
  18   8 -12 3685.36 913.077   1
  18   8 -11 2631.62 750.816   3
  18   8 -11 1590.34 713.459   1
  18   8 -10-165.866 526.134   3
  18   8  -9 713.809 422.050   3
  18   8  -8 7138.01 1163.72   3
  18   8  -7 2275.54 714.622   3
  18   8  -6 361.944 482.348   3
  18   8  -5 1920.05 667.187   3
  18   8  -4 9820.34 1318.38   3
  18   8  -3 8874.67 1223.83   3
  18   8  -2 343.289 398.393   3
  18   8  -1 2208.08 777.601   3
  18   8   0 11754.5 1456.87   3
  18   8   1 4563.59 971.474   3
  18   8   2 371.570 477.698   3
  18   8   3-69.4512 417.475   3
  18   8   4 4298.58 988.674   3
  18   8   5 354.277 481.211   3
  18   8   6 271.870 488.150   3
  18  10 -12 1541.00 663.587   1
 -18  10  11 2007.26 606.594   4
  18  10 -11 2112.28 694.825   1
 -18  10  10 406.830 360.075   4
  18  10 -10 1186.43 630.904   3
  18  10 -10 1326.59 688.761   1
 -18  10   9 2722.37 624.312   4
  18  10  -9 2355.59 830.734   3
  18  10  -8 5271.95 1084.79   3
  18  10  -7 3954.50 918.753   3
  18  10  -6 211.354 538.559   3
  18  10  -5 1626.41 687.487   3
  18  10  -4 7291.03 1215.85   3
  18  10  -3 6282.89 1117.40   3
  18  10  -2 594.459 474.465   3
  18  10  -1 3285.73 864.114   3
  18  10   0 6096.69 1095.68   3
  18  10   1 3697.78 964.376   3
  19   1 -18-594.848 611.743   1
  19  -1 -18-78.4148 549.581   1
  19   1 -17-440.166 583.002   1
  19  -1 -17 70.5521 520.837   1
  19   1 -16 1243.19 609.058   1
  19  -1 -16 1330.35 715.624   1
  19   1 -15-1430.45 753.301   1
  19  -1 -15-629.219 743.005   1
  19   1 -14-413.335 475.182   3
  19   1 -14-53.2861 448.542   1
  19  -1 -14 658.600 575.416   1
  19   1 -13-653.149 617.234   3
  19   1 -13-308.123 566.665   1
  19  -1 -13-765.654 599.971   1
  19   1 -12 3447.23 966.555   3
  19  -1 -12 6328.57 1304.34   1
  19  -1 -11-21.6830 439.361   3
  19   1 -11 672.592 522.902   3
  19  -1 -10 496.524 511.479   3
  19   1 -10-0.56660 546.965   3
  19  -1  -9-587.472 570.054   3
  19   1  -9-360.006 474.206   3
  19  -1  -8 7952.54 1367.95   3
  19   1  -8 8111.81 1405.81   3
  19   1  -7 52.6081 303.444   2
  19  -1  -7-32.8442 623.297   3
  19   1  -7-578.706 591.374   3
  19  -1  -6 930.280 461.651   2
  19   1  -6 1053.65 534.662   2
  19  -1  -6 613.846 621.122   3
  19   1  -6 945.330 654.042   3
  19  -1  -5 498.991 488.560   2
  19   1  -5-27.2192 406.921   2
  19  -1  -5 783.855 677.661   3
  19   1  -5 810.921 630.764   3
  19  -1  -4 10117.1 1341.05   2
  19  -1  -4 13031.3 1779.13   3
  19   1  -4 11013.8 1625.06   3
  19   1  -4 13563.7 1598.19   2
  19  -1  -3 129.790 408.960   2
  19   1  -3 854.410 656.995   2
  19  -1  -3 9.00809 568.347   3
  19   1  -3 1548.57 751.632   3
  19  -1  -2 649.449 713.098   2
  19   1  -2-842.593 666.068   2
  19  -1  -2 914.305 698.232   3
  19   1  -2 1467.17 767.054   3
  19  -1  -1 789.610 534.126   2
  19   1  -1 614.832 664.106   2
  19  -1  -1-389.620 616.867   3
  19   1  -1 363.131 620.626   3
  19  -1   0 9984.99 1617.84   2
  19   1   0 12677.9 1702.06   3
  19   1   0 11958.1 1808.50   2
  19  -1   0 8943.01 1580.43   3
  19  -1   1-331.896 537.086   2
  19   1   1 741.013 714.954   2
  19  -1   1-237.702 471.698   3
  19   1   1 651.477 716.225   3
  19  -1   2 949.516 803.643   2
  19   1   2 1600.12 897.659   2
  19  -1   2 662.588 674.924   3
  19   1   2 341.197 463.727   3
  19  -1   3-432.187 831.007   2
  19   1   3 968.189 755.910   2
  19  -1   3 1337.49 738.809   3
  19   1   3-821.864 575.104   3
  19  -1   4 6986.29 1490.46   2
  19   1   4 6235.72 1526.92   2
  19  -1   4 5780.87 1379.19   3
  19   1   4 6641.30 1360.91   3
  19  -1   5-164.353 785.477   2
  19   1   5-564.394 573.048   2
  19  -1   5 60.0543 439.194   3
  19   1   5 927.006 871.734   3
  19  -1   6 397.960 866.105   2
  19   1   6 264.914 603.539   2
  19  -1   6 137.496 401.087   3
  19   1   6 1477.77 755.987   3
  19  -1   7-164.118 659.291   2
  19   1   7 1436.88 1160.74   2
  19   1   7 1980.16 862.169   3
  19  -1   8 1433.33 1040.25   2
  19   1   8 2604.85 1108.88   2
  19  -1   9 445.044 842.814   2
  19   1   9 604.730 882.411   2
  19  -3 -19 9465.79 1510.06   1
  19  -3 -18 1579.05 749.508   1
  19   3 -17-1707.30 827.879   1
  19  -3 -17 652.008 714.244   1
  19   3 -16 2390.87 859.633   1
  19  -3 -16 2543.28 849.234   1
  19  -3 -15-721.362 665.345   1
  19   3 -15-1028.49 732.394   3
  19   3 -15 959.329 669.080   1
  19   3 -14 156.639 452.537   3
  19   3 -14-1081.24 690.135   1
  19  -3 -14 86.6906 491.317   1
  19   3 -13 208.146 535.271   3
  19   3 -13 1250.62 729.928   1
  19  -3 -13 627.534 585.527   1
  19   3 -12 3941.77 949.997   3
  19  -3 -12 6810.03 1190.59   1
  19   3 -11 1071.62 729.289   3
  19   3 -10 491.328 603.808   3
  19   3  -9 620.685 689.499   3
  19   3  -8 8418.77 1331.72   3
  19  -3  -7 495.510 469.116   3
  19   3  -7-153.271 417.565   2
  19   3  -7 569.014 552.097   3
  19  -3  -6 1296.23 645.747   3
  19   3  -6 581.328 538.772   2
  19   3  -6 1709.94 598.283   3
  19  -3  -5-200.685 504.384   3
  19   3  -5 106.850 471.668   2
  19   3  -5 891.843 557.914   3
  19  -3  -4 8960.25 1526.02   3
  19   3  -4 11078.1 1619.31   2
  19   3  -4 9842.43 1366.49   3
  19  -3  -3 1320.54 897.608   3
  19   3  -3 107.533 677.273   2
  19   3  -3-136.176 465.461   3
  19  -3  -2-299.138 726.597   3
  19   3  -2 375.569 653.700   2
  19   3  -2-600.983 540.837   3
  19  -3  -1 523.555 556.682   3
  19   3  -1 671.832 687.304   2
  19   3  -1 1241.77 674.097   3
  19  -3   0 8167.40 1571.08   3
  19   3   0 9322.38 1747.29   2
  19   3   0 7370.66 1228.62   3
  19  -3   1-300.233 681.136   3
  19   3   1 522.323 820.477   2
  19   3   1-89.3958 392.967   3
  19  -3   2 38.4605 533.747   3
  19   3   2-69.8780 656.962   2
  19   3   2 19.5993 435.692   3
  19  -3   3 94.2540 471.340   3
  19   3   3 335.467 563.257   3
  19   3   4 5543.62 1493.94   2
  19  -3   4 5783.71 1308.22   3
  19   3   4 5756.08 1180.54   3
  19   3   5 648.350 840.450   2
  19   3   5 415.527 492.374   3
  19   3   6-105.003 552.394   2
  19   3   6 582.882 530.573   3
  19   3   7-468.745 654.248   2
  19   3   7 1255.34 765.890   3
  19   3   8 2141.29 1027.71   2
  19   5 -16 501.375 466.934   1
  19   5 -15 356.236 498.682   1
  19   5 -14 43.0148 473.789   3
  19   5 -14 561.184 498.664   1
  19   5 -13 642.113 556.678   3
  19   5 -13 975.249 579.878   1
  19   5 -12 2196.04 839.270   3
  19   5 -12 3223.82 817.269   1
  19   5 -11 388.754 524.046   3
  19   5 -10 160.273 464.284   3
  19  -5 -10-387.579 517.094   1
  19   5  -9 707.593 690.036   3
  19   5  -8 7399.75 1216.24   3
  19   5  -7 1606.40 605.473   3
  19   5  -6-320.022 508.890   3
  19   5  -5 414.377 518.643   3
  19   5  -4 8786.16 1220.73   3
  19   5  -3 688.554 484.529   3
  19   5  -2-65.0372 371.761   3
  19   5  -1 443.683 432.873   3
  19   5   0 5420.14 1051.35   3
  19   5   1 81.6768 398.942   3
  19   5   2-43.9297 374.536   3
  19   5   3 1795.67 1036.26   2
  19   5   3 677.651 585.084   3
  19   5   4 4661.25 1425.41   2
  19   5   4 4596.00 1018.64   3
  19   5   5 642.565 951.145   2
  19   5   5-183.301 547.260   3
  19   5   6-898.110 960.477   2
  19   5   6 683.755 659.532   3
  19   5   7 814.078 941.412   2
  19   5   7 184.324 388.027   3
  19   5   8 1663.12 740.953   3
  19   7 -14 872.712 611.360   1
  19   7 -13-3.73349 501.783   3
  19   7 -13 631.437 547.184   1
  19   7 -12 2020.23 789.592   3
  19   7 -12 4002.20 1005.70   1
  19   7 -11 865.410 565.177   3
  19   7 -10 263.933 386.230   3
  19   7  -9 803.337 559.590   3
  19   7  -8 4525.69 919.939   3
  19   7  -7 803.228 541.737   3
  19   7  -6-347.213 468.747   3
  19   7  -5-420.069 453.019   3
  19   7  -4 6180.68 1107.36   3
  19   7  -3 1215.49 581.707   3
  19   7  -2-235.855 362.808   3
  19   7  -1-84.8474 401.871   3
  19   7   0 5268.16 1027.32   3
  19   7   1 1602.84 763.004   3
  19   7   2 154.040 403.294   3
  19   7   3 1190.83 708.707   3
  19   7   4 4798.04 1071.48   3
  19   7   5 1762.01 794.533   3
  19   7   6 1203.52 655.368   3
  19   9 -12 1304.60 721.958   1
  19   9 -11-270.499 474.315   3
  19   9 -11 251.945 538.923   1
  19   9 -10-832.000 650.637   3
  19   9  -9-168.964 396.257   3
  19   9  -8 1697.17 704.476   3
  19   9  -7 1491.46 688.281   3
  19   9  -6 867.124 603.098   3
  19   9  -5 416.153 504.106   3
  19   9  -4 3839.95 878.420   3
  19   9  -3 571.084 473.617   3
  19   9  -2 663.262 506.544   3
  19   9  -1 1279.52 645.757   3
  19   9   0 3139.08 874.846   3
  19   9   1 807.358 524.255   3
  19   9   2 987.284 692.379   3
  19  11  -9-131.446 459.637   1
  20   0 -18 812.253 710.665   1
  20   0 -17-361.060 626.095   1
  20   0 -16 3994.28 1033.75   1
  20   0 -15-1180.26 766.344   1
  20   0 -14 2447.00 933.134   1
  20   0 -13 401.887 631.255   3
  20   0 -13-266.219 560.960   1
  20   0 -12 8839.85 1486.63   3
  20   0 -11 165.138 560.288   3
  20   0 -10 2043.31 702.397   3
  20   0  -9 960.176 688.907   3
  20   0  -8 15422.6 1945.09   3
  20   0  -7 220.990 382.117   2
  20   0  -7 198.693 571.018   3
  20   0  -6 476.315 547.707   2
  20   0  -6 566.174 564.328   3
  20   0  -5 908.478 711.234   2
  20   0  -5 993.380 759.788   3
  20   0  -4 31607.5 2759.54   3
  20   0  -4 29741.4 2381.55   2
  20   0  -3 404.131 464.413   2
  20   0  -3-84.5479 488.617   3
  20   0  -2 3996.20 991.607   2
  20   0  -2 2243.98 785.369   3
  20   0  -1 68.6662 514.353   2
  20   0  -1 356.825 596.829   3
  20   0   0 14804.3 2084.19   2
  20   0   0 17469.1 2168.01   3
  20   0   1 125.289 564.049   2
  20   0   1 2618.50 980.001   3
  20   0   2 1117.00 636.308   2
  20   0   2 818.604 656.858   3
  20   0   3 143.477 742.028   2
  20   0   3 613.900 635.075   3
  20   0   4 11058.2 2030.54   2
  20   0   4 8384.57 1619.47   3
  20   0   5 1868.49 1118.30   2
  20   0   5 337.682 661.353   3
  20   0   6 2728.60 1050.37   2
  20   0   6 2274.71 933.365   3
  20   0   7 1320.30 977.796   2
  20   0   8 7581.41 1658.59   2
  20  -2 -18 934.326 680.507   1
  20   2 -17-989.184 652.287   1
  20  -2 -17 416.181 548.955   1
  20  -2 -16 2141.90 866.318   1
  20   2 -16 2223.05 789.011   1
  20  -2 -15-206.077 490.305   1
  20   2 -15 420.674 506.868   3
  20   2 -15 462.292 560.483   1
  20   2 -14 328.798 457.744   3
  20   2 -14 691.664 608.902   1
  20  -2 -14 381.135 460.865   1
  20   2 -13-242.429 601.022   3
  20   2 -13-183.132 477.397   1
  20  -2 -13 813.918 549.208   1
  20   2 -12 9218.09 1508.08   3
  20  -2 -12 10425.0 1529.98   1
  20   2 -11 247.428 656.307   3
  20   2 -10 1319.68 739.746   3
  20  -2  -9 879.708 643.173   3
  20   2  -9 133.115 638.121   3
  20  -2  -8 14767.3 1930.53   3
  20   2  -8 14722.2 1868.99   3
  20   2  -7 541.399 488.079   2
  20  -2  -7-284.524 712.875   3
  20   2  -7-51.6528 518.790   3
  20   2  -6 319.515 436.685   2
  20  -2  -6-486.028 601.083   3
  20   2  -5 967.768 684.807   2
  20  -2  -5 405.167 555.304   3
  20   2  -5 2456.03 892.709   3
  20   2  -4 18951.6 2032.26   3
  20  -2  -4 18044.7 2150.32   3
  20  -2  -4 17341.9 1804.94   2
  20   2  -4 23785.7 2205.62   2
  20  -2  -3 1872.52 821.203   2
  20   2  -3 274.402 588.248   2
  20  -2  -3 1302.34 679.567   3
  20   2  -3 1369.43 693.685   3
  20  -2  -2 1093.04 641.320   2
  20   2  -2 176.861 596.942   2
  20  -2  -2 799.280 615.479   3
  20   2  -2 483.028 544.410   3
  20  -2  -1 806.859 893.706   2
  20   2  -1 670.129 738.012   2
  20  -2  -1-91.5218 713.745   3
  20   2  -1-73.3694 448.590   3
  20  -2   0 14785.8 2060.80   2
  20   2   0 15923.5 1879.22   3
  20   2   0 14366.9 2060.64   2
  20  -2   0 15101.0 2105.05   3
  20  -2   1-305.056 582.887   2
  20   2   1 1820.63 938.482   2
  20  -2   1 784.255 855.050   3
  20   2   1 122.464 442.044   3
  20  -2   2 576.485 770.827   2
  20   2   2 914.638 764.279   2
  20  -2   2 473.807 567.509   3
  20   2   2 220.445 647.057   3
  20  -2   3-776.611 827.503   2
  20   2   3 802.481 887.088   2
  20  -2   3 13.5172 496.141   3
  20   2   3 157.128 470.818   3
  20  -2   4 6135.69 1482.95   2
  20   2   4 6460.65 1502.91   2
  20  -2   4 8894.12 1648.50   3
  20   2   4 6762.08 1354.79   3
  20  -2   5 330.298 835.109   2
  20   2   5-257.706 575.561   2
  20  -2   5 1797.54 861.853   3
  20   2   5 544.780 589.800   3
  20  -2   6-886.246 722.122   2
  20   2   6 1679.57 884.953   2
  20   2   6 1745.21 804.180   3
  20   2   7-647.004 881.885   2
  20   2   7-319.802 593.737   3
  20   4 -16 2079.38 787.981   1
  20   4 -15 832.659 631.998   3
  20   4 -15-236.797 584.706   1
  20  -4 -14 30.8163 577.654   1
  20   4 -14-459.347 561.970   3
  20   4 -14-638.268 586.553   1
  20   4 -13 515.058 617.921   3
  20   4 -13 974.213 676.943   1
  20  -4 -13 450.334 663.965   1
  20   4 -12 6444.89 1316.80   3
  20  -4 -12 6507.05 1204.66   1
  20   4 -11-187.353 454.879   3
  20  -4 -11 1068.01 502.316   1
  20   4 -10 1196.02 616.958   3
  20   4  -9 983.699 629.744   3
  20   4  -8 14908.1 1847.34   3
  20   4  -7 1429.84 671.460   2
  20   4  -7 3430.50 1011.14   3
  20   4  -6 2244.74 774.630   2
  20   4  -6 854.239 498.479   3
  20   4  -5 336.879 513.962   2
  20   4  -5 134.279 432.747   3
  20   4  -4 12413.8 1786.66   2
  20   4  -4 10736.4 1451.86   3
  20  -4  -3 676.505 540.650   3
  20   4  -3 122.767 519.393   2
  20   4  -3 852.996 548.007   3
  20  -4  -2 1613.25 754.533   3
  20   4  -2-321.731 879.690   2
  20   4  -2 709.602 442.972   3
  20  -4  -1 642.511 508.181   3
  20   4  -1 795.912 753.604   2
  20   4  -1 1287.17 670.780   3
  20  -4   0 10574.0 1840.67   3
  20   4   0 14095.2 2140.51   2
  20   4   0 11724.4 1575.42   3
  20  -4   1 1080.26 781.753   3
  20   4   1 280.001 755.616   2
  20   4   1 1046.97 636.970   3
  20  -4   2-301.807 680.868   3
  20   4   2 768.110 845.080   2
  20   4   2 10.4757 440.675   3
  20  -4   3 111.092 413.508   3
  20   4   3-471.026 781.632   2
  20   4   3-360.789 642.411   3
  20   4   4 11664.1 2290.87   2
  20   4   4 9282.60 1514.60   3
  20   4   5 2496.80 1205.62   2
  20   4   5 1311.35 816.372   3
  20   4   6 815.453 698.742   2
  20   4   6-230.524 543.198   3
  20   4   7 642.518 958.209   2
  20   4   7 531.344 452.788   3
  20   6 -14 960.753 670.138   1
  20   6 -13 601.196 686.817   3
  20   6 -13 239.252 468.305   1
  20   6 -12 5427.93 1135.56   3
  20   6 -12 4786.35 1083.98   1
  20   6 -11 1703.75 660.308   3
  20   6 -10 880.876 558.762   3
  20   6  -9 313.769 469.865   3
  20   6  -8 7830.65 1322.86   3
  20   6  -7 2840.46 795.200   3
  20   6  -6 627.381 512.897   3
  20   6  -5 677.802 484.944   3
  20   6  -4 8564.36 1351.60   3
  20   6  -3 1550.17 638.022   3
  20   6  -2 710.809 549.420   3
  20   6  -1 1486.96 717.392   3
  20   6   0 8339.49 1332.13   3
  20   6   1 2462.46 816.165   3
  20   6   2 102.572 435.723   3
  20   6   3 836.527 615.390   3
  20   6   4 5594.05 1783.74   2
  20   6   4 5064.06 1129.88   3
  20   6   5 1556.31 1156.19   2
  20   6   5 1025.73 707.314   3
  20   6   6 1128.07 716.089   3
  20   6   7 115.889 521.997   3
  20   8 -12 2916.18 880.278   3
  20   8 -12 3867.95 1015.59   1
  20   8 -11 1558.19 703.454   3
  20   8 -10-486.451 569.650   3
  20   8  -9 586.512 524.663   3
  20   8  -8 4824.48 1067.63   3
  20   8  -7 1106.86 550.939   3
  20   8  -6 542.177 449.846   3
  20   8  -5 445.394 472.573   3
  20   8  -4 4101.35 983.017   3
  20   8  -3 1835.33 719.367   3
  20   8  -2 1025.86 634.784   3
  20   8  -1 903.068 518.529   3
  20   8   0 2324.09 796.974   3
  20   8   1 3147.59 916.233   3
  20   8   2-548.400 539.201   3
  20   8   3 790.785 571.107   3
  20  10 -10 2881.17 921.916   3
  20  10  -9-81.2199 424.480   3
  20  10  -8 1972.70 785.615   3
  20  10  -7 3606.93 926.423   3
  20  10  -6 374.625 532.532   3
  20  10  -5 2649.19 850.188   3
  20  10  -4 3672.38 1000.35   3
  21   1 -17 344.258 509.265   1
  21  -1 -17 289.778 636.668   1
  21  -1 -16 1136.49 680.256   1
  21   1 -16-627.383 756.348   1
  21   1 -15 68.0059 500.277   1
  21  -1 -15-593.779 684.682   1
  21   1 -14 533.183 519.378   3
  21   1 -14 657.499 718.141   1
  21  -1 -14 1469.71 790.041   1
  21   1 -13-20.7649 518.709   3
  21   1 -13-564.397 550.695   1
  21   1 -12 1453.12 786.752   3
  21  -1 -11 791.250 662.649   3
  21   1 -11-122.023 695.006   3
  21  -1 -10-247.057 619.230   3
  21   1 -10-129.842 509.383   3
  21  -1  -9 525.048 635.458   3
  21   1  -9 279.018 625.493   3
  21  -1  -8 7213.58 1445.46   3
  21   1  -8 6737.38 1379.62   3
  21  -1  -7-260.862 640.821   3
  21   1  -7 210.664 586.336   3
  21  -1  -6 694.555 457.940   2
  21   1  -6 489.883 440.346   2
  21  -1  -6 185.159 479.371   3
  21   1  -6 1210.36 828.515   3
  21  -1  -5 1705.41 601.396   2
  21   1  -5 1270.86 660.799   2
  21  -1  -5 1049.41 717.023   3
  21   1  -5 1629.60 769.161   3
  21  -1  -4 4277.22 965.535   2
  21   1  -4 6594.58 1208.36   2
  21  -1  -4 4815.51 1176.72   3
  21   1  -4 5942.25 1241.06   3
  21  -1  -3 419.334 614.391   2
  21   1  -3 1723.25 768.525   2
  21  -1  -3 186.870 738.167   3
  21   1  -3 204.799 574.963   3
  21  -1  -2-11.7285 481.924   2
  21  -1  -2-81.2175 490.360   3
  21   1  -2 41.2393 488.045   3
  21  -1  -1 457.614 678.101   2
  21   1  -1-250.269 544.719   2
  21  -1  -1 256.206 708.615   3
  21   1  -1 442.251 479.025   3
  21  -1   0 5818.56 1330.36   2
  21   1   0 7347.04 1555.68   2
  21  -1   0 5681.72 1391.86   3
  21   1   0 8387.77 1489.01   3
  21  -1   1 2414.51 1025.52   2
  21   1   1 942.351 848.248   2
  21  -1   1 163.885 599.802   3
  21   1   1 1510.35 801.218   3
  21  -1   2 1289.64 972.485   2
  21   1   2-228.646 842.200   2
  21  -1   2 1002.61 790.501   3
  21   1   2 502.337 651.292   3
  21  -1   3 665.701 1069.09   2
  21   1   3 1180.19 1014.78   2
  21  -1   3 1333.88 1030.85   3
  21   1   3 1355.41 903.052   3
  21  -1   4 3213.69 1302.26   2
  21   1   4 3780.92 1387.74   2
  21  -1   4 5723.01 1372.02   3
  21   1   4 5937.31 1401.86   3
  21  -1   5 309.642 702.023   2
  21   1   5 140.901 782.874   2
  21  -1   5 1257.84 778.181   3
  21   1   5 453.539 621.809   3
  21  -1   6 25.4470 787.436   2
  21   1   6-613.401 736.866   2
  21   1   6 1249.96 734.246   3
  21  -3 -17 272.080 601.491   1
  21  -3 -16 268.954 566.100   1
  21   3 -16 1582.57 792.854   1
  21  -3 -15-238.650 578.552   1
  21   3 -15-58.1110 548.977   3
  21   3 -15-124.999 501.642   1
  21   3 -14 238.294 520.521   3
  21   3 -14 741.503 609.818   1
  21  -3 -14-661.440 578.840   1
  21   3 -13-783.521 706.028   3
  21   3 -13-335.151 559.958   1
  21  -3 -13 220.854 537.365   1
  21   3 -12 1840.12 840.046   3
  21  -3 -12 2420.41 871.254   1
  21   3 -11 464.620 601.792   3
  21   3 -10-318.165 501.745   3
  21   3  -9 60.1727 492.564   3
  21   3  -8 5268.09 1250.70   3
  21  -3  -7 334.405 626.414   3
  21   3  -7 493.810 523.054   2
  21   3  -7 54.4921 516.920   3
  21  -3  -6 733.300 639.534   3
  21   3  -6 23.3088 507.937   2
  21   3  -6 178.096 488.017   3
  21  -3  -5 274.420 680.779   3
  21   3  -5-552.599 501.620   2
  21   3  -5 1167.00 726.067   3
  21  -3  -4 6288.97 1323.67   3
  21   3  -4 6697.24 1287.56   2
  21   3  -4 7290.64 1344.28   3
  21  -3  -3-807.349 842.747   3
  21   3  -3 434.714 568.324   2
  21   3  -3-304.518 516.756   3
  21  -3  -2-772.642 876.490   3
  21   3  -2-1409.56 867.717   2
  21   3  -2 8.29675 492.868   3
  21  -3  -1-255.474 645.664   3
  21   3  -1-70.3659 691.590   2
  21   3  -1 7.29575 475.510   3
  21   3   0 3386.55 1122.05   2
  21  -3   0 4351.54 1283.72   3
  21   3   0 4685.47 1059.02   3
  21   3   1 520.631 773.184   2
  21  -3   1 36.2058 681.033   3
  21   3   1-275.012 559.126   3
  21   3   2-22.3164 695.425   2
  21  -3   2 390.452 545.067   3
  21   3   2 499.344 660.771   3
  21   3   3 516.778 871.283   2
  21  -3   3-172.356 553.068   3
  21   3   3 1087.12 766.937   3
  21   3   4 5974.49 1573.23   2
  21  -3   4 3616.27 1137.60   3
  21   3   4 3971.31 1151.42   3
  21   3   5-14.1084 691.543   2
  21   3   5-608.436 649.562   3
  21   3   6 898.741 983.907   2
  21   3   6 939.190 720.574   3
  21   3   7 623.702 542.247   3
  21   5 -14-261.782 486.965   3
  21   5 -14-603.494 598.137   1
  21   5 -13 327.037 529.875   3
  21   5 -13-270.891 458.568   1
  21   5 -12 1031.21 673.230   3
  21   5 -11 518.833 682.677   3
  21   5 -10-248.090 512.367   3
  21   5  -9 607.600 589.237   3
  21   5  -8 3586.98 958.512   3
  21   5  -7 159.163 486.958   3
  21   5  -6-1041.60 684.077   3
  21   5  -5-573.279 603.154   3
  21   5  -4 3834.70 879.126   3
  21   5  -3 524.807 540.151   3
  21   5  -2 394.976 515.133   3
  21   5  -1 56.7325 689.488   2
  21   5  -1 37.0241 569.776   3
  21   5   0 4659.99 1358.41   2
  21   5   0 3590.38 961.795   3
  21   5   1-335.254 1009.39   2
  21   5   1 836.568 597.063   3
  21   5   2 1036.26 848.342   2
  21   5   2-215.413 539.430   3
  21   5   3 1964.77 1076.67   2
  21   5   3-728.614 598.375   3
  21   5   4 4498.90 1544.09   2
  21   5   4 2123.13 869.727   3
  21   5   5 1238.71 1046.44   2
  21   5   5 283.717 523.177   3
  21   5   6 182.613 524.480   3
  21   5   7-37.7023 519.310   3
  21   7 -13 1039.09 686.765   3
  21   7 -12 1799.12 774.525   3
  21   7 -12 1402.87 690.953   1
  21   7 -11 263.697 530.862   3
  21   7 -10-165.296 545.639   3
  21   7  -9 107.165 432.508   3
  21   7  -8 2974.34 875.755   3
  21   7  -7 912.721 634.466   3
  21   7  -6 301.562 470.397   3
  21   7  -5-774.718 677.856   3
  21   7  -4 2719.46 822.587   3
  21   7  -3 682.229 562.234   3
  21   7  -2-445.447 507.016   3
  21   7  -1 450.518 418.183   3
  21   7   0 2499.99 805.380   3
  21   7   1 528.148 523.783   3
  21   7   2-425.759 655.096   3
  21   7   3 1397.07 805.213   3
  21   9 -11 249.043 599.405   3
  21   9 -10-176.549 500.758   3
  21   9  -9-791.052 624.753   3
  21   9  -8 2696.49 938.357   3
  21   9  -7 1377.14 703.719   3
  21   9  -6 333.969 515.500   3
  21   9  -5 679.264 566.760   3
  21   9  -4 2480.53 831.250   3
  21   9  -3 2149.06 761.371   3
  22   0 -16 3785.81 1150.50   1
  22   0 -15-722.171 671.037   1
  22   0 -14 1180.48 755.820   1
  22   0 -13-275.837 618.715   3
  22   0 -13-418.054 557.296   1
  22   0 -12 5452.87 1237.92   3
  22   0 -11 43.3560 670.468   3
  22   0 -10 1572.92 820.045   3
  22   0  -9 489.536 739.296   3
  22   0  -8 10514.4 1746.38   3
  22   0  -7-362.809 635.479   3
  22   0  -6 6564.91 1081.49   2
  22   0  -6 8058.05 1511.11   3
  22   0  -5-55.1406 490.974   2
  22   0  -5 625.512 800.068   3
  22   0  -4 7429.41 1247.44   2
  22   0  -4 5849.19 1347.53   3
  22   0  -3-576.454 443.093   2
  22   0  -3 912.163 795.702   3
  22   0  -2 1463.86 766.626   2
  22   0  -2 2407.48 922.774   3
  22   0  -1 2253.91 948.367   2
  22   0  -1 375.185 764.846   3
  22   0   0 8731.59 1677.24   2
  22   0   0 11113.2 1833.28   3
  22   0   1-228.217 689.491   2
  22   0   1 1593.64 852.674   3
  22   0   2 1594.60 978.136   2
  22   0   2 337.814 668.748   3
  22   0   3 637.007 1140.53   2
  22   0   3 551.943 638.368   3
  22   0   4 3602.46 1321.98   2
  22   0   4 6775.68 1573.29   3
  22   0   5 1987.37 1183.93   2
  22   0   5-1630.92 924.492   3
  22  -2 -17-284.216 571.913   1
  22  -2 -16 1457.66 723.894   1
  22   2 -15-506.349 547.621   3
  22   2 -15 1037.76 749.657   1
  22  -2 -15-842.985 755.373   1
  22   2 -14 391.330 471.529   3
  22   2 -14 942.642 724.370   1
  22  -2 -14 105.908 531.597   1
  22   2 -13 339.412 563.092   3
  22  -2 -13 284.526 521.274   1
  22   2 -12 3761.28 1127.61   3
  22   2 -11-269.951 526.195   3
  22  -2 -10-265.338 544.180   3
  22   2 -10 291.344 524.380   3
  22  -2  -9 94.5472 503.927   3
  22   2  -9 351.584 639.119   3
  22  -2  -8 6124.93 1403.47   3
  22   2  -8 5490.59 1245.22   3
  22  -2  -7 521.329 556.320   3
  22   2  -7 1082.83 832.500   3
  22   2  -6 2110.47 746.514   2
  22  -2  -6 1432.55 940.327   3
  22   2  -6 2619.72 949.631   3
  22   2  -5 1038.36 683.476   2
  22  -2  -5-376.878 557.153   3
  22   2  -5-440.289 541.440   3
  22   2  -4 7842.98 1425.30   2
  22  -2  -4 7322.15 1538.16   3
  22   2  -4 7873.20 1439.12   3
  22  -2  -3-630.132 564.316   2
  22   2  -3 905.401 737.167   2
  22  -2  -3-187.428 552.187   3
  22   2  -3 884.191 714.502   3
  22  -2  -2-406.037 596.691   2
  22   2  -2 620.291 647.798   2
  22  -2  -2 126.220 570.865   3
  22   2  -2 1118.49 717.095   3
  22  -2  -1-210.970 625.504   2
  22   2  -1 1292.88 918.305   2
  22  -2  -1 90.4154 651.192   3
  22   2  -1 904.291 617.525   3
  22  -2   0 6584.33 1495.69   2
  22   2   0 5809.83 1398.07   2
  22  -2   0 6424.14 1487.05   3
  22   2   0 5992.72 1351.59   3
  22  -2   1-229.787 668.393   2
  22   2   1-581.691 733.018   2
  22  -2   1 777.191 718.089   3
  22   2   1 1068.83 721.746   3
  22  -2   2 2653.01 1161.88   2
  22   2   2 2134.76 1324.36   2
  22  -2   2 257.611 607.804   3
  22   2   2 3164.94 1079.33   3
  22  -2   3-476.075 912.322   2
  22   2   3 1479.52 859.575   2
  22  -2   3 831.395 713.757   3
  22   2   3 702.099 566.032   3
  22  -2   4 5246.19 1680.46   2
  22   2   4 3789.64 1239.31   2
  22  -2   4 2361.24 1013.17   3
  22   2   4 3785.21 1177.88   3
  22  -2   5-659.714 754.390   2
  22   2   5 770.191 939.998   2
  22   2   5 1125.75 751.661   3
  22   2   6-679.838 600.424   3
  22   4 -15 323.832 545.024   3
  22   4 -14 1814.05 807.895   3
  22   4 -14 638.325 558.976   1
  22   4 -13 843.059 734.826   3
  22   4 -13 184.410 630.980   1
  22   4 -12 3065.65 973.061   3
  22  -4 -12 1742.43 758.698   1
  22   4 -11 53.7037 663.167   3
  22   4 -10 1113.27 721.944   3
  22   4  -9 751.520 786.689   3
  22   4  -8 7849.17 1503.34   3
  22   4  -7 1649.64 831.777   3
  22   4  -6 1296.89 719.420   2
  22   4  -6 923.986 728.025   3
  22   4  -5 290.362 521.547   2
  22   4  -5-563.056 584.885   3
  22   4  -4 8001.93 1496.52   2
  22   4  -4 7840.02 1388.56   3
  22   4  -3 2597.73 1083.00   2
  22   4  -3 1160.62 710.274   3
  22  -4  -2 1590.77 898.556   3
  22   4  -2 270.590 608.057   2
  22   4  -2-793.896 770.881   3
  22  -4  -1-334.154 705.920   3
  22   4  -1 111.481 880.564   2
  22   4  -1 313.236 538.991   3
  22  -4   0 4678.13 1312.68   3
  22   4   0 5734.52 1771.66   2
  22   4   0 5092.90 1122.41   3
  22  -4   1 1413.94 803.568   3
  22   4   1 1302.78 1082.77   2
  22   4   1 711.344 625.261   3
  22   4   2 952.612 803.300   2
  22   4   2 696.090 625.077   3
  22   4   3 37.8854 815.682   2
  22   4   3 135.955 569.723   3
  22   4   4 3788.15 1617.81   2
  22   4   4 3875.10 1149.21   3
  22   4   5 1228.04 701.373   3
  22   4   6 591.481 691.812   3
  22   6 -14 581.381 563.871   3
  22   6 -13 343.829 633.892   3
  22   6 -12 3038.42 1029.89   3
  22   6 -11 2174.98 912.381   3
  22   6 -10 946.196 633.641   3
  22   6  -9 1539.37 842.063   3
  22   6  -8 4088.00 1051.99   3
  22   6  -7 761.682 653.400   3
  22   6  -6 755.854 536.487   3
  22   6  -5 769.950 621.524   3
  22   6  -4 6118.90 1200.02   3
  22   6  -3 1676.32 711.751   3
  22   6  -2 375.608 441.156   3
  22   6  -1 368.776 521.253   3
  22   6   0 3184.31 1405.10   2
  22   6   0 4002.62 1063.63   3
  22   6   1 693.181 850.792   2
  22   6   1 1342.72 703.210   3
  22   6   2-1125.77 1106.83   2
  22   6   2 0.64266 653.497   3
  22   6   3-539.089 555.012   3
  22   8 -12 917.108 560.106   3
  22   8 -11 1511.89 792.064   3
  22   8 -10-22.3751 471.094   3
  22   8  -9-915.455 732.290   3
  22   8  -8 2962.16 939.918   3
  22   8  -7 1428.05 686.536   3
  22   8  -6-162.921 491.997   3
  22   8  -5 1293.56 683.347   3
  22   8  -4 2650.04 815.990   3
  22   8  -3 888.870 693.791   3
  23  -1 -16-1020.06 788.852   1
  23   1 -15-1.39249 621.894   1
  23  -1 -15 1355.61 832.588   1
  23   1 -14-93.3667 694.094   3
  23   1 -14-1005.74 695.261   1
  23  -1 -14-1037.05 742.816   1
  23   1 -13 146.183 554.028   3
  23  -1 -13-264.281 562.178   1
  23   1 -12 924.419 582.157   3
  23  -1 -11 644.993 797.439   3
  23   1 -11 552.946 715.715   3
  23  -1 -10-321.319 529.259   3
  23   1 -10 537.797 610.231   3
  23  -1  -9-75.8851 630.118   3
  23   1  -9 877.001 819.263   3
  23  -1  -8 2568.21 1017.07   3
  23   1  -8 4012.07 1139.54   3
  23  -1  -7 32.5828 625.914   3
  23   1  -7 175.453 565.774   3
  23   1  -6 959.445 576.498   2
  23  -1  -6 985.914 876.740   3
  23   1  -6-141.493 786.781   3
  23  -1  -5-601.315 547.438   2
  23   1  -5 25.1841 437.011   2
  23  -1  -5 111.375 532.916   3
  23   1  -5-111.638 571.641   3
  23  -1  -4 4810.56 1124.20   2
  23   1  -4 4878.56 1130.18   2
  23  -1  -4 3311.31 1125.67   3
  23   1  -4 3418.82 1116.41   3
  23  -1  -3 136.467 551.276   2
  23   1  -3-65.9735 549.208   2
  23  -1  -3 49.1374 540.435   3
  23   1  -3 869.114 726.765   3
  23  -1  -2 1404.88 785.351   2
  23   1  -2-527.335 592.032   2
  23  -1  -2-967.045 813.295   3
  23   1  -2 439.883 615.535   3
  23  -1  -1-698.366 631.873   2
  23   1  -1 1077.18 789.689   2
  23  -1  -1-356.122 689.309   3
  23   1  -1 679.835 775.926   3
  23  -1   0 4058.97 1346.08   2
  23   1   0 3441.66 1297.60   2
  23  -1   0 4242.41 1227.00   3
  23   1   0 3298.65 996.534   3
  23  -1   1-793.235 806.637   2
  23   1   1 543.503 785.073   2
  23  -1   1 595.141 637.668   3
  23   1   1-408.510 594.329   3
  23  -1   2 869.541 943.911   2
  23   1   2 1338.04 1125.17   2
  23  -1   2-302.284 577.915   3
  23   1   2 638.304 707.430   3
  23  -1   3 627.871 863.147   2
  23   1   3-641.196 697.321   2
  23  -1   3-761.086 765.602   3
  23   1   3-542.658 622.692   3
  23  -1   4 1049.97 905.511   2
  23   1   4 1375.06 1213.16   2
  23  -1   4 2576.87 1159.28   3
  23   1   4 1908.44 1018.72   3
  23   1   5 660.955 709.057   3
  23   3 -16 570.312 581.623   3
  23   3 -15-542.346 730.738   3
  23  -3 -15-1291.55 922.394   1
  23   3 -14-32.8417 500.434   3
  23   3 -14-263.477 622.573   1
  23  -3 -14 103.773 558.981   1
  23   3 -13 181.787 598.245   3
  23  -3 -13 39.5174 461.107   1
  23   3 -12 1025.43 824.237   3
  23  -3 -12 2235.29 864.720   1
  23   3 -11 641.969 580.581   3
  23   3 -10 528.085 539.341   3
  23   3  -9 826.553 700.969   3
  23   3  -8 1938.63 860.501   3
  23  -3  -7 851.579 739.148   3
  23   3  -7 669.672 733.505   3
  23   3  -6 1047.94 679.822   2
  23  -3  -6-368.990 694.163   3
  23   3  -6 118.282 502.440   3
  23   3  -5-652.917 608.185   2
  23  -3  -5-641.914 933.782   3
  23   3  -5-181.481 626.098   3
  23   3  -4 3451.12 1099.94   2
  23  -3  -4 2523.03 1042.87   3
  23   3  -4 5057.03 1269.79   3
  23   3  -3-212.992 608.565   2
  23  -3  -3-317.726 575.908   3
  23   3  -3 999.392 816.920   3
  23   3  -2-398.444 783.791   2
  23  -3  -2-47.1218 667.449   3
  23   3  -2 258.876 585.631   3
  23   3  -1 1196.49 1084.38   2
  23  -3  -1-286.514 825.599   3
  23   3  -1 532.766 542.960   3
  23   3   0 3696.84 1399.25   2
  23  -3   0 2803.96 956.536   3
  23   3   0 585.137 624.254   3
  23   3   1 896.662 906.163   2
  23  -3   1-697.457 741.153   3
  23   3   1 1042.38 796.450   3
  23   3   2-2.87190 710.325   2
  23  -3   2 1190.54 881.485   3
  23   3   2 545.378 621.701   3
  23   3   3-14.8171 845.035   2
  23  -3   3-26.4442 442.395   3
  23   3   3 883.859 987.395   3
  23   3   4 873.019 743.217   3
  23   3   5 1865.85 927.282   3
  23   5 -14 227.117 507.356   3
  23   5 -13-170.294 474.981   3
  23   5 -12 2224.60 929.493   3
  23   5 -11 740.102 702.589   3
  23   5 -10 355.682 608.651   3
  23   5  -9 1038.05 759.921   3
  23   5  -8 1382.79 724.914   3
  23   5  -7 984.927 734.300   3
  23   5  -6-225.077 708.460   2
  23   5  -6 510.231 569.293   3
  23   5  -5 482.315 632.811   2
  23   5  -5 412.382 472.970   3
  23   5  -4 539.433 667.455   2
  23   5  -4 500.920 514.878   3
  23   5  -3 227.665 746.094   2
  23   5  -3 719.373 688.704   3
  23   5  -2 427.316 816.947   2
  23   5  -2 1108.97 819.764   3
  23   5  -1-385.777 910.331   2
  23   5  -1 1596.70 713.147   3
  23   5   0 3131.82 1176.94   2
  23   5   0 802.375 555.240   3
  23   5   1 1469.51 977.896   2
  23   5   1 178.748 636.593   3
  23   5   2 951.299 999.980   2
  23   5   2 172.659 534.925   3
  23   5   3 686.223 687.908   3
  23   7 -12 1483.20 782.543   3
  23   7 -11 816.913 718.437   3
  23   7 -10-604.472 509.800   3
  23   7  -9 1047.44 600.451   3
  23   7  -8 1090.81 635.204   3
  23   7  -7 583.262 607.951   3
  23   7  -6-414.196 528.642   3
  23   7  -5-216.598 478.061   3
  23   7  -4 991.727 658.672   3
  23   7  -3 1456.43 780.700   3
  24   0 -14-1013.13 742.047   1
  24   0 -13-2323.49 916.845   3
  24   0 -12 1646.46 893.645   3
  24   0 -11 313.245 641.397   3
  24   0 -10 1267.78 862.654   3
  24   0  -9 531.720 711.138   3
  24   0  -8 3948.74 1175.07   3
  24   0  -7-845.834 719.524   3
  24   0  -6 1549.24 946.484   3
  24   0  -5 783.743 634.234   2
  24   0  -5 709.640 706.917   3
  24   0  -4 7775.85 1445.47   2
  24   0  -4 9158.27 1739.89   3
  24   0  -3-581.456 625.821   2
  24   0  -3 642.517 699.525   3
  24   0  -2 306.168 849.220   2
  24   0  -2-763.443 640.844   3
  24   0  -1 432.250 576.067   2
  24   0  -1 459.433 806.477   3
  24   0   0 5869.43 1512.05   2
  24   0   0 5147.30 1402.58   3
  24   0   1-49.4933 947.396   2
  24   0   1 16.6619 592.920   3
  24   0   2 575.709 868.335   2
  24   0   2 225.765 628.083   3
  24   0   3 510.019 915.307   2
  24   0   3 1020.69 961.004   3
  24   0   4 1526.46 925.435   3
  24   2 -15 1750.92 829.065   3
  24  -2 -15-637.173 785.187   1
  24   2 -14-124.946 508.286   3
  24  -2 -14-269.955 550.985   1
  24   2 -13-78.7635 708.916   3
  24  -2 -13-825.628 626.325   1
  24   2 -12 3543.03 1109.74   3
  24   2 -11 380.257 622.050   3
  24   2 -10 1812.48 998.384   3
  24  -2  -9 126.756 670.277   3
  24   2  -9 1782.13 960.472   3
  24  -2  -8 4612.13 1206.72   3
  24   2  -8 5731.48 1373.11   3
  24  -2  -7 1035.14 767.096   3
  24   2  -7-809.419 567.063   3
  24  -2  -6 2339.01 1046.93   3
  24   2  -6 1659.43 874.311   3
  24   2  -5 411.666 694.658   2
  24  -2  -5 25.4395 597.090   3
  24   2  -5 94.4155 518.378   3
  24   2  -4 5930.40 1287.64   2
  24  -2  -4 3777.77 1268.67   3
  24   2  -4 2810.68 1035.86   3
  24   2  -3 1059.39 639.704   2
  24  -2  -3 322.721 772.146   3
  24   2  -3 2104.38 905.188   3
  24   2  -2 822.984 892.382   2
  24  -2  -2 592.107 722.346   3
  24   2  -2 867.153 691.263   3
  24   2  -1 156.502 851.872   2
  24  -2  -1-269.186 679.948   3
  24   2  -1 360.594 746.729   3
  24  -2   0 4934.31 1423.57   2
  24   2   0 1941.15 876.050   2
  24  -2   0 4089.90 1211.48   3
  24   2   0 4251.33 1183.97   3
  24  -2   1-738.717 819.822   2
  24   2   1 81.0345 667.229   2
  24  -2   1-922.734 832.162   3
  24   2   1 1549.92 856.269   3
  24  -2   2 1280.74 873.520   2
  24   2   2 1609.86 1070.98   2
  24  -2   2 173.355 626.127   3
  24   2   2 855.127 938.518   3
  24  -2   3-28.9457 545.758   3
  24   2   3-716.709 811.103   3
  24   2   4 3406.60 1159.72   3
  24   4 -14 274.168 543.054   3
  24   4 -13 424.387 537.566   3
  24   4 -12 2973.99 1126.65   3
  24   4 -11 458.448 744.071   3
  24   4 -10-131.372 524.296   3
  24   4  -9 198.195 609.006   3
  24   4  -8 4409.48 1214.02   3
  24   4  -7 1182.40 901.119   3
  24   4  -6 1205.76 785.646   3
  24   4  -5 529.345 599.882   2
  24   4  -5 105.144 487.495   3
  24   4  -4 3397.12 1062.55   2
  24   4  -4 4006.84 1052.26   3
  24   4  -3 997.539 812.607   2
  24   4  -3 258.436 477.723   3
  24   4  -2 104.567 719.464   2
  24   4  -2 277.480 527.013   3
  24   4  -1-1291.24 1022.93   2
  24   4  -1 397.010 554.972   3
  24   4   0 3997.89 1605.62   2
  24   4   0 2320.81 852.797   3
  24   4   1 1409.58 1130.84   2
  24   4   1 703.425 730.391   3
  24   4   2-453.517 682.570   3
  24   6 -11 1322.70 811.673   3
  24   6 -10-772.527 751.158   3
  24   6  -9 542.826 702.459   3
  24   6  -8 3298.34 993.384   3
  24   6  -7 540.229 545.844   3
  24   6  -6 494.062 522.160   3
  24   6  -5-1047.08 949.717   2
  24   6  -5-74.1899 506.276   3
  24   6  -4 2999.95 1123.82   2
  24   6  -4 630.951 709.344   3
  24   6  -3-91.7569 783.675   2
  24   6  -3 337.769 545.416   3
  24   6  -2 1969.06 1127.76   2
  24   6  -1 396.337 858.966   2
  25  -1 -14-105.154 654.853   1
  25   1 -13 1217.26 879.540   3
  25  -1 -13-1544.99 910.382   1
  25   1 -12 529.277 693.331   3
  25  -1 -11 444.609 782.359   3
  25   1 -11 555.439 664.969   3
  25  -1 -10-532.714 803.532   3
  25   1 -10 1003.90 726.545   3
  25  -1  -9 1052.03 697.977   3
  25   1  -9 562.894 764.322   3
  25  -1  -8 874.967 814.606   3
  25   1  -8 1750.14 791.398   3
  25  -1  -7 692.543 612.659   3
  25   1  -7 193.703 590.020   3
  25  -1  -6-605.270 644.920   3
  25   1  -6 930.507 812.057   3
  25  -1  -5 70.2594 587.545   3
  25   1  -5 3.87229 556.717   3
  25  -1  -4 2342.20 895.439   2
  25   1  -4 1076.17 766.749   2
  25  -1  -4 2805.03 991.064   3
  25   1  -4 2417.17 1067.80   3
  25  -1  -3-483.249 518.025   2
  25   1  -3 1209.95 812.012   2
  25  -1  -3 976.099 877.183   3
  25   1  -3 113.908 547.510   3
  25  -1  -2-829.583 638.742   2
  25   1  -2 630.135 746.437   2
  25   1  -2-1175.38 800.673   3
  25  -1  -1 1595.54 944.457   2
  25   1  -1 2125.73 1012.82   2
  25  -1  -1 640.039 739.025   3
  25   1  -1-68.8408 612.874   3
  25  -1   0 2435.21 1196.55   2
  25   1   0 1964.28 1076.16   2
  25  -1   0 2426.50 1087.89   3
  25   1   0 2327.44 1074.94   3
  25  -1   1 700.689 908.132   2
  25   1   1 1192.41 936.166   2
  25  -1   1 965.138 885.888   3
  25   1   1-338.117 561.459   3
  25  -1   2 1583.87 909.294   3
  25   1   2-171.351 590.448   3
  25  -1   3 684.141 872.527   3
  25   1   3 571.206 855.972   3
  25   3 -12 1931.00 888.449   3
  25   3 -11 761.406 688.335   3
  25   3 -10-130.284 576.549   3
  25   3  -9-661.973 680.954   3
  25   3  -8 995.578 737.105   3
  25   3  -7-597.328 752.293   3
  25  -3  -6-73.9149 607.417   3
  25   3  -6 1017.50 712.368   3
  25   3  -5 807.670 804.561   2
  25  -3  -5-222.773 590.474   3
  25   3  -5 1337.98 843.855   3
  25   3  -4 3337.58 1212.01   2
  25  -3  -4 144.733 630.395   3
  25   3  -4 3884.66 1205.65   3
  25   3  -3 108.265 783.120   2
  25  -3  -3-837.842 876.475   3
  25   3  -2 236.306 816.927   2
  25  -3  -2 517.017 834.401   3
  25   3  -2 104.531 759.394   3
  25   3  -1-441.996 941.318   2
  25  -3  -1 1205.75 926.404   3
  25   3  -1 942.952 832.517   3
  25   3   0 1813.82 1073.97   2
  25  -3   0 3749.22 1307.68   3
  25   3   0 882.591 808.973   3
  25  -3   1-165.983 684.774   3
  25  -3   2 653.549 613.978   3
  25   5  -8 934.626 801.077   3
  25   5  -7-513.441 540.315   3
  25   5  -6 238.098 690.781   3
  25   5  -4 1561.76 995.410   2
  25   5  -3 1437.69 1133.80   2
  25   5  -2-311.129 717.116   2
  25   5  -1 641.314 933.952   2
  25   7  -4-205.983 840.113   2
  26   0 -10 677.613 595.858   3
  26   0  -9 2058.38 1072.35   3
  26   0  -8 4474.61 1320.93   3
  26   0  -7 1941.45 1135.30   3
  26   0  -6 901.466 841.963   3
  26   0  -5 199.650 663.102   3
  26   0  -4 2223.09 999.131   2
  26   0  -4 2233.88 1089.45   3
  26   0  -3 1106.07 971.116   2
  26   0  -3 1346.05 1005.05   3
  26   0  -2 2749.52 1110.45   2
  26   0  -2 1249.53 857.368   3
  26   0  -1 370.865 669.793   2
  26   0  -1-170.873 577.411   3
  26   0   0 4886.57 1481.08   2
  26   0   0 1207.58 953.110   3
  26   2  -9 893.456 832.188   3
  26  -2  -8 991.110 858.118   3
  26   2  -8 1963.37 1030.32   3
  26  -2  -7-105.314 764.269   3
  26   2  -7 1168.87 750.747   3
  26  -2  -6-426.617 620.402   3
  26   2  -6 1205.07 817.253   3
  26  -2  -5 161.427 741.250   3
  26   2  -5-206.063 530.370   3
  26   2  -4 1391.65 865.968   2
  26  -2  -4 2180.04 1046.00   3
  26   2  -4 1328.81 856.014   3
  26   2  -3 639.152 600.145   2
  26  -2  -3-36.3972 712.961   3
  26   2  -3-200.322 604.728   3
  26   2  -2 1562.74 977.093   2
  26  -2  -2 1107.81 881.374   3
  26   2  -1 520.834 894.495   2
  26  -2  -1 1211.55 965.312   3
  26  -2   0 2662.53 1083.01   3
  26   4  -4 2555.53 1058.29   2
  26   4  -3 1961.12 1002.21   2
  26   4  -2 476.223 899.412   2
  27   1  -3 540.577 595.499   2
  27  -1  -2 1147.12 817.650   2
  27   1  -2-221.867 684.778   2
  27   3  -3 1819.16 1093.56   2
   0   0   0    0.00    0.00   0
TITL ShI_3792_IlGu in C2/c
REM C2/c (#15 in standard setting)
CELL 0.71073  18.530556  10.454127  14.252169  90.0000 107.5090  90.0000
ZERR    8.00   0.001319   0.000339   0.000899   0.0000   0.0070   0.0000
LATT  7
SYMM -x, y,-z+1/2
SFAC C H N Fe Au
UNIT 80.00 48.00 48.00 8.00 16.00
TREF
HKLF 4
END
;
_shelx_hkl_checksum     34668
_shelx_res_file
;
TITL I    SHI_3792_ILGU IN C2/C #15
    H:\I\I.res
    created by SHELXL-2018/3 at 12:18:57 on 06-Jul-2019
CELL  0.71073 18.53056 10.45413 14.25217 90.00000 107.50900 90.00000
ZERR 4  0.00132  0.00034  0.00090  0.00000  0.00700  0.00000
LATT 7
SYMM -X, Y, -Z+ 0.50000
SFAC C H AU FE N O
UNIT 96 80 8 4 32 8
L.S. 9
PLAN  14
SIZE 0.1 0.3 0.3
BOND $H
FMAP 2
HTAB
EQIV $5 x, -y+1, z+1/2
HTAB O1 N5_$5
EQIV $6 -x+1, y+1, -z+3/2
HTAB O1 N5_$6
ACTA
SHEL 99 0.75
REM RESET TO C2/C #15
REM <OLEX2.EXTRAS>
REM <HKLSRC "%.\\SHI_3792_ILGU.HKL">
REM </OLEX2.EXTRAS>
WGHT    0.030800    0.266900
FVAR       1.23760
AU1   3    0.500000    0.514201    0.750000    10.50000    0.05093    0.01133 =
         0.05435    0.00000    0.01452    0.00000
AU2   3    0.500000    0.500000    0.500000    10.50000    0.06377    0.02992 =
         0.04672   -0.00062    0.00732    0.00972
FE1   4    0.500000    1.013886    0.750000    10.50000    0.04835    0.01252 =
         0.02888    0.00000    0.00942    0.00000
O1    6    0.451150    1.019675    0.866852    11.00000    0.06865    0.02652 =
         0.03514   -0.00027    0.01324    0.00359
AFIX   7
H1A   2    0.461953    0.949471    0.898996    11.00000   -1.50000
H1B   2    0.474896    1.072647    0.910236    11.00000   -1.50000
AFIX   0
C12   1    0.209896    0.854843    0.335882    11.00000    0.04102    0.06158 =
         0.04528   -0.00192    0.01078   -0.00292
AFIX  43
H12   2    0.177175    0.921680    0.337514    11.00000   -1.20000
AFIX   0
N3    5    0.385194    1.015382    0.641364    11.00000    0.04527    0.02473 =
         0.04070    0.00116    0.01150    0.00406
N1    5    0.500000    0.812371    0.750000    10.50000    0.05547    0.01045 =
         0.04469    0.00000    0.00965    0.00000
C1    1    0.500000    0.703076    0.750000    10.50000    0.03841    0.02560 =
         0.04058    0.00000    0.01252    0.00000
N4    5    0.247221    1.027666    0.491815    11.00000    0.05231    0.04432 =
         0.04668    0.00135    0.01069    0.01168
C3    1    0.365248    0.931018    0.566858    11.00000    0.04302    0.02343 =
         0.04172   -0.00339    0.01012   -0.00100
AFIX  43
H3    2    0.398880    0.865572    0.565374    11.00000   -1.20000
AFIX   0
C9    1    0.303216    0.653842    0.330036    11.00000    0.06992    0.04537 =
         0.05132   -0.00979    0.01807   -0.00373
AFIX  43
H9    2    0.335120    0.585689    0.328588    11.00000   -1.20000
AFIX   0
C13   1    0.472312    0.315734    0.487953    11.00000    0.07083    0.04078 =
         0.04041   -0.00092    0.01133    0.01224
C7    1    0.277198    0.841849    0.410441    11.00000    0.03631    0.03382 =
         0.03731    0.00306    0.01258   -0.00205
C6    1    0.333438    1.104105    0.641056    11.00000    0.05766    0.03372 =
         0.04430   -0.00281    0.01514    0.01126
AFIX  43
H6    2    0.343207    1.163949    0.691614    11.00000   -1.20000
AFIX   0
N5    5    0.460586    0.207671    0.480365    11.00000    0.08291    0.04019 =
         0.04672   -0.00166    0.01684    0.00648
N2    5    0.500000    1.216400    0.750000    10.50000    0.07521    0.01807 =
         0.04118    0.00000    0.00987    0.00000
C10   1    0.236485    0.668364    0.255773    11.00000    0.06524    0.05474 =
         0.04673   -0.01507    0.01601   -0.02329
AFIX  43
H10   2    0.222790    0.609994    0.204193    11.00000   -1.20000
AFIX   0
C8    1    0.323029    0.739938    0.406663    11.00000    0.04482    0.04310 =
         0.04106   -0.00820    0.00476   -0.00354
AFIX  43
H8    2    0.368242    0.728887    0.456743    11.00000   -1.20000
AFIX   0
C5    1    0.266169    1.108289    0.567382    11.00000    0.06019    0.03692 =
         0.06012    0.00392    0.02104    0.01858
AFIX  43
H5    2    0.231568    1.171427    0.570352    11.00000   -1.20000
AFIX   0
C11   1    0.190991    0.768153    0.258388    11.00000    0.04240    0.07939 =
         0.03697   -0.00609    0.00109   -0.01616
AFIX  43
H11   2    0.146242    0.779119    0.207499    11.00000   -1.20000
AFIX   0
C4    1    0.297676    0.936410    0.492669    11.00000    0.03658    0.02871 =
         0.03589    0.00798    0.01152   -0.00021
C2    1    0.500000    1.324015    0.750000    10.50000    0.06666    0.01941 =
         0.04635    0.00000    0.01448    0.00000
HKLF 4
REM  I    SHI_3792_ILGU IN C2/C #15
REM wR2 = 0.0839, GooF = S = 1.044, Restrained GooF = 1.044 for all data
REM R1 = 0.0381 for 2410 Fo > 4sig(Fo) and 0.0598 for all 3265 data
REM 173 parameters refined using 0 restraints
END
WGHT      0.0308      0.2722
REM Instructions for potential hydrogen bonds
HTAB O1 N5_$5
HTAB O1 N5_$6
REM Highest difference peak  1.365,  deepest hole -1.447,  1-sigma level  0.153
Q1    1   0.4581  0.5118  0.7791  11.00000  0.05    1.37
Q2    1   0.5444  0.5030  0.4682  11.00000  0.05    1.17
Q3    1   0.5254  0.5091  0.8259  11.00000  0.05    0.90
Q4    1   0.4441  0.4933  0.4719  11.00000  0.05    0.82
Q5    1   0.4647  0.4961  0.4220  11.00000  0.05    0.79
Q6    1   0.4536  1.0215  0.7675  11.00000  0.05    0.65
Q7    1   0.4427  1.0168  0.6929  11.00000  0.05    0.47
Q8    1   0.3682  0.6557  0.3447  11.00000  0.05    0.46
Q9    1   0.4013  0.2149  0.4071  11.00000  0.05    0.46
Q10   1   0.1393  0.8425  0.4214  11.00000  0.05    0.45
Q11   1   0.3628  1.3004  0.6435  11.00000  0.05    0.44
Q12   1   0.1141  0.6798  0.2368  11.00000  0.05    0.43
Q13   1   0.4737  1.0138  0.8938  11.00000  0.05    0.41
Q14   1   0.3274  0.5441  0.4441  11.00000  0.05    0.41
;
_shelx_res_checksum     11832
data_Global
_journal_date_recd_electronic     2019-07-04
_journal_date_accepted     2019-07-07
_journal_name_full     'Acta Crystallographica, Section E'
_journal_year     2019
_journal_volume     75
_journal_issue      8
_journal_page_first     1149
_journal_page_last     1152
_journal_paper_category     GM
_journal_paper_doi     10.1107/S2056989019009678
_journal_coeditor_code     SU5503
_publ_contact_author_name     'Olesia I. Kucheriv'
_publ_contact_author_address
;
Department of Chemistry, Taras Shevchenko National University of Kyiv,
Volodymyrska St. 64, Kyiv 01601,
Ukraine
UkrOrgSyntez Ltd, Chervonotkatska St., 67 b.45, Kyiv 02000,
Ukraine
;
_publ_contact_author_email     lesya.kucheriv@gmail.com
_publ_contact_author_fax     ?
_publ_contact_author_phone     ?
_publ_section_title
;\
Crystal structure of
<i>catena</i>-poly[[gold(I)-\m-cyanido-[diaquabis(2-phenylpyrazine)iron(II)]-\
\m-cyanido] dicyanidogold(I)]
;
_publ_section_title_footnote     .
loop_
    _publ_author_name
    _publ_author_footnote
    _publ_author_address
    'Kucheriv, Olesia I.' .
;
Department of Chemistry, Taras Shevchenko National University of Kyiv,
Volodymyrska St. 64, Kyiv 01601,
Ukraine
UkrOrgSyntez Ltd, Chervonotkatska St., 67, Kyiv 02094,
Ukraine
;
    'Barakhtii, Diana D.' .
;
Department of Chemistry, Taras Shevchenko National University of Kyiv,
Volodymyrska St. 64, Kyiv 01601,
Ukraine
;
    'Malinkin, Sergey O.' .
;
Department of Chemistry, Taras Shevchenko National University of Kyiv,
Volodymyrska St. 64, Kyiv 01601,
Ukraine
;
    'Shova, Sergiu' .
;
Department of Inorganic Polymers,
"Petru Poni" Institute of Macromolecular Chemistry, Romanian Academy of Science,
Aleea Grigore Ghica Voda 41-A, Iasi 700487,
Romania
;
    'Gural'skiy, Il'ya A.' .
;
Department of Chemistry, Taras Shevchenko National University of Kyiv,
Volodymyrska St. 64, Kyiv 01601,
Ukraine
UkrOrgSyntez Ltd, Chervonotkatska St., 67, Kyiv 02094,
Ukraine
;
_publ_section_synopsis
;
Cyanide anions bridge Fe^II^ and Au^I^ cations to form a one-dimensional
polymeric compound with free dicyanoaurate anions.
;
