# Supplementary material for: Crystal structure of catena-poly[[gold(I)-μ-cyanido-[di­aqua­bis­(2-phenyl­pyrazine)­iron(II)]-μ-cyanido] dicyanidogold(I)]
Source: Acta Crystallogr E Crystallogr Commun. 2019 Jul 12;75(Pt 8):1149–52. doi: 10.1107/S2056989019009678 (PMC6690477; doi:10.1107/S2056989019009678)
Supplement: Supplementary file 2 [file e-75-01149-Isup2.hkl]

data_I                                                                          
_shelx_title ' I SHI_3792_ILGU IN C2/C No15' 
_shelx_refln_list_code          4                                               
_shelx_F_calc_maximum      862.57                                               
_exptl_crystal_F_000      1680.00                                               
_reflns_d_resolution_high  0.7501                                               
                                                                                
loop_                                                                           
 _space_group_symop_operation_xyz                                               
 'x, y, z'                                                                      
 '-x, y, -z+1/2'                                                                
 'x+1/2, y+1/2, z'                                                              
 '-x+1/2, y+1/2, -z+1/2'                                                        
 '-x, -y, -z'                                                                   
 'x, -y, z-1/2'                                                                 
 '-x+1/2, -y+1/2, -z'                                                           
 'x+1/2, -y+1/2, z-1/2'                                                         
                                                                                
_cell_length_a    18.5306                                                       
_cell_length_b    10.4541                                                       
_cell_length_c    14.2522                                                       
_cell_angle_alpha  90.000                                                       
_cell_angle_beta  107.509                                                       
_cell_angle_gamma  90.000                                                       
                                                                                
_shelx_F_squared_multiplier     1.000                                           
                                                                                
loop_                                                                           
 _refln_index_h                                                                 
 _refln_index_k                                                                 
 _refln_index_l                                                                 
 _refln_F_squared_calc                                                          
 _refln_F_squared_meas                                                          
 _refln_F_squared_sigma                                                         
 _refln_observed_status                                                         
   2   0   0     301553.25     260856.17      4158.26 o                         
   4   0   0     744032.81     636967.88     16231.20 o                         
   6   0   0     388702.62     345953.03      6113.67 o                         
   8   0   0     248569.75     237867.14      3286.63 o                         
  10   0   0     154725.31     153718.55      2359.29 o                         
  12   0   0      79782.22      76938.96      3048.14 o                         
  14   0   0      50282.49      52185.14      3102.54 o                         
  16   0   0      38423.99      40275.46      1677.13 o                         
  18   0   0      18599.32      21080.66      1258.33 o                         
  20   0   0       9999.50      10573.18       980.97 o                         
  22   0   0       4774.47       6502.83       807.94 o                         
   1   1   0     124170.70     129616.27      1647.62 o                         
   3   1   0     277400.06     265818.34      2382.22 o                         
   5   1   0     204595.20     200538.50      3386.32 o                         
   7   1   0     140790.12     138005.53      2615.63 o                         
   9   1   0      86936.41      82963.45      1272.29 o                         
  11   1   0      87124.73      86366.63      1266.56 o                         
  13   1   0      40904.68      39875.12       907.88 o                         
  15   1   0      24243.04      26183.19       914.57 o                         
  17   1   0       9803.99      10919.40       634.68 o                         
  19   1   0       6181.06       7165.25       545.34 o                         
  21   1   0       3189.58       4497.80       468.09 o                         
  23   1   0       1487.72       2440.26       389.00 o                         
   0   2   0     379289.53     396351.28      5893.55 o                         
   2   2   0     369703.00     375391.03      3985.51 o                         
   4   2   0     250457.14     247020.34      3215.53 o                         
   6   2   0     168305.12     157550.98      2311.74 o                         
   8   2   0     221157.50     206397.88      3122.09 o                         
  10   2   0      98301.94      91066.70      1810.69 o                         
  12   2   0      72005.15      67540.61      1607.10 o                         
  14   2   0      45289.52      41759.79      1291.32 o                         
  16   2   0      30812.15      32199.37      1199.70 o                         
  18   2   0      14800.89      16603.59       804.94 o                         
  20   2   0       9319.45       9864.94       659.58 o                         
  22   2   0       2706.86       4044.83       466.56 o                         
   1   3   0     128160.09     139488.98      2067.35 o                         
   3   3   0     197077.38     209497.69      4498.13 o                         
   5   3   0     147551.08     153889.30      2014.76 o                         
   7   3   0     111033.58     109075.55      1904.43 o                         
   9   3   0      85657.38      82819.17      1555.17 o                         
  11   3   0      45723.73      44290.56       899.06 o                         
  13   3   0      54284.06      49867.72      1608.72 o                         
  15   3   0      12651.49      12963.88       712.68 o                         
  17   3   0      12981.19      12942.31       684.27 o                         
  19   3   0       4615.19       5311.31       552.75 o                         
  21   3   0       3267.16       2758.64       431.18 o                         
  23   3   0       1463.47       1264.36       612.34 o                         
   0   4   0     357072.28     373044.38      8075.35 o                         
   2   4   0     421374.88     442222.56      6722.92 o                         
   4   4   0     234905.11     248686.80      3166.51 o                         
   6   4   0     212984.12     221961.88      2886.58 o                         
   8   4   0     148367.56     144764.55      2020.38 o                         
  10   4   0      97831.56      94110.38      1777.14 o                         
  12   4   0      65092.12      60997.54      1278.80 o                         
  14   4   0      30052.74      29429.06      1230.94 o                         
  16   4   0      31816.27      31676.91      1389.31 o                         
  18   4   0      12543.21      11513.35       901.64 o                         
  20   4   0       7750.70       7876.13       682.05 o                         
  22   4   0       3486.94       3328.62       501.82 o                         
   1   5   0     113865.20     120789.99      2117.53 o                         
   3   5   0      84716.99      86484.29      1613.19 o                         
   5   5   0     127376.31     136093.66      1858.94 o                         
   7   5   0      86902.64      86680.87      2007.31 o                         
   9   5   0      56843.33      55979.61      1106.85 o                         
  11   5   0      45879.12      43162.16      1032.71 o                         
  13   5   0      30004.90      27748.49      1036.73 o                         
  15   5   0      14759.79      15509.10      1134.71 o                         
  17   5   0       8015.16       7487.75       866.92 o                         
  19   5   0       3264.49       3538.76       686.42 o                         
  21   5   0       2603.61       2619.40       512.49 o                         
   0   6   0     242891.22     253270.11      4004.62 o                         
   2   6   0     211561.41     220128.33      3654.29 o                         
   4   6   0     213526.67     222461.52      3701.50 o                         
   6   6   0     104460.09     106563.23      1553.14 o                         
   8   6   0     119389.58     119432.13      2142.26 o                         
  10   6   0      72023.05      70357.49      1252.32 o                         
  12   6   0      41815.43      39717.02      1029.51 o                         
  14   6   0      30408.16      29701.58      1587.38 o                         
  16   6   0      15663.13      16193.66      1236.59 o                         
  18   6   0      12307.65      12128.76      1158.96 o                         
  20   6   0       5230.42       5444.78       869.74 o                         
   1   7   0      85471.32      90115.22      1799.00 o                         
   3   7   0      75052.39      77932.88      1624.17 o                         
   5   7   0      80851.81      82017.23      1703.06 o                         
   7   7   0      51876.02      50464.16      2011.54 o                         
   9   7   0      40906.98      41171.71      1061.23 o                         
  11   7   0      26131.83      24286.73       659.73 o                         
  13   7   0      16146.31      14543.79       861.20 o                         
  15   7   0      14325.69      13464.18      1077.68 o                         
  17   7   0       3689.37       3595.52       654.35 o                         
  19   7   0       3236.29       3439.54       670.73 o                         
   0   8   0      98283.27      89760.85      5178.73 o                         
   2   8   0      83089.60      87900.29      1849.21 o                         
   4   8   0      74991.19      79892.60      1734.67 o                         
   6   8   0      64110.32      66175.83      1529.81 o                         
   8   8   0      48419.76      48209.17      1243.17 o                         
  10   8   0      38127.10      37127.93       889.98 o                         
  12   8   0      28905.81      27334.53       747.23 o                         
  14   8   0      13644.16      13121.81      1053.93 o                         
  16   8   0      10482.62       8303.86       899.41 o                         
  18   8   0       7241.58       7674.41       951.18 o                         
   1   9   0      36264.45      37737.63      1308.37 o                         
   3   9   0      32886.76      35495.80      1059.57 o                         
   5   9   0      36708.18      37664.53      1103.06 o                         
   7   9   0      25968.67      26996.73       915.66 o                         
   9   9   0      23295.14      21296.67       669.58 o                         
  11   9   0      14673.91      14685.78       554.93 o                         
  13   9   0      10798.63      10492.16       951.42 o                         
  15   9   0       7473.42       7064.87       847.32 o                         
  17   9   0       3319.00       2871.95       582.17 o                         
   0  10   0      57891.78      62042.42      2248.34 o                         
   2  10   0      71428.65      74806.92      1801.75 o                         
   4  10   0      48154.84      50299.09      1392.79 o                         
   6  10   0      41752.71      41535.00      1241.21 o                         
   8  10   0      35774.66      35210.82      1128.49 o                         
  10  10   0      19389.61      20134.71       689.11 o                         
  12  10   0      18083.72      17347.15       645.84 o                         
  14  10   0       8696.54       8546.74       904.27 o                         
  16  10   0       6362.71       5034.55       772.55 o                         
   1  11   0      21967.76      23673.91       942.69 o                         
   3  11   0      27111.09      29144.31      1058.59 o                         
   5  11   0      18295.51      18656.40       824.31 o                         
   7  11   0      15942.38      15503.51       755.64 o                         
   9  11   0      11901.14      12068.97       550.70 o                         
  11  11   0       7693.57       7050.40       428.20 o                         
  13  11   0       5604.04       5876.29       772.72 o                         
   0  12   0      26185.51      27617.17      1541.80 o                         
   2  12   0      18590.39      20719.95      1298.99 o                         
   4  12   0      18566.76      19348.09       894.15 o                         
   6  12   0      16963.85      16814.98      1313.62 o                         
   8  12   0      13614.95      14068.06       761.18 o                         
  10  12   0      10725.47      10703.14       549.24 o                         
   1  13   0       9318.21       9888.42       658.85 o                         
   3  13   0       8519.29       8824.75       625.73 o                         
   5  13   0       9294.56       9109.14       648.06 o                         
   7  13   0       5856.01       5080.20       496.04 o                         
 -23   1   1          4.16         72.24       264.95 o                         
 -21   1   1         38.23        143.84       189.31 o                         
 -19   1   1         29.32        232.86       196.88 o                         
 -17   1   1          4.15        216.78       178.41 o                         
 -15   1   1        407.08        333.27       157.94 o                         
 -13   1   1        359.03        453.13       152.74 o                         
 -11   1   1        115.94        327.53       161.28 o                         
  -9   1   1        722.89        783.62        88.51 o                         
  -7   1   1        377.24        401.53        65.28 o                         
  -5   1   1       3451.10       3648.72       131.37 o                         
  -3   1   1       1061.53       1209.95        68.10 o                         
  -1   1   1       5994.99       6311.47       248.73 o                         
   1   1   1       2060.00       2169.70        47.12 o                         
   3   1   1       7280.64       7460.20       121.67 o                         
   5   1   1      10132.22      10669.25       193.46 o                         
   7   1   1         86.84        122.29        96.08 o                         
   9   1   1       8190.00       8897.64       268.86 o                         
  11   1   1         22.41         73.40        68.65 o                         
  13   1   1        670.20        698.67       153.83 o                         
  15   1   1        265.79        803.43       286.97 o                         
  17   1   1          2.05        118.18       151.38 o                         
  19   1   1          1.33         79.40       189.53 o                         
  21   1   1        136.12        724.28       265.62 o                         
  23   1   1          5.71         -5.11       224.61 o                         
 -22   2   1         23.41        298.79       221.07 o                         
 -20   2   1         40.73        162.48       206.25 o                         
 -18   2   1        541.62        547.99       184.93 o                         
 -16   2   1        169.59        205.61       255.54 o                         
 -14   2   1        849.76        897.15       223.88 o                         
 -12   2   1        412.67        275.21       163.97 o                         
 -10   2   1         63.24        240.46       135.50 o                         
  -8   2   1        512.47        522.16       112.92 o                         
  -6   2   1       4381.05       3935.98       383.58 o                         
  -4   2   1        441.36        414.57        47.05 o                         
  -2   2   1       1768.87       1733.82       103.87 o                         
   0   2   1       9754.29      10671.47       161.41 o                         
   2   2   1       1841.87       1875.59        54.42 o                         
   4   2   1       6129.03       6415.49       130.72 o                         
   6   2   1       3477.21       3755.67       105.57 o                         
   8   2   1        703.37        721.26        47.83 o                         
  10   2   1       4265.10       4245.89       326.38 o                         
  12   2   1        755.89        720.44       185.84 o                         
  14   2   1        635.37        602.24       171.60 o                         
  16   2   1        498.25        327.15       177.64 o                         
  18   2   1        660.59        732.73       209.03 o                         
  20   2   1         49.21        274.37       262.68 o                         
  22   2   1         47.42        165.10       250.43 o                         
 -23   3   1         30.68        285.38       273.24 o                         
 -21   3   1          5.39        -61.74       218.70 o                         
 -19   3   1         53.16        518.49       237.70 o                         
 -17   3   1         37.45       -278.07       278.07 o                         
 -15   3   1        806.11        461.48       227.76 o                         
 -13   3   1        326.10        338.14       237.93 o                         
 -11   3   1       3092.88       3319.38       346.48 o                         
  -9   3   1       1105.69        828.61       185.34 o                         
  -7   3   1       6722.41       6558.94       469.49 o                         
  -5   3   1        780.79        786.11       101.12 o                         
  -3   3   1      15031.88      15835.55       605.22 o                         
  -1   3   1         83.85        117.30        84.61 o                         
   1   3   1       1064.17       1126.36        53.49 o                         
   3   3   1        212.17        227.53        28.57 o                         
   5   3   1        212.96        306.00        45.57 o                         
   7   3   1        564.16        680.19        65.79 o                         
   9   3   1       2118.91       2279.65       116.56 o                         
  11   3   1         78.21         38.76       112.07 o                         
  13   3   1       4473.76       4739.85       401.66 o                         
  15   3   1        238.82         77.47       156.37 o                         
  17   3   1        139.08        405.53       190.82 o                         
  19   3   1        524.58         -3.95       205.27 o                         
  21   3   1         28.74         33.67       246.28 o                         
 -22   4   1         44.30         34.72       251.51 o                         
 -20   4   1        434.27        578.38       232.94 o                         
 -18   4   1       1051.53       1040.10       297.52 o                         
 -16   4   1        302.57        463.05       211.70 o                         
 -14   4   1       2682.42       2648.19       194.49 o                         
 -12   4   1       3053.18       2692.33       205.08 o                         
 -10   4   1       3229.36       3143.58       218.45 o                         
  -8   4   1       3880.81       3929.53       301.16 o                         
  -6   4   1       3920.24       3962.70       144.01 o                         
  -4   4   1      16077.61      16906.26       330.12 o                         
  -2   4   1       6165.59       6313.80       267.02 o                         
   0   4   1      23622.47      25093.83       383.36 o                         
   2   4   1      25713.29      28107.46       421.72 o                         
   4   4   1      14855.59      15754.09       345.51 o                         
   6   4   1      11854.06      11920.21       381.92 o                         
   8   4   1       9795.46       9818.74       299.96 o                         
  10   4   1       4844.57       4635.77       201.68 o                         
  12   4   1       4974.35       4664.30       423.50 o                         
  14   4   1        219.53        622.29       244.53 o                         
  16   4   1       3238.37       3538.40       475.75 o                         
  18   4   1        731.65        719.56       297.50 o                         
  20   4   1        459.14        531.40       269.88 o                         
  22   4   1        243.19        710.62       293.17 o                         
 -21   5   1         67.59         29.99       286.76 o                         
 -19   5   1         14.25        289.68       282.62 o                         
 -17   5   1        169.84        289.90       291.62 o                         
 -15   5   1        717.79        880.98       387.39 o                         
 -13   5   1        263.22        217.39       100.60 o                         
 -11   5   1       1497.77       1346.77       165.46 o                         
  -9   5   1       1024.95       1049.14       117.05 o                         
  -7   5   1       8133.59       8844.74       241.81 o                         
  -5   5   1       1088.81        977.22        68.90 o                         
  -3   5   1       5286.30       5623.40       286.10 o                         
  -1   5   1       2842.27       2961.24       199.16 o                         
   1   5   1       3438.77       3511.72       143.23 o                         
   3   5   1        389.66        345.53        71.24 o                         
   5   5   1      12986.30      14564.67       357.85 o                         
   7   5   1        908.63        917.16       132.75 o                         
   9   5   1       3654.60       3715.20       202.13 o                         
  11   5   1       2815.20       2553.81       168.32 o                         
  13   5   1       2334.10       2080.86       387.34 o                         
  15   5   1       1945.30       1793.73       428.84 o                         
  17   5   1        277.48        208.83       216.18 o                         
  19   5   1        385.79         53.33       260.47 o                         
  21   5   1        453.55        261.84       382.54 o                         
 -20   6   1        754.39        970.82       468.38 o                         
 -18   6   1        801.18        396.26       285.51 o                         
 -16   6   1       1732.41       2445.78       510.99 o                         
 -14   6   1       1744.83       1552.52       186.45 o                         
 -12   6   1       4658.41       4263.17       297.76 o                         
 -10   6   1       6332.08       6490.19       304.86 o                         
  -8   6   1       9357.41       9652.70       273.85 o                         
  -6   6   1       8463.11       8231.66       611.18 o                         
  -4   6   1      22337.74      23839.89       707.17 o                         
  -2   6   1      22924.78      25491.55      1186.53 o                         
   0   6   1      24291.68      25774.85       515.97 o                         
   2   6   1      34517.10      36567.33      1166.21 o                         
   4   6   1      13209.38      13802.63       379.87 o                         
   6   6   1      22160.54      23514.28       520.39 o                         
   8   6   1      11865.66      12097.02       467.87 o                         
  10   6   1      12899.16      12567.06       415.86 o                         
  12   6   1       5346.24       5173.88       296.39 o                         
  14   6   1       3418.90       2949.08       478.80 o                         
  16   6   1       5198.89       4981.35       699.08 o                         
  18   6   1       1369.92       1838.81       505.83 o                         
  20   6   1       1164.24       1607.72       532.87 o                         
 -19   7   1        138.28        -55.40       262.38 o                         
 -17   7   1        239.92        370.86       383.68 o                         
 -15   7   1        552.40        247.56       201.19 o                         
 -13   7   1       1019.96       1006.51       165.08 o                         
 -11   7   1       1624.92       1187.12       330.10 o                         
  -9   7   1       1195.35       1397.09       156.45 o                         
  -7   7   1       5417.71       6075.75       359.30 o                         
  -5   7   1       6455.36       6699.54       370.69 o                         
  -3   7   1       3563.35       3520.61       264.15 o                         
  -1   7   1       6393.98       6390.90       275.81 o                         
   1   7   1       5718.67       6128.95       170.40 o                         
   3   7   1       8850.87       8910.65       570.10 o                         
   5   7   1       9752.34       9950.18       339.50 o                         
   7   7   1       7878.87       7215.43       427.22 o                         
   9   7   1       6641.48       6442.85       308.79 o                         
  11   7   1       4963.54       4713.49       268.28 o                         
  13   7   1       7672.15       7228.25       475.79 o                         
  15   7   1        688.25       1096.54       354.17 o                         
  17   7   1       2306.69       3282.76       637.60 o                         
  19   7   1        452.91       1046.48       498.16 o                         
 -18   8   1       1141.17       1441.64       507.69 o                         
 -16   8   1       1937.07       1725.21       446.14 o                         
 -14   8   1       1866.82       1748.80       393.32 o                         
 -12   8   1       3065.08       2880.50       283.03 o                         
 -10   8   1       5296.30       5178.41       311.77 o                         
  -8   8   1       7101.53       7006.93       418.74 o                         
  -6   8   1       4749.86       5450.19       364.17 o                         
  -4   8   1      11621.96      11206.33       523.43 o                         
  -2   8   1      20310.53      22504.68       787.49 o                         
   0   8   1      20058.66      21528.94       492.30 o                         
   2   8   1      28742.32      28841.65       609.97 o                         
   4   8   1      17852.41      17270.82       722.65 o                         
   6   8   1      21155.84      22270.14       759.92 o                         
   8   8   1      16345.40      15889.56       627.59 o                         
  10   8   1      10834.06       9979.06       421.94 o                         
  12   8   1       3713.10       3318.42       243.96 o                         
  14   8   1       7715.84       6969.29       774.60 o                         
  16   8   1       1532.55       1613.45       444.98 o                         
  18   8   1       2918.62       2979.53       634.27 o                         
 -17   9   1         35.51       -116.08       299.43 o                         
 -15   9   1        634.95        227.10       256.13 o                         
 -13   9   1       1333.46       1511.55       333.01 o                         
 -11   9   1       2171.04       2310.34       240.96 o                         
  -9   9   1       1892.54       2133.29       214.46 o                         
  -7   9   1       7639.50       7160.70       729.37 o                         
  -5   9   1       7534.20       7774.50       466.82 o                         
  -3   9   1       6845.14       7490.08       359.70 o                         
  -1   9   1       3946.30       3868.22       301.92 o                         
   1   9   1       4252.81       4190.04       284.75 o                         
   3   9   1       6021.67       6213.25       412.93 o                         
   5   9   1       5170.90       6120.60       582.46 o                         
   7   9   1       2408.81       2853.21       291.05 o                         
   9   9   1       5558.74       4978.01       371.31 o                         
  11   9   1       4670.27       4205.98       411.29 o                         
  13   9   1       3025.78       2506.51       322.87 o                         
  15   9   1       2145.77       1988.99       443.73 o                         
  17   9   1       1309.39       1482.08       447.06 o                         
 -16  10   1       3146.08       2904.50       581.99 o                         
 -14  10   1       3730.80       3069.34       582.94 o                         
 -12  10   1       5518.12       5654.83       437.59 o                         
 -10  10   1      11450.44      11098.07       504.08 o                         
  -8  10   1      13027.12      13342.35       663.19 o                         
  -6  10   1      16002.61      17026.81       748.10 o                         
  -4  10   1      16380.70      16140.26       845.23 o                         
  -2  10   1      31223.74      32302.29      1055.92 o                         
   0  10   1      35303.58      35925.77      1253.32 o                         
   2  10   1      20488.50      21928.17       847.85 o                         
   4  10   1      28470.27      28999.70      1211.54 o                         
   6  10   1      20621.94      19362.04       797.88 o                         
   8  10   1      19148.71      18393.78       776.42 o                         
  10  10   1      10223.43      10189.39       475.16 o                         
  12  10   1       8026.27       7563.37       559.18 o                         
  14  10   1       6468.82       5793.62       765.76 o                         
 -13  11   1       1610.43       1575.87       440.62 o                         
 -11  11   1       2239.28       2512.83       269.75 o                         
  -9  11   1       2389.93       2296.66       293.88 o                         
  -7  11   1       4324.26       4446.76       407.58 o                         
  -5  11   1       6709.58       6746.04       544.33 o                         
  -3  11   1       9270.90       9535.21       576.21 o                         
  -1  11   1       1619.59       1946.09       282.17 o                         
   1  11   1      13905.64      14214.78       708.86 o                         
   3  11   1       6602.38       6727.73       481.72 o                         
   5  11   1       9794.48       9783.63       587.99 o                         
   7  11   1       5932.09       6116.85       461.77 o                         
   9  11   1       6779.21       6757.43       493.11 o                         
  11  11   1       6674.56       6513.71       533.03 o                         
  13  11   1       3167.83       2829.92       514.06 o                         
 -12  12   1       3492.16       3962.93       657.96 o                         
 -10  12   1       5837.47       5248.53       385.94 o                         
  -8  12   1       6564.41       6649.66       734.28 o                         
  -6  12   1       8935.73       9239.17       608.63 o                         
  -4  12   1       8649.89       8451.28       582.26 o                         
  -2  12   1      18168.96      18101.82       983.68 o                         
   0  12   1      20796.53      23334.05      2146.44 o                         
   2  12   1      15142.01      16352.58       809.21 o                         
   4  12   1      16777.49      17393.86       849.61 o                         
   6  12   1      16798.82      16042.38       820.44 o                         
   8  12   1      13997.58      13000.44       726.65 o                         
  10  12   1       7126.60       7469.28       475.45 o                         
  -7  13   1       4378.88       4292.89       452.38 o                         
  -5  13   1       5369.33       5737.85       514.64 o                         
  -3  13   1       6978.60       7144.28       568.52 o                         
  -1  13   1       3109.35       3087.40       374.84 o                         
   1  13   1       6527.60       6547.59       544.92 o                         
   3  13   1       6323.11       6145.60       534.73 o                         
   5  13   1       5475.25       5499.88       510.99 o                         
   7  13   1       4102.65       4129.86       438.43 o                         
 -24   0   2        140.44       -198.10       349.17 o                         
 -22   0   2        742.91       1235.31       384.99 o                         
 -20   0   2       2005.41       2054.80       572.00 o                         
 -18   0   2       3388.52       3953.44       542.93 o                         
 -16   0   2       4744.59       5227.95       568.73 o                         
 -14   0   2       7612.78       7673.87       650.67 o                         
 -12   0   2       9864.47      11503.50       712.84 o                         
 -10   0   2      28503.52      29869.71      1698.37 o                         
  -8   0   2       2255.52       2669.76       285.68 o                         
  -6   0   2       2333.14       2896.43       259.82 o                         
  -4   0   2       2345.97       3576.48       362.29 o                         
  -2   0   2      26309.88      25496.30       870.73 o                         
   0   0   2       5127.72       5995.09       387.11 o                         
   2   0   2       9359.33      10719.43       227.90 o                         
   4   0   2      15709.05      15690.04       899.56 o                         
   6   0   2      68040.63      67037.85      1568.54 o                         
   8   0   2       8607.14       8406.89       524.95 o                         
  10   0   2      10217.24      10505.90       924.59 o                         
  12   0   2       5631.41       5491.32       520.19 o                         
  14   0   2       3228.13       3359.70       458.00 o                         
  16   0   2       1908.28       2012.02       426.69 o                         
  18   0   2       1532.38       1811.30       473.87 o                         
  20   0   2        510.86        633.42       298.39 o                         
  22   0   2        458.37        553.75       410.27 o                         
 -23   1   2         63.74         47.56       314.67 o                         
 -21   1   2         27.37        -11.17       183.47 o                         
 -19   1   2          8.70        332.02       269.18 o                         
 -17   1   2        587.88        642.64       200.40 o                         
 -15   1   2        331.53        479.79       149.03 o                         
 -13   1   2       2306.92       2529.56       255.74 o                         
 -11   1   2       1446.06       1548.95       217.96 o                         
  -9   1   2       1744.84       1742.97       188.48 o                         
  -7   1   2        848.18       1019.32       129.80 o                         
  -5   1   2       8286.76       8957.79       270.22 o                         
  -3   1   2      28173.34      29032.81       472.33 o                         
  -1   1   2      17579.28      18279.31       228.25 o                         
   1   1   2        186.31        409.65        32.57 o                         
   3   1   2      17701.70      17691.63       221.21 o                         
   5   1   2      19696.68      19663.52       337.57 o                         
   7   1   2      16642.61      16351.60       391.04 o                         
   9   1   2        776.66        343.84       169.11 o                         
  11   1   2       1095.06       1571.90       209.05 o                         
  13   1   2        180.31        307.28       156.87 o                         
  15   1   2         10.33        148.31       144.74 o                         
  17   1   2         80.65        520.10       310.27 o                         
  19   1   2         16.90        509.73       210.34 o                         
  21   1   2          1.37        402.75       257.58 o                         
 -22   2   2        323.69        211.06       204.38 o                         
 -20   2   2        152.60        408.20       194.64 o                         
 -18   2   2       3263.70       2922.46       321.08 o                         
 -16   2   2         57.66        178.73       142.67 o                         
 -14   2   2       1235.92       1417.08       234.84 o                         
 -12   2   2       2146.94       2008.08       242.36 o                         
 -10   2   2       1845.79       1987.91       215.11 o                         
  -8   2   2         77.29        389.28       126.35 o                         
  -6   2   2        103.06        281.00        90.33 o                         
  -4   2   2       5778.94       6168.21       247.80 o                         
  -2   2   2      69321.11      74755.67      1484.35 o                         
   0   2   2        804.12       1082.23        51.87 o                         
   2   2   2      10989.23      11918.19       234.79 o                         
   4   2   2       4819.51       5505.09       133.04 o                         
   6   2   2      11266.69      11709.83       308.48 o                         
   8   2   2       1078.22       1164.87       101.34 o                         
  10   2   2        182.43         98.23       116.58 o                         
  12   2   2         51.63        295.36       127.63 o                         
  14   2   2        261.95        607.67       182.29 o                         
  16   2   2        172.39         91.78       166.91 o                         
  18   2   2        475.68        598.76       204.83 o                         
  20   2   2         31.70        344.50       218.99 o                         
  22   2   2        367.56       1130.60       398.79 o                         
 -23   3   2          9.66        -19.94       250.59 o                         
 -21   3   2         10.47       -251.36       251.36 o                         
 -19   3   2        233.81       -130.22       236.01 o                         
 -17   3   2          8.50       -313.89       455.53 o                         
 -15   3   2        525.67        176.74       211.20 o                         
 -13   3   2          5.40         -8.04       167.30 o                         
 -11   3   2       3209.37       3246.56       365.18 o                         
  -9   3   2       1378.30       1404.27       215.18 o                         
  -7   3   2       1801.16       2237.33       275.40 o                         
  -5   3   2       1796.36       2206.75       239.81 o                         
  -3   3   2       1643.15       1764.08       117.42 o                         
  -1   3   2       8877.02       9517.57       213.04 o                         
   1   3   2       7563.36       8079.64       209.69 o                         
   3   3   2       4865.47       5028.48       119.02 o                         
   5   3   2       9179.06       9299.06       200.74 o                         
   7   3   2       6556.43       6535.12       195.46 o                         
   9   3   2       2070.41       2014.73       272.87 o                         
  11   3   2          1.72        -57.50        70.61 o                         
  13   3   2        548.15        668.75       191.66 o                         
  15   3   2         32.40        195.62       150.52 o                         
  17   3   2        210.28        142.81       292.38 o                         
  19   3   2          2.10          1.22       196.01 o                         
  21   3   2         13.43        196.43       234.92 o                         
 -22   4   2        706.91        190.89       370.32 o                         
 -20   4   2        598.38        466.78       298.59 o                         
 -18   4   2       1485.28       1976.89       409.92 o                         
 -16   4   2       2095.07       1516.79       334.55 o                         
 -14   4   2       2495.67       2204.79       425.63 o                         
 -12   4   2       3295.82       2995.39       426.29 o                         
 -10   4   2      10925.82      10170.41       712.60 o                         
  -8   4   2        586.67        625.74       173.91 o                         
  -6   4   2       1107.04       1071.17       297.54 o                         
  -4   4   2       3326.67       3177.87       203.22 o                         
  -2   4   2       4442.02       5142.63       359.55 o                         
   0   4   2       2907.76       3181.48       110.88 o                         
   2   4   2      15407.63      17112.42       291.72 o                         
   4   4   2       1903.04       2083.50        98.67 o                         
   6   4   2      12684.80      13436.86       407.30 o                         
   8   4   2       7314.16       7554.75       257.51 o                         
  10   4   2       2195.12       2145.89       130.78 o                         
  12   4   2        395.28        314.80       157.38 o                         
  14   4   2       2293.52       2233.16       347.82 o                         
  16   4   2        458.60        676.75       316.42 o                         
  18   4   2        552.97        149.69       181.37 o                         
  20   4   2        209.37         64.93       221.26 o                         
 -21   5   2          8.80        257.88       336.33 o                         
 -19   5   2         13.83        -42.46       242.72 o                         
 -17   5   2        122.27        -58.92       246.09 o                         
 -15   5   2         14.08          6.14        64.48 o                         
 -13   5   2        880.61        736.93       204.83 o                         
 -11   5   2       1437.15        946.25       244.64 o                         
  -9   5   2       2276.78       1831.35       290.48 o                         
  -7   5   2        338.09        221.92        96.48 o                         
  -5   5   2       1346.97       1257.57        64.78 o                         
  -3   5   2       3307.72       3407.00       222.21 o                         
  -1   5   2       3476.79       4012.35       198.25 o                         
   1   5   2      11326.61      12215.56       268.45 o                         
   3   5   2       2776.29       2705.00       119.19 o                         
   5   5   2       8675.61       8637.75       350.44 o                         
   7   5   2       5045.01       5128.06       264.37 o                         
   9   5   2       5742.34       5499.52       245.89 o                         
  11   5   2         44.47        -84.21        84.21 o                         
  13   5   2        563.15        814.33       273.82 o                         
  15   5   2         98.26       -166.21       317.00 o                         
  17   5   2         19.32         39.95       300.09 o                         
  19   5   2          8.11        -28.68       244.53 o                         
  21   5   2          4.91        177.01       408.60 o                         
 -20   6   2        931.59        464.08       358.71 o                         
 -18   6   2        693.72        519.95       351.78 o                         
 -16   6   2       1443.27       1335.58       377.81 o                         
 -14   6   2       1763.32       1412.13       172.45 o                         
 -12   6   2       3308.82       3083.02       266.43 o                         
 -10   6   2       2311.75       2250.76       224.21 o                         
  -8   6   2       2470.00       2264.63       199.16 o                         
  -6   6   2        594.61        629.38       124.15 o                         
  -4   6   2       2616.50       2861.82       230.33 o                         
  -2   6   2        820.06       1037.99       163.06 o                         
   0   6   2       7387.55       8406.02       244.10 o                         
   2   6   2       1981.05       2291.11       131.23 o                         
   4   6   2       2248.99       2126.18       134.73 o                         
   6   6   2       5632.47       5737.37       310.35 o                         
   8   6   2       3054.47       3161.34       227.38 o                         
  10   6   2       2220.01       2090.13       186.67 o                         
  12   6   2         86.83        107.71       111.82 o                         
  14   6   2       1328.20        375.57       265.96 o                         
  16   6   2        845.79        446.51       271.87 o                         
  18   6   2        325.96        131.82       232.84 o                         
  20   6   2        164.05         66.97       284.48 o                         
 -21   7   2        124.44       -290.83       331.03 o                         
 -19   7   2         18.78       -153.99       236.87 o                         
 -17   7   2         36.88        318.65       356.83 o                         
 -15   7   2         48.24       -213.23       283.13 o                         
 -13   7   2        211.77          7.58        87.79 o                         
 -11   7   2        467.78        470.05       129.63 o                         
  -9   7   2        204.53        136.63       112.71 o                         
  -7   7   2        662.58        489.27       152.86 o                         
  -5   7   2        908.83        754.07       138.77 o                         
  -3   7   2       1941.43       1872.62       207.23 o                         
  -1   7   2       2932.64       3003.75       190.15 o                         
   1   7   2       6609.85       6874.44       276.93 o                         
   3   7   2       1068.33       1066.13       106.64 o                         
   5   7   2       2643.53       2606.06       232.23 o                         
   7   7   2       2150.30       2317.16       215.55 o                         
   9   7   2        957.70       1086.48       138.71 o                         
  11   7   2         34.88        -38.98        81.32 o                         
  13   7   2          7.57         41.90       128.01 o                         
  15   7   2        433.51        274.16       230.97 o                         
  17   7   2         12.25        241.12       292.73 o                         
  19   7   2          0.32        100.57       263.31 o                         
 -18   8   2          5.86        224.13       260.11 o                         
 -16   8   2        145.71         -6.47       285.68 o                         
 -14   8   2        572.19        478.64       143.50 o                         
 -12   8   2         13.49        -61.75       111.03 o                         
 -10   8   2       1125.18       1397.47       212.25 o                         
  -8   8   2         87.55        244.44       114.15 o                         
  -6   8   2        668.45        814.82       173.42 o                         
  -4   8   2         47.03        109.88       128.15 o                         
  -2   8   2        513.44        446.49        92.82 o                         
   0   8   2       1600.00       1910.13       139.24 o                         
   2   8   2        438.67        449.14        64.05 o                         
   4   8   2        153.65        111.83       118.80 o                         
   6   8   2        595.85        552.83       115.49 o                         
   8   8   2        253.71        295.35       102.77 o                         
  10   8   2         36.21        209.29       118.12 o                         
  12   8   2        105.77        232.72       135.58 o                         
  14   8   2         43.10        -98.68       143.81 o                         
  16   8   2        133.99        287.04       289.11 o                         
  18   8   2          6.33        242.59       311.88 o                         
 -17   9   2         64.65         48.45       233.75 o                         
 -15   9   2        542.71        385.73       264.47 o                         
 -13   9   2        345.76        526.57       158.01 o                         
 -11   9   2        477.40        325.14       137.77 o                         
  -9   9   2        893.95        709.43       148.68 o                         
  -7   9   2        555.74        525.95       138.67 o                         
  -5   9   2       1248.66       1445.62       213.72 o                         
  -3   9   2        133.38         64.01        92.42 o                         
  -1   9   2       4205.97       4683.70       348.58 o                         
   1   9   2        764.98        766.93       108.11 o                         
   3   9   2       1408.79       1320.74       219.18 o                         
   5   9   2       2107.21       1896.21       233.96 o                         
   7   9   2       1652.07       1328.51       194.37 o                         
   9   9   2       1032.91       1063.66       179.30 o                         
  11   9   2        592.76        647.85       134.08 o                         
  13   9   2         51.16        122.80       179.48 o                         
  15   9   2        378.10        475.28       303.60 o                         
  17   9   2        120.28        276.30       283.65 o                         
 -16  10   2         57.86        122.91       246.81 o                         
 -14  10   2        929.23        603.70       334.54 o                         
 -12  10   2        575.52        408.32       203.88 o                         
 -10  10   2        706.14        760.69       217.91 o                         
  -8  10   2        331.79        451.24       173.78 o                         
  -6  10   2        877.50        969.31       190.15 o                         
  -4  10   2         58.07         42.62       166.30 o                         
  -2  10   2        876.72        949.03       264.69 o                         
   0  10   2        330.57         47.23       139.69 o                         
   2  10   2          7.15        109.36       225.49 o                         
   4  10   2        811.15        840.11       181.96 o                         
   6  10   2        536.68        478.30       218.66 o                         
   8  10   2        512.00        351.24       131.29 o                         
  10  10   2        576.43        681.70       150.82 o                         
  12  10   2        170.89        177.90       178.46 o                         
  14  10   2        164.61         92.53       385.66 o                         
 -15  11   2         42.37        455.86       348.82 o                         
 -13  11   2        116.02         -4.14       125.85 o                         
 -11  11   2        246.49        411.78       181.96 o                         
  -9  11   2        829.96        963.66       189.18 o                         
  -7  11   2        211.93         97.85       262.59 o                         
  -5  11   2       1390.75       1655.94       264.54 o                         
  -3  11   2        838.51        939.18       219.74 o                         
  -1  11   2       2206.70       2219.30       302.03 o                         
   1  11   2       1249.01       1314.78       220.01 o                         
   3  11   2        922.76        844.89       197.71 o                         
   5  11   2       1546.64       1592.17       247.65 o                         
   7  11   2        624.88        858.45       220.92 o                         
   9  11   2        458.10        395.00       153.11 o                         
  11  11   2        145.16         49.07       161.20 o                         
  13  11   2         93.91        293.43       180.71 o                         
 -12  12   2          8.58        -30.48       192.10 o                         
 -10  12   2          8.51        310.20       200.95 o                         
  -8  12   2         11.18        327.25       209.32 o                         
  -6  12   2        358.44        179.92       220.28 o                         
  -4  12   2        115.06       -101.52       181.83 o                         
  -2  12   2         43.24        210.96       167.96 o                         
   0  12   2          7.36         94.08       167.89 o                         
   2  12   2         50.03       -200.17       200.17 o                         
   4  12   2         30.67        -62.33       179.21 o                         
   6  12   2          3.86        -32.00       166.10 o                         
   8  12   2         59.55        101.18       158.05 o                         
  10  12   2         59.52        141.63       447.03 o                         
  -7  13   2        599.56        888.95       254.77 o                         
  -5  13   2        205.51       -193.28       193.28 o                         
  -3  13   2       1621.10       1500.49       278.86 o                         
  -1  13   2        549.76        326.59       188.85 o                         
   1  13   2        653.86       1093.70       268.19 o                         
   3  13   2        641.89        385.41       207.13 o                         
   5  13   2        800.27        689.45       257.62 o                         
   7  13   2        504.31        485.94       200.36 o                         
 -23   1   3         11.92        134.57       189.08 o                         
 -21   1   3         51.33        383.12       215.22 o                         
 -19   1   3         25.88        341.74       213.37 o                         
 -17   1   3        731.36        794.90       194.79 o                         
 -15   1   3         23.86         28.15       139.98 o                         
 -13   1   3        599.57        530.89       141.18 o                         
 -11   1   3       2438.46       2206.38       235.01 o                         
  -9   1   3       1586.06       1732.38       196.78 o                         
  -7   1   3        358.37        372.93        84.00 o                         
  -5   1   3      41577.73      42032.04       787.78 o                         
  -3   1   3      11323.27      11787.09       273.07 o                         
  -1   1   3       9580.44      10162.68       165.59 o                         
   1   1   3        670.66        777.89        49.13 o                         
   3   1   3       4235.78       4432.15       126.36 o                         
   5   1   3        109.53        122.72        18.84 o                         
   7   1   3       4495.74       4837.46       174.61 o                         
   9   1   3         97.23         55.49        84.71 o                         
  11   1   3         62.86        121.03       126.03 o                         
  13   1   3        173.49        294.46       171.08 o                         
  15   1   3         25.40        -55.15       135.33 o                         
  17   1   3        301.58        261.00       197.88 o                         
  19   1   3          0.43        132.70       335.46 o                         
  21   1   3         37.78        747.98       325.90 o                         
 -24   2   3         48.00        724.68       282.50 o                         
 -22   2   3         59.33        103.99       245.69 o                         
 -20   2   3        754.37        743.19       222.42 o                         
 -18   2   3         23.81        152.34       190.09 o                         
 -16   2   3       2777.68       2729.04       289.75 o                         
 -14   2   3        478.54        488.17       217.07 o                         
 -12   2   3       2389.74       2992.47       321.87 o                         
 -10   2   3       2389.06       2674.46       313.12 o                         
  -8   2   3        390.99        370.30       132.98 o                         
  -6   2   3      20500.33      22069.52       633.63 o                         
  -4   2   3      23879.72      26899.17       626.39 o                         
  -2   2   3      53320.10      56404.50       751.13 o                         
   0   2   3        862.62       1027.31        63.44 o                         
   2   2   3       2063.67       2229.98       103.78 o                         
   4   2   3       2389.92       2540.20        87.48 o                         
   6   2   3       1842.98       1633.43       109.39 o                         
   8   2   3        809.03        800.59       112.72 o                         
  10   2   3        872.19        829.05        96.43 o                         
  12   2   3         18.97        150.33       157.27 o                         
  14   2   3        404.93        416.09       182.66 o                         
  16   2   3         59.58        -58.93       159.60 o                         
  18   2   3         17.77         98.90       183.12 o                         
  20   2   3         10.02         32.98       194.18 o                         
 -23   3   3         56.62         45.62       246.22 o                         
 -21   3   3         73.86       -104.65       227.32 o                         
 -19   3   3        528.28        184.25       251.05 o                         
 -17   3   3        602.29        402.58       337.56 o                         
 -15   3   3         52.29        123.95       202.34 o                         
 -13   3   3       2102.29       1918.07       298.53 o                         
 -11   3   3         76.56        165.42       121.70 o                         
  -9   3   3       4103.18       3890.65       426.61 o                         
  -7   3   3        457.43        867.43       177.41 o                         
  -5   3   3       5829.82       6749.59       417.85 o                         
  -3   3   3       6076.96       6253.47       229.97 o                         
  -1   3   3        449.31        485.97        53.09 o                         
   1   3   3       2905.55       2859.50       109.08 o                         
   3   3   3      15356.91      15704.17       306.01 o                         
   5   3   3         63.99        105.81        32.51 o                         
   7   3   3       1488.09       1428.89       121.82 o                         
   9   3   3        514.79        584.52        91.70 o                         
  11   3   3        202.35        132.92        56.61 o                         
  13   3   3        450.21        436.90       153.69 o                         
  15   3   3         37.24        197.36       206.85 o                         
  17   3   3         12.73       -166.26       252.79 o                         
  19   3   3        120.13        133.28       236.00 o                         
  21   3   3          3.66        260.40       260.39 o                         
 -22   4   3        573.91       1129.39       469.14 o                         
 -20   4   3        506.00        354.93       201.89 o                         
 -18   4   3       1124.65       1063.17       305.98 o                         
 -16   4   3       1541.53       1892.24       448.29 o                         
 -14   4   3       5152.69       5269.75       649.61 o                         
 -12   4   3       4121.22       4828.28       560.26 o                         
 -10   4   3       6001.00       5637.05       518.62 o                         
  -8   4   3      17275.38      17603.45       875.83 o                         
  -6   4   3       4720.64       4451.79       369.15 o                         
  -4   4   3      11854.25      11995.63       386.54 o                         
  -2   4   3      12140.63      12926.98       260.06 o                         
   0   4   3      14656.15      15279.48       344.77 o                         
   2   4   3       2613.20       2213.34       125.26 o                         
   4   4   3      13598.19      13329.85       334.39 o                         
   6   4   3       5636.51       5378.94       209.07 o                         
   8   4   3       9307.03       9014.44       395.74 o                         
  10   4   3       2109.04       2176.52       201.36 o                         
  12   4   3       1173.99       1018.05       143.83 o                         
  14   4   3       2377.20       3069.22       407.35 o                         
  16   4   3        345.19        490.91       225.78 o                         
  18   4   3        233.11        376.66       183.32 o                         
  20   4   3         41.08       -111.28       207.42 o                         
 -21   5   3        234.25        342.64       352.66 o                         
 -19   5   3        770.34        449.55       316.34 o                         
 -17   5   3        927.05        673.44       301.87 o                         
 -15   5   3        933.26       1338.50       397.33 o                         
 -13   5   3       1801.59       2159.83       379.24 o                         
 -11   5   3       2097.00       2027.85       349.35 o                         
  -9   5   3       4025.66       3625.90       411.30 o                         
  -7   5   3       3945.56       3964.81       383.90 o                         
  -5   5   3       9406.06       9361.93       295.04 o                         
  -3   5   3       6922.47       7483.11       500.65 o                         
  -1   5   3       2238.20       2215.73       111.00 o                         
   1   5   3      11419.94      12100.69       274.44 o                         
   3   5   3       1297.18       1281.31       104.05 o                         
   5   5   3       1173.64       1199.36       127.07 o                         
   7   5   3       1760.60       1700.42       158.63 o                         
   9   5   3        520.71        840.32       146.14 o                         
  11   5   3       7550.77       7386.75       640.65 o                         
  13   5   3        515.92        561.33       136.46 o                         
  15   5   3        720.25        527.23       245.54 o                         
  17   5   3        132.00        536.67       373.56 o                         
  19   5   3         67.39        705.84       364.97 o                         
 -22   6   3       1169.46       1094.45       464.70 o                         
 -20   6   3       1013.49       1012.09       416.56 o                         
 -18   6   3       2838.95       2477.43       523.82 o                         
 -16   6   3       4632.21       3811.50       588.01 o                         
 -14   6   3       6248.91       5392.40       630.15 o                         
 -12   6   3      11804.86      11110.75       520.11 o                         
 -10   6   3      12573.14      12522.84       821.61 o                         
  -8   6   3      12102.09      12082.96       382.13 o                         
  -6   6   3      14236.55      14114.83       445.92 o                         
  -4   6   3      20345.36      21232.95       682.81 o                         
  -2   6   3      10315.61      10611.14       382.29 o                         
   0   6   3      30174.22      32462.64       537.39 o                         
   2   6   3      12098.92      12011.63       346.66 o                         
   4   6   3      17101.47      16674.58       543.13 o                         
   6   6   3      16868.12      16635.28       592.89 o                         
   8   6   3      10482.06      10026.42       419.81 o                         
  10   6   3       2907.57       2679.40       190.77 o                         
  12   6   3       2838.69       2719.98       275.32 o                         
  14   6   3       1521.63       1330.62       349.03 o                         
  16   6   3        919.86       1366.01       396.54 o                         
  18   6   3        246.46        733.64       450.60 o                         
 -21   7   3        526.58        445.42       367.08 o                         
 -19   7   3       1141.18        793.58       379.79 o                         
 -17   7   3       1523.40       2403.53       550.15 o                         
 -15   7   3       2425.29       1998.46       238.22 o                         
 -13   7   3       4959.93       4125.99       331.44 o                         
 -11   7   3       1989.71       2221.28       244.91 o                         
  -9   7   3      12446.93      11076.78       517.43 o                         
  -7   7   3      10050.15       9982.92       396.43 o                         
  -5   7   3      10831.62      11168.37       514.68 o                         
  -3   7   3      11771.49      11738.66       445.27 o                         
  -1   7   3      11079.13      11067.63       387.80 o                         
   1   7   3       3742.33       3811.23       152.60 o                         
   3   7   3       8455.73       8301.16       285.69 o                         
   5   7   3        504.59        506.12        84.99 o                         
   7   7   3        755.11        682.31       127.96 o                         
   9   7   3       1344.08       1266.66       170.52 o                         
  11   7   3        881.27        821.03       178.15 o                         
  13   7   3        462.27        394.59       170.45 o                         
  15   7   3        386.95          4.66       237.99 o                         
  17   7   3        212.93        -33.77       289.19 o                         
 -20   8   3       1828.85       1198.27       469.67 o                         
 -18   8   3       2120.67       5794.19       799.03 o                         
 -16   8   3       4677.53       5006.00       694.11 o                         
 -14   8   3       5579.08       5286.09       397.89 o                         
 -12   8   3      13004.53      12029.08       594.65 o                         
 -10   8   3      15257.69      14963.17       651.03 o                         
  -8   8   3      11696.26      11362.42       548.76 o                         
  -6   8   3      17784.35      17707.27       711.54 o                         
  -4   8   3      15711.49      15658.97       688.32 o                         
  -2   8   3      20255.96      20896.90       913.54 o                         
   0   8   3       9181.93       9338.90       373.05 o                         
   2   8   3      13331.40      13855.53       449.31 o                         
   4   8   3      11836.66      11946.85       365.79 o                         
   6   8   3       8467.96       7671.47       512.16 o                         
   8   8   3       9007.45       8490.33       719.98 o                         
  10   8   3       2584.49       2444.70       210.88 o                         
  12   8   3       2819.24       2588.97       308.76 o                         
  14   8   3       1886.88       2002.20       359.60 o                         
  16   8   3        643.81        842.93       374.21 o                         
 -17   9   3       2094.25       2234.83       532.35 o                         
 -15   9   3       2315.36       2096.49       479.40 o                         
 -13   9   3       2175.29       2182.63       271.53 o                         
 -11   9   3       2729.31       2586.08       296.53 o                         
  -9   9   3       4126.28       4759.74       380.56 o                         
  -7   9   3       7418.70       7068.16       464.79 o                         
  -5   9   3       8641.42       8421.82       419.89 o                         
  -3   9   3       2908.81       2426.43       217.88 o                         
  -1   9   3      14922.13      15084.33       478.58 o                         
   1   9   3       5260.11       5220.67       238.93 o                         
   3   9   3       6583.64       6832.79       265.56 o                         
   5   9   3       2773.95       2816.81       330.96 o                         
   7   9   3       1873.59       2235.54       254.28 o                         
   9   9   3       1919.75       1685.28       216.40 o                         
  11   9   3        891.24       1148.56       226.08 o                         
  13   9   3        450.73        758.99       216.58 o                         
  15   9   3        367.28        596.82       179.11 o                         
 -16  10   3       4479.27       3651.99       631.61 o                         
 -14  10   3       8305.29       7465.93       758.17 o                         
 -12  10   3      13395.23      12505.59       836.88 o                         
 -10  10   3      16550.50      15708.46       739.63 o                         
  -8  10   3      14885.59      14331.68       692.65 o                         
  -6  10   3      17023.09      16619.04      1048.14 o                         
  -4  10   3      27682.76      26914.04      1055.08 o                         
  -2  10   3      19900.82      21643.26       862.16 o                         
   0  10   3      23547.38      23800.76       906.44 o                         
   2  10   3      18857.12      19322.13       795.84 o                         
   4  10   3      23108.11      22235.91       859.54 o                         
   6  10   3      18601.81      17757.36       767.24 o                         
   8  10   3      10142.81       9913.12       940.95 o                         
  10  10   3       8038.07       8347.12       570.60 o                         
  12  10   3       5252.83       5908.41       498.35 o                         
  14  10   3       1842.98       1714.45       299.12 o                         
 -15  11   3       2821.23       2048.12       483.38 o                         
 -13  11   3       3306.59       3057.30       359.26 o                         
 -11  11   3       3955.42       4826.09       435.43 o                         
  -9  11   3       8025.56       7981.30       542.79 o                         
  -7  11   3      10723.54      10748.59       643.72 o                         
  -5  11   3      10273.92      10779.66       637.70 o                         
  -3  11   3       8052.40       8509.52       564.32 o                         
  -1  11   3       9790.47      10397.67       618.03 o                         
   1  11   3       8038.21       8555.51       551.64 o                         
   3  11   3       5174.82       4733.27       411.89 o                         
   5  11   3       1339.12       1174.42       226.46 o                         
   7  11   3       3458.52       3253.76       343.05 o                         
   9  11   3       1403.11       1333.90       230.29 o                         
  11  11   3       1154.87       1130.45       264.69 o                         
 -12  12   3       8996.46       8038.54       591.33 o                         
 -10  12   3      11822.53      11157.41       690.70 o                         
  -8  12   3      13578.80      13504.35      1223.13 o                         
  -6  12   3      10217.09      10630.39       681.28 o                         
  -4  12   3      18518.27      19369.36       910.89 o                         
  -2  12   3      15204.23      15325.01       804.07 o                         
   0  12   3      10119.69      10184.63       646.14 o                         
   2  12   3      13105.77      12631.96      1167.21 o                         
   4  12   3      10994.50      10971.25       673.33 o                         
   6  12   3      10124.84       9133.96       796.36 o                         
   8  12   3       5158.71       5166.43       453.10 o                         
  10  12   3       4630.14       4756.64       495.23 o                         
  -7  13   3       6047.13       6783.07       540.59 o                         
  -5  13   3       7949.04       7590.80       596.49 o                         
  -3  13   3       4660.15       5002.53       497.16 o                         
  -1  13   3       8239.53       6970.62       576.44 o                         
   1  13   3       6340.22       6994.06       688.44 o                         
   3  13   3       4428.34       4667.60       459.32 o                         
   5  13   3       2552.02       2297.79       342.19 o                         
 -24   0   4       3041.22       5481.50       725.91 o                         
 -22   0   4       4034.08       4434.95       597.67 o                         
 -20   0   4      18616.11      19956.20      1177.14 o                         
 -18   0   4      11549.15      12953.28      1145.01 o                         
 -16   0   4      40697.25      45715.21      1636.95 o                         
 -14   0   4      68343.66      69289.79      1983.34 o                         
 -12   0   4     133968.20     134059.11      2932.03 o                         
 -10   0   4     164791.83     159236.48      3261.84 o                         
  -8   0   4     287830.06     275806.94      4672.43 o                         
  -6   0   4     359209.59     349729.19      7300.30 o                         
  -4   0   4     560033.56     514871.47      8016.49 o                         
  -2   0   4     452810.69     426907.09      6757.62 o                         
   0   0   4     448865.09     445649.22      6799.08 o                         
   2   0   4     329876.78     321885.56      5151.67 o                         
   4   0   4     452663.31     425787.91      9726.77 o                         
   6   0   4     176556.42     165894.02      3137.65 o                         
   8   0   4     175458.22     170790.14      3411.32 o                         
  10   0   4     101317.88      98245.54      2455.10 o                         
  12   0   4      59993.99      61782.42      1973.22 o                         
  14   0   4      32610.81      33668.62      1515.55 o                         
  16   0   4      24937.06      27121.02      1461.40 o                         
  18   0   4       6834.53       9243.69       922.27 o                         
  20   0   4       5695.15       6270.56       872.79 o                         
 -23   1   4       2441.11       2762.40       366.95 o                         
 -21   1   4       3184.52       3537.65       369.10 o                         
 -19   1   4       7143.10       7761.47       514.92 o                         
 -17   1   4      20533.96      22863.43       990.51 o                         
 -15   1   4      19641.82      20954.66       732.56 o                         
 -13   1   4      31976.05      32395.54       872.08 o                         
 -11   1   4      48838.24      46806.43      1151.33 o                         
  -9   1   4      88861.16      87534.65      1602.41 o                         
  -7   1   4     131394.20     126426.05      2530.95 o                         
  -5   1   4     123131.62     115026.48      1690.10 o                         
  -3   1   4     200552.64     190492.28      2288.34 o                         
  -1   1   4     267589.03     258160.22      2555.39 o                         
   1   1   4     237200.22     227444.86      4098.83 o                         
   3   1   4     160976.52     159768.16      2004.13 o                         
   5   1   4      90056.57      86212.09       952.12 o                         
   7   1   4      99594.05      97877.46      1366.25 o                         
   9   1   4      46156.03      43053.86       725.47 o                         
  11   1   4      32717.54      32143.52       924.98 o                         
  13   1   4      24169.80      24029.00      1023.83 o                         
  15   1   4       9204.19      10373.76       600.74 o                         
  17   1   4       8688.77       9693.76       632.51 o                         
  19   1   4       3844.63       4198.87       468.18 o                         
  21   1   4       1864.49       3157.74       445.37 o                         
 -24   2   4       2102.88       2828.37       565.39 o                         
 -22   2   4       4414.78       5029.75       552.24 o                         
 -20   2   4      10717.62      12775.74       808.87 o                         
 -18   2   4      13941.92      16096.09       711.34 o                         
 -16   2   4      31042.27      32224.94       966.46 o                         
 -14   2   4      56643.32      56059.54      1437.19 o                         
 -12   2   4     109891.47     110739.95      3903.64 o                         
 -10   2   4     121559.34     117254.16      2606.29 o                         
  -8   2   4     159365.41     152381.14      2989.13 o                         
  -6   2   4     170294.42     165514.80      4038.78 o                         
  -4   2   4     282476.84     275709.69      3565.46 o                         
  -2   2   4     131108.88     130244.33      2080.28 o                         
   0   2   4     179200.70     172462.31      3822.68 o                         
   2   2   4     172872.16     169176.08      2784.91 o                         
   4   2   4     206510.83     198960.72      2048.30 o                         
   6   2   4     162575.39     152909.00      1402.66 o                         
   8   2   4     126132.98     117456.26      2526.39 o                         
  10   2   4      81050.04      76730.54      1436.03 o                         
  12   2   4      54204.20      51875.07      1404.83 o                         
  14   2   4      31681.66      31631.03      1045.88 o                         
  16   2   4      14767.14      16563.02       807.42 o                         
  18   2   4       8095.29       9443.80       737.89 o                         
  20   2   4       3626.82       4641.11       485.26 o                         
 -23   3   4       1904.19       2427.52       431.04 o                         
 -21   3   4       3440.31       4424.55       496.77 o                         
 -19   3   4       6987.94       6515.39       562.69 o                         
 -17   3   4      14962.41      14925.74       966.39 o                         
 -15   3   4      20502.45      21806.64      1101.74 o                         
 -13   3   4      25622.75      24105.69      1091.06 o                         
 -11   3   4      37575.36      36899.93      1257.06 o                         
  -9   3   4      76053.25      78888.18      2455.24 o                         
  -7   3   4     102789.10     102613.59      2784.33 o                         
  -5   3   4     108098.32     105767.55      1933.94 o                         
  -3   3   4     154083.06     153686.47      2956.30 o                         
  -1   3   4     197756.20     201660.38      3959.06 o                         
   1   3   4     180131.08     183574.06      2943.92 o                         
   3   3   4     125799.78     120790.30      2062.66 o                         
   5   3   4      86901.88      83900.12      1060.26 o                         
   7   3   4      53720.23      51745.65       680.21 o                         
   9   3   4      50703.42      49119.75       895.01 o                         
  11   3   4      27272.04      26617.49       641.31 o                         
  13   3   4      18558.24      19234.78       845.31 o                         
  15   3   4      10513.58      11664.25       640.34 o                         
  17   3   4       7762.94       8217.70       583.07 o                         
  19   3   4       3604.90       3729.72       493.56 o                         
 -22   4   4       4657.74       5168.12       664.57 o                         
 -20   4   4       7586.84       7483.85       735.64 o                         
 -18   4   4      15768.88      15882.10      1337.15 o                         
 -16   4   4      22984.15      21766.61      1441.17 o                         
 -14   4   4      47872.33      46024.91      2051.35 o                         
 -12   4   4      85893.75      81377.66      2754.17 o                         
 -10   4   4     109551.34     103781.62      3055.67 o                         
  -8   4   4     143620.56     138691.70      3629.83 o                         
  -6   4   4     196507.30     191344.27      4077.63 o                         
  -4   4   4     253441.38     257875.86      6006.60 o                         
  -2   4   4     206781.02     213271.70      2813.70 o                         
   0   4   4     258840.70     269470.38      3567.43 o                         
   2   4   4     151466.20     147510.31      3487.48 o                         
   4   4   4     214188.41     205993.95      2765.55 o                         
   6   4   4     153226.38     146755.73      2509.90 o                         
   8   4   4      96042.87      92832.80      1816.04 o                         
  10   4   4      71384.89      68495.91      1485.39 o                         
  12   4   4      40576.35      39485.46      1044.33 o                         
  14   4   4      28935.55      28621.86      1396.14 o                         
  16   4   4      14540.31      15003.90       939.63 o                         
  18   4   4       5388.51       6095.49       573.13 o                         
  20   4   4       4943.20       6611.77       824.88 o                         
 -21   5   4       3176.04       2503.64       573.97 o                         
 -19   5   4       5664.01       5736.41       797.00 o                         
 -17   5   4       9364.48       8651.85       929.23 o                         
 -15   5   4      18902.32      18606.68      1261.44 o                         
 -13   5   4      21823.31      22742.81      1284.24 o                         
 -11   5   4      34225.67      33052.75      1467.26 o                         
  -9   5   4      53410.47      52407.38      1837.48 o                         
  -7   5   4      79969.98      79350.48      1852.91 o                         
  -5   5   4      73848.77      73620.84      1345.04 o                         
  -3   5   4     105314.48     109099.48      1976.93 o                         
  -1   5   4     100247.47     106880.54      4164.47 o                         
   1   5   4     131040.06     136310.59      2375.47 o                         
   3   5   4      82384.08      83363.16      1569.57 o                         
   5   5   4      70782.79      71118.76      1395.18 o                         
   7   5   4      37678.62      36166.58      1252.26 o                         
   9   5   4      46118.72      44345.93      1622.69 o                         
  11   5   4      24210.17      23560.51       783.98 o                         
  13   5   4      10103.09       9734.73       769.07 o                         
  15   5   4      10096.82       9561.26       964.54 o                         
  17   5   4       5121.51       5269.16       775.54 o                         
  19   5   4       2591.67       3015.22       541.09 o                         
 -22   6   4       3408.55       3994.98       783.48 o                         
 -20   6   4       5266.13       5591.60       882.45 o                         
 -18   6   4      11238.20      12568.35      1176.82 o                         
 -16   6   4      20059.53      20125.63      1362.00 o                         
 -14   6   4      30317.02      28584.95      1525.65 o                         
 -12   6   4      59162.23      55800.06      2136.40 o                         
 -10   6   4      78308.45      76708.18      2504.85 o                         
  -8   6   4     103633.70     102396.66      1965.18 o                         
  -6   6   4     124455.30     118164.41      5585.16 o                         
  -4   6   4     162983.97     166155.58      4726.85 o                         
  -2   6   4     161113.28     161869.86      2311.67 o                         
   0   6   4     146472.25     149172.03      1832.68 o                         
   2   6   4     136020.95     134401.38      1962.12 o                         
   4   6   4     126896.22     126371.19      1857.32 o                         
   6   6   4     108384.55     105875.00      1960.98 o                         
   8   6   4      84837.02      82229.68      2387.88 o                         
  10   6   4      28910.01      28606.27       909.15 o                         
  12   6   4      48816.78      47155.05      1281.18 o                         
  14   6   4      14814.41      14787.56       673.57 o                         
  16   6   4      10370.70       8738.75       960.91 o                         
  18   6   4       5384.84       6034.90       888.72 o                         
 -21   7   4       2196.51       1775.51       537.06 o                         
 -19   7   4       4281.81       4035.31       722.99 o                         
 -17   7   4       5983.66       6332.53       808.99 o                         
 -15   7   4      11535.14      10619.84       565.32 o                         
 -13   7   4      16333.95      14357.79       641.35 o                         
 -11   7   4      22295.46      20698.70       763.09 o                         
  -9   7   4      35649.89      33727.60      1260.58 o                         
  -7   7   4      49583.11      48944.05      1226.93 o                         
  -5   7   4      67077.11      69898.52      2198.98 o                         
  -3   7   4      70227.23      71986.40      1354.36 o                         
  -1   7   4      72069.96      73705.18      1060.93 o                         
   1   7   4      91296.87      93539.45      1506.64 o                         
   3   7   4      59231.26      59028.33      1053.82 o                         
   5   7   4      39682.53      39188.77       794.27 o                         
   7   7   4      29401.21      29045.89      1238.14 o                         
   9   7   4      29261.84      30361.85      1275.48 o                         
  11   7   4      13759.49      13639.36       641.99 o                         
  13   7   4       9799.59       9988.16       559.90 o                         
  15   7   4       5381.32       5294.70       744.93 o                         
  17   7   4       4417.49       4193.61       704.92 o                         
 -20   8   4       3483.55       2677.74       641.80 o                         
 -18   8   4       5926.72       6411.61       860.76 o                         
 -16   8   4      12218.81      11272.17      1069.14 o                         
 -14   8   4      16895.20      15410.63       705.27 o                         
 -12   8   4      30966.34      28761.05      1113.54 o                         
 -10   8   4      35647.74      32724.68      1038.85 o                         
  -8   8   4      56310.95      54166.54      1383.31 o                         
  -6   8   4      48632.52      49498.16      1895.83 o                         
  -4   8   4      61821.75      64150.07      1312.55 o                         
  -2   8   4      80549.73      83702.94      1501.27 o                         
   0   8   4      49807.30      51029.25       807.30 o                         
   2   8   4      60602.81      62384.16      1125.98 o                         
   4   8   4      61584.41      62727.20      1127.85 o                         
   6   8   4      52462.30      51919.37      1312.44 o                         
   8   8   4      36397.52      35868.27      1481.01 o                         
  10   8   4      25307.60      24976.10       933.09 o                         
  12   8   4      18233.52      18113.39       805.89 o                         
  14   8   4      12292.84      12882.12       691.01 o                         
  16   8   4       5670.71       5057.53       774.67 o                         
 -17   9   4       4130.70       4768.65       727.77 o                         
 -15   9   4       7136.32       5994.73       449.81 o                         
 -13   9   4       9643.94       9116.56       561.26 o                         
 -11   9   4      14540.67      14512.02      1016.65 o                         
  -9   9   4      17767.43      18114.06       760.70 o                         
  -7   9   4      22132.45      22735.60       844.60 o                         
  -5   9   4      36902.56      36056.48      1180.51 o                         
  -3   9   4      18729.14      19083.71       774.05 o                         
  -1   9   4      41860.95      43604.51       948.09 o                         
   1   9   4      31727.26      32074.40       739.61 o                         
   3   9   4      28951.78      28493.19       668.39 o                         
   5   9   4      22098.69      20994.19       804.73 o                         
   7   9   4      17126.88      17673.78       723.31 o                         
   9   9   4      16429.29      16556.21      1015.33 o                         
  11   9   4       9980.09       9947.04       609.48 o                         
  13   9   4       5372.77       5053.61       445.92 o                         
  15   9   4       4034.96       3081.97       596.67 o                         
 -16  10   4       6847.89       9387.92      1014.33 o                         
 -14  10   4      10468.41       9539.99       595.40 o                         
 -12  10   4      17915.57      17348.59       804.35 o                         
 -10  10   4      22813.36      22717.97       920.21 o                         
  -8  10   4      34484.73      33645.20      1164.07 o                         
  -6  10   4      35922.55      35243.29      2003.20 o                         
  -4  10   4      51667.82      53184.96      1210.90 o                         
  -2  10   4      52427.26      54733.66      1520.63 o                         
   0  10   4      45920.78      48466.54      1399.01 o                         
   2  10   4      44940.65      44389.75      1325.87 o                         
   4  10   4      38791.59      38959.50      1219.71 o                         
   6  10   4      34533.72      34879.52      1128.98 o                         
   8  10   4      19200.87      20044.80      1186.96 o                         
  10  10   4      17401.07      18373.41      1132.80 o                         
  12  10   4       9255.68       9003.71       615.71 o                         
  14  10   4       8127.62       9407.53       657.04 o                         
 -15  11   4       3410.72       3295.37       594.78 o                         
 -13  11   4       5034.04       4790.49       447.12 o                         
 -11  11   4       7800.81       7304.57       987.69 o                         
  -9  11   4      11968.51      12034.41       680.62 o                         
  -7  11   4      13605.60      13993.76       715.36 o                         
  -5  11   4      19734.00      21333.42      1258.28 o                         
  -3  11   4      17352.73      18423.30       847.49 o                         
  -1  11   4      21665.60      22816.47       946.69 o                         
   1  11   4      22261.54      23704.25       964.78 o                         
   3  11   4      15971.38      15027.32       755.34 o                         
   5  11   4      13058.42      12201.50       674.82 o                         
   7  11   4      11724.33      12884.48       987.80 o                         
   9  11   4       6750.12       7166.33       753.64 o                         
  11  11   4       5702.87       5277.52       481.26 o                         
 -12  12   4       7298.49       7627.98       617.15 o                         
 -10  12   4      10053.63      10695.26       665.56 o                         
  -8  12   4      11512.48      11647.13       687.01 o                         
  -6  12   4      16082.34      16259.13       920.58 o                         
  -4  12   4      16160.92      17652.41      1215.94 o                         
  -2  12   4      18079.22      18171.27       895.45 o                         
   0  12   4      15619.69      16333.28       841.41 o                         
   2  12   4      16936.39      17344.69       855.57 o                         
   4  12   4      16212.72      16664.68       843.30 o                         
   6  12   4      11285.83      10424.71       964.07 o                         
   8  12   4      10670.93      10587.54       972.74 o                         
  -7  13   4       6168.02       6578.26       538.07 o                         
  -5  13   4       4844.76       6467.87       776.03 o                         
  -3  13   4       9532.54       9943.27       947.66 o                         
  -1  13   4       7153.64       8897.60       903.59 o                         
   1  13   4       7884.15       9207.14       916.88 o                         
   3  13   4       6002.75       7586.60       848.58 o                         
   5  13   4       6444.94       6919.93       855.40 o                         
 -23   1   5         28.25        -86.63       167.72 o                         
 -21   1   5        516.17        927.61       221.47 o                         
 -19   1   5        126.07        293.14       169.03 o                         
 -17   1   5        252.41        602.54       175.83 o                         
 -15   1   5         17.35        176.61       135.39 o                         
 -13   1   5        507.29        598.82       146.40 o                         
 -11   1   5        266.71         97.69       129.21 o                         
  -9   1   5       3262.20       3772.84       366.18 o                         
  -7   1   5        166.40        148.52        94.35 o                         
  -5   1   5         58.38         18.83        67.18 o                         
  -3   1   5       2140.55       2234.76       134.58 o                         
  -1   1   5       2693.74       2826.60       178.77 o                         
   1   1   5       6549.37       6597.13       245.42 o                         
   3   1   5       1063.84       1220.13        91.20 o                         
   5   1   5       2429.91       2442.40       130.32 o                         
   7   1   5       1574.36       1803.05       140.37 o                         
   9   1   5        482.89        621.76        72.59 o                         
  11   1   5        139.72         97.30        99.35 o                         
  13   1   5         38.05         21.76       126.56 o                         
  15   1   5         32.98        154.27       157.06 o                         
  17   1   5          7.40       -163.16       186.30 o                         
  19   1   5         16.88          0.61       195.38 o                         
 -24   2   5         20.75        105.81       222.65 o                         
 -22   2   5         24.14          3.79       286.44 o                         
 -20   2   5         62.10        729.30       338.57 o                         
 -18   2   5         13.50        323.24       226.41 o                         
 -16   2   5        282.76        208.27       175.14 o                         
 -14   2   5        177.60         39.13       526.62 o                         
 -12   2   5        104.64       -145.75       179.11 o                         
 -10   2   5       3664.85       4236.89       657.35 o                         
  -8   2   5        117.57        221.03       158.00 o                         
  -6   2   5       1656.52       1796.74       191.94 o                         
  -4   2   5       4200.70       3941.21       183.97 o                         
  -2   2   5       3465.07       3244.08       156.36 o                         
   0   2   5         40.28         73.17        65.32 o                         
   2   2   5        628.76        550.11       111.67 o                         
   4   2   5       5109.41       5433.39       154.67 o                         
   6   2   5        779.46        769.61        58.27 o                         
   8   2   5       1210.03       1081.62        99.29 o                         
  10   2   5       1271.38       1193.87       166.53 o                         
  12   2   5       1170.23       1166.73       118.59 o                         
  14   2   5        474.30        837.61       211.69 o                         
  16   2   5        265.89        425.35       190.86 o                         
  18   2   5         99.03        575.42       273.45 o                         
  20   2   5         62.33        333.41       221.69 o                         
 -23   3   5         19.80       -258.05       258.05 o                         
 -21   3   5          2.13        122.59       277.96 o                         
 -19   3   5         78.13        158.06       191.38 o                         
 -17   3   5         46.38       -238.46       282.74 o                         
 -15   3   5         96.69        141.06       176.07 o                         
 -13   3   5        450.40        469.90       194.58 o                         
 -11   3   5        995.81       1135.23       330.88 o                         
  -9   3   5        434.30        582.29       206.75 o                         
  -7   3   5      14686.39      15456.42       811.72 o                         
  -5   3   5        291.63        436.96        94.37 o                         
  -3   3   5        108.29         -2.30        51.27 o                         
  -1   3   5       8349.05       9062.07       246.44 o                         
   1   3   5        608.68        534.69       113.64 o                         
   3   3   5        743.98        811.63       102.25 o                         
   5   3   5         84.15        124.84        78.25 o                         
   7   3   5       1004.56       1037.85        83.73 o                         
   9   3   5        923.16       1101.69       116.02 o                         
  11   3   5        179.51        322.49        90.39 o                         
  13   3   5        332.45        745.40       217.51 o                         
  15   3   5        235.00        258.89       163.02 o                         
  17   3   5        371.66        585.15       218.59 o                         
  19   3   5         73.45        327.45       277.37 o                         
 -22   4   5         64.52        -73.07       278.59 o                         
 -20   4   5        222.73        148.13       216.13 o                         
 -18   4   5        982.35       1439.12       456.30 o                         
 -16   4   5        420.37        729.21       331.87 o                         
 -14   4   5       2282.23       2760.16       492.18 o                         
 -12   4   5       3252.42       3438.42       506.49 o                         
 -10   4   5       2783.84       2945.46       414.33 o                         
  -8   4   5      12262.14      12725.83       757.11 o                         
  -6   4   5        400.33        241.59       106.19 o                         
  -4   4   5      25532.35      24564.65       558.03 o                         
  -2   4   5       5195.38       5343.39       235.72 o                         
   0   4   5       4362.60       3739.52       403.57 o                         
   2   4   5       8745.56       9169.09       291.86 o                         
   4   4   5       8072.57       7857.15       270.52 o                         
   6   4   5       7611.35       7583.14       337.65 o                         
   8   4   5       2089.79       2074.83       194.92 o                         
  10   4   5       3634.87       3540.16       289.58 o                         
  12   4   5       2682.98       2609.15       233.65 o                         
  14   4   5       1282.95       1239.66       333.66 o                         
  16   4   5        640.41        417.31       332.27 o                         
  18   4   5        345.71        794.15       340.18 o                         
 -23   5   5        104.31        288.77       247.35 o                         
 -21   5   5         62.02       -374.29       393.79 o                         
 -19   5   5        312.07        270.54       338.62 o                         
 -17   5   5         38.77        199.25       277.73 o                         
 -15   5   5       1652.64       1830.56       434.91 o                         
 -13   5   5         31.15        395.69       271.10 o                         
 -11   5   5        934.31        968.58       291.29 o                         
  -9   5   5        664.56        459.75       139.41 o                         
  -7   5   5       1018.64        881.26       123.32 o                         
  -5   5   5       1372.43       1384.58       118.54 o                         
  -3   5   5       1918.18       1915.23       109.02 o                         
  -1   5   5       3453.81       3708.77       214.15 o                         
   1   5   5       9006.39       8783.15       532.14 o                         
   3   5   5       2117.00       2286.96       167.50 o                         
   5   5   5       2339.30       2122.61       180.73 o                         
   7   5   5       2011.04       2138.61       196.23 o                         
   9   5   5       3378.44       3424.56       273.73 o                         
  11   5   5        128.66        383.63       115.69 o                         
  13   5   5        999.83        745.76       253.95 o                         
  15   5   5        388.85        141.93       257.57 o                         
  17   5   5        470.28        467.28       329.24 o                         
  19   5   5        215.32         77.26       309.70 o                         
 -22   6   5        187.89        502.69       405.79 o                         
 -20   6   5        462.90        442.53       316.62 o                         
 -18   6   5        938.56        888.44       415.66 o                         
 -16   6   5        872.69       1558.39       464.41 o                         
 -14   6   5       3342.25       2923.65       502.25 o                         
 -12   6   5       4694.31       5473.06       595.15 o                         
 -10   6   5       8459.32       9032.98       472.39 o                         
  -8   6   5       9047.68       8594.34       406.97 o                         
  -6   6   5      14580.31      14186.58       420.44 o                         
  -4   6   5      17756.40      18157.29       962.95 o                         
  -2   6   5      11037.47      11546.65       455.39 o                         
   0   6   5       8410.28       8715.69       412.12 o                         
   2   6   5      12099.02      12310.79       473.91 o                         
   4   6   5       7794.12       7670.61       371.72 o                         
   6   6   5      15213.86      14905.95       534.66 o                         
   8   6   5       4475.29       4930.76       437.77 o                         
  10   6   5       7731.87       7290.74       830.84 o                         
  12   6   5       6355.07       6329.75       416.29 o                         
  14   6   5       2793.35       3075.69       524.34 o                         
  16   6   5       1814.27       1050.13       376.48 o                         
  18   6   5        713.75        509.18       352.82 o                         
 -21   7   5        265.81       -442.57       442.57 o                         
 -19   7   5        164.61       -274.26       295.77 o                         
 -17   7   5        891.62        543.77       228.23 o                         
 -15   7   5        340.59        313.80       236.90 o                         
 -13   7   5        584.56        187.37       225.09 o                         
 -11   7   5        701.22        454.83       232.38 o                         
  -9   7   5       1077.07       1022.11       293.30 o                         
  -7   7   5       2288.84       1838.52       454.90 o                         
  -5   7   5        586.11        510.36       138.41 o                         
  -3   7   5       7022.34       6975.55       428.72 o                         
  -1   7   5       6178.94       5923.14       259.17 o                         
   1   7   5      11054.83      11847.30       486.22 o                         
   3   7   5       6241.34       6039.90       327.35 o                         
   5   7   5       8610.04       8827.35       754.84 o                         
   7   7   5       2479.33       2663.41       360.02 o                         
   9   7   5       7411.08       7308.01       582.40 o                         
  11   7   5        840.32        902.08       189.57 o                         
  13   7   5       1568.41       1269.04       212.74 o                         
  15   7   5        835.27        749.34       343.24 o                         
  17   7   5        840.42       1251.27       403.69 o                         
 -20   8   5        409.35        290.79       308.54 o                         
 -18   8   5        870.57       1253.58       435.60 o                         
 -16   8   5        889.49        986.09       208.67 o                         
 -14   8   5       3363.45       3019.37       518.59 o                         
 -12   8   5       3443.50       3255.57       317.47 o                         
 -10   8   5       5632.57       5483.21       392.73 o                         
  -8   8   5       4136.03       4021.40       331.02 o                         
  -6   8   5      18650.08      18136.67       611.68 o                         
  -4   8   5       5994.03       5688.68       508.30 o                         
  -2   8   5      14785.05      14630.26       616.88 o                         
   0   8   5       9503.14       9187.03       447.92 o                         
   2   8   5      11664.27      13005.02       511.74 o                         
   4   8   5      12487.74      12095.34       484.71 o                         
   6   8   5      11283.10      10418.50       462.00 o                         
   8   8   5       7689.84       7313.95       634.75 o                         
  10   8   5       6392.80       6622.42       551.36 o                         
  12   8   5       5101.45       5358.30       433.60 o                         
  14   8   5       3046.98       3172.11       514.52 o                         
  16   8   5       1468.63       1642.76       471.07 o                         
 -17   9   5        416.08        715.50       373.41 o                         
 -15   9   5        920.39        477.02       158.15 o                         
 -13   9   5        193.63        290.44       156.54 o                         
 -11   9   5       2741.16       2329.56       278.88 o                         
  -9   9   5       2058.50       2176.49       426.78 o                         
  -7   9   5       2425.82       2667.88       333.05 o                         
  -5   9   5       1866.25       2084.59       281.67 o                         
  -3   9   5       6640.13       6557.67       444.13 o                         
  -1   9   5       3721.95       3717.58       635.09 o                         
   1   9   5       6774.43       6956.25       459.77 o                         
   3   9   5       3216.30       3331.59       255.70 o                         
   5   9   5       3737.72       3319.63       476.50 o                         
   7   9   5       2720.76       2569.88       392.85 o                         
   9   9   5       2355.71       2478.96       415.27 o                         
  11   9   5       1589.86       2251.51       341.65 o                         
  13   9   5       1228.90        909.55       267.83 o                         
 -16  10   5       3224.41       3844.82       664.07 o                         
 -14  10   5       4340.07       4346.27       414.39 o                         
 -12  10   5       8073.87       7741.32       537.85 o                         
 -10  10   5       8272.40       8665.62       550.85 o                         
  -8  10   5      13969.74      14089.96       689.52 o                         
  -6  10   5      17962.22      16911.91       632.49 o                         
  -4  10   5      19392.59      19446.85       817.10 o                         
  -2  10   5      14079.58      13818.10      1417.49 o                         
   0  10   5      15537.64      16656.17      1059.07 o                         
   2  10   5      15499.91      17638.38      1092.71 o                         
   4  10   5      13730.66      14762.78      1010.71 o                         
   6  10   5      11486.21      11068.14       873.68 o                         
   8  10   5      10968.60       9420.89       799.32 o                         
  10  10   5       8080.94       8089.03       670.49 o                         
  12  10   5       5400.23       5634.52       569.92 o                         
 -15  11   5        879.16        489.81       179.38 o                         
 -13  11   5        869.87        783.40       197.31 o                         
 -11  11   5       1719.43       1559.09       266.20 o                         
  -9  11   5       2036.71       1862.68       291.00 o                         
  -7  11   5       2202.59       2819.88       346.46 o                         
  -5  11   5       2322.67       2049.69       397.10 o                         
  -3  11   5       5684.56       5649.04       661.95 o                         
  -1  11   5       7217.32       7100.13       732.73 o                         
   1  11   5       7792.65       7850.69       784.53 o                         
   3  11   5       6138.95       6377.26       695.49 o                         
   5  11   5       6798.93       6696.64       719.22 o                         
   7  11   5       4790.72       5278.47       641.88 o                         
   9  11   5       2616.15       3609.11       665.94 o                         
  11  11   5       2837.13       2599.98       366.63 o                         
 -12  12   5       4558.14       4613.31       654.17 o                         
 -10  12   5       3717.88       3971.23       419.11 o                         
  -8  12   5       8827.61       9190.04       613.68 o                         
  -6  12   5       9218.63       9168.83       604.04 o                         
  -4  12   5      10895.05      10936.71       958.50 o                         
  -2  12   5      10254.72      12021.95      1004.73 o                         
   0  12   5       9361.47      10249.80       929.57 o                         
   2  12   5      11245.62      12229.96      1026.04 o                         
   4  12   5      10810.05      11019.30       975.67 o                         
   6  12   5       8109.63       7243.11       803.27 o                         
   8  12   5       8381.97       7941.51       827.23 o                         
  -7  13   5       1926.45       2562.92       566.76 o                         
  -5  13   5       2805.42       2512.25       343.71 o                         
  -3  13   5       4327.62       4696.17       687.49 o                         
  -1  13   5       4400.12       4995.54       695.07 o                         
   1  13   5       6226.77       6870.90       807.63 o                         
   3  13   5       3340.92       4244.14       647.23 o                         
 -24   0   6        281.95       1011.49       617.95 o                         
 -22   0   6       3624.57       4662.49       574.19 o                         
 -20   0   6         68.16        339.88       256.61 o                         
 -18   0   6       3983.42       4375.83       494.63 o                         
 -16   0   6       3728.08       3891.14       438.28 o                         
 -14   0   6       6415.99       5599.79       490.17 o                         
 -12   0   6       7141.32       6287.87       444.43 o                         
 -10   0   6       6404.05       6487.65       389.10 o                         
  -8   0   6      18371.95      18124.15       549.03 o                         
  -6   0   6      17122.03      17696.19       708.88 o                         
  -4   0   6      13279.74      13605.34       850.95 o                         
  -2   0   6       4374.16       4557.59       187.07 o                         
   0   0   6       4255.44       4116.09       352.89 o                         
   2   0   6       5463.54       5721.84       325.50 o                         
   4   0   6       4302.35       4074.24       213.55 o                         
   6   0   6       2502.80       2240.53       192.04 o                         
   8   0   6       5893.42       5435.35       432.91 o                         
  10   0   6       2125.25       2294.53       458.77 o                         
  12   0   6       5291.47       5453.80       550.71 o                         
  14   0   6       1512.22       1613.15       782.94 o                         
  16   0   6       1003.73       1260.08      1062.96 o                         
  18   0   6        403.89        706.36       331.73 o                         
  20   0   6        130.64       1624.57       455.52 o                         
 -23   1   6         25.15        410.82       268.22 o                         
 -21   1   6         54.59        377.22       164.60 o                         
 -19   1   6        459.33        584.11       180.25 o                         
 -17   1   6          6.36        108.67       110.90 o                         
 -15   1   6         21.71        269.45       120.58 o                         
 -13   1   6        406.56        406.62       110.50 o                         
 -11   1   6        126.41        281.85       117.33 o                         
  -9   1   6       7298.21       7249.77       505.71 o                         
  -7   1   6       4024.26       4210.28       342.77 o                         
  -5   1   6      18923.62      17844.65       561.02 o                         
  -3   1   6       5521.45       5344.84       249.69 o                         
  -1   1   6       4835.18       4813.07       182.24 o                         
   1   1   6       5931.03       5859.64       252.25 o                         
   3   1   6       2414.38       2327.39       156.24 o                         
   5   1   6       2480.14       2373.93       128.05 o                         
   7   1   6        801.95        919.07       111.61 o                         
   9   1   6       2367.00       2081.25       183.91 o                         
  11   1   6        348.81        312.04       137.71 o                         
  13   1   6       2287.61       2439.40       289.13 o                         
  15   1   6         88.74        186.71       161.37 o                         
  17   1   6         76.17        228.36       183.19 o                         
  19   1   6          4.89        314.84       188.13 o                         
 -24   2   6        390.82       1285.34       438.14 o                         
 -22   2   6        614.75       1343.02       325.06 o                         
 -20   2   6        258.32        -12.70       262.97 o                         
 -18   2   6        362.93        214.98       185.47 o                         
 -16   2   6        404.30        829.96       237.60 o                         
 -14   2   6       2684.60       2869.20       457.99 o                         
 -12   2   6         33.88        -63.47       164.50 o                         
 -10   2   6       1974.53       1906.68       275.35 o                         
  -8   2   6       7697.23       7351.94       344.97 o                         
  -6   2   6       9937.48       9807.54       397.77 o                         
  -4   2   6       6350.10       6256.77       245.76 o                         
  -2   2   6      14649.92      15468.91       289.63 o                         
   0   2   6       1846.09       2234.22       179.70 o                         
   2   2   6       9274.00       9680.56       635.17 o                         
   4   2   6       1051.50       1115.92        95.49 o                         
   6   2   6          3.17        104.39        57.73 o                         
   8   2   6          8.78         30.20        36.87 o                         
  10   2   6          3.53         48.65        68.87 o                         
  12   2   6        332.45        281.49       204.44 o                         
  14   2   6        748.60        845.79       203.87 o                         
  16   2   6          4.70        219.59       232.11 o                         
  18   2   6        153.89        168.78       226.26 o                         
 -23   3   6          4.75        165.87       238.94 o                         
 -21   3   6          5.99        182.18       201.30 o                         
 -19   3   6        169.82        764.57       222.16 o                         
 -17   3   6          5.48       -201.82       232.18 o                         
 -15   3   6         16.38        230.87       180.58 o                         
 -13   3   6         38.95         31.68       186.24 o                         
 -11   3   6        802.60        729.01       242.30 o                         
  -9   3   6        345.28        615.61       235.92 o                         
  -7   3   6      22077.88      22834.25      1571.22 o                         
  -5   3   6        955.18       1094.29       130.30 o                         
  -3   3   6      14501.75      14654.45       408.50 o                         
  -1   3   6        265.89        221.43        48.00 o                         
   1   3   6       3381.24       3597.12       283.07 o                         
   3   3   6       3353.64       3585.12       240.05 o                         
   5   3   6        147.06         82.32        72.94 o                         
   7   3   6       2138.49       1990.32       111.96 o                         
   9   3   6         20.84        -20.14        57.26 o                         
  11   3   6       2925.87       2826.29       310.25 o                         
  13   3   6        744.80        621.51       173.10 o                         
  15   3   6        287.11        359.82       161.78 o                         
  17   3   6        218.93        276.66       363.43 o                         
  19   3   6         27.81        160.53       249.83 o                         
 -22   4   6        431.96        725.72       334.10 o                         
 -20   4   6        953.95        913.19       453.92 o                         
 -18   4   6        628.00        747.62       344.30 o                         
 -16   4   6       1787.50       1195.40       347.57 o                         
 -14   4   6       2595.76       2258.69       469.07 o                         
 -12   4   6       2665.27       2624.44       424.10 o                         
 -10   4   6       4646.84       5453.76       550.76 o                         
  -8   4   6        661.48        741.56       141.48 o                         
  -6   4   6      28328.55      29483.22       723.51 o                         
  -4   4   6        938.90        879.59        94.31 o                         
  -2   4   6       2910.57       2942.10       154.96 o                         
   0   4   6       2103.64       1883.16       106.65 o                         
   2   4   6       1184.86       1233.62        95.85 o                         
   4   4   6        785.19        683.94        97.74 o                         
   6   4   6       4169.52       4101.99       191.04 o                         
   8   4   6        711.25        835.00       113.95 o                         
  10   4   6       5221.80       4983.57       313.51 o                         
  12   4   6        547.13        406.54       115.71 o                         
  14   4   6        584.06         36.90       273.40 o                         
  16   4   6        329.41        312.59       292.41 o                         
  18   4   6        140.04        690.51       318.80 o                         
 -23   5   6         38.04        119.23       289.73 o                         
 -21   5   6         43.73       -446.63       446.63 o                         
 -19   5   6          4.09       -208.94       332.25 o                         
 -17   5   6        161.16       -315.69       315.69 o                         
 -15   5   6         74.82         56.47       181.84 o                         
 -13   5   6        491.23        468.53       240.09 o                         
 -11   5   6        282.45        222.66       179.09 o                         
  -9   5   6        711.99       1012.54       173.94 o                         
  -7   5   6       5262.07       5208.38       310.76 o                         
  -5   5   6       5049.73       5163.98       308.54 o                         
  -3   5   6       4416.73       4580.54       208.34 o                         
  -1   5   6       1578.27       1814.10       122.12 o                         
   1   5   6       2225.27       2303.20       255.38 o                         
   3   5   6       3719.31       4079.05       523.13 o                         
   5   5   6       3637.63       3509.47       247.86 o                         
   7   5   6        213.55        322.45       104.48 o                         
   9   5   6       1959.66       1783.96       205.99 o                         
  11   5   6       1167.21       1380.97       197.48 o                         
  13   5   6        839.21        819.38       294.61 o                         
  15   5   6         35.40       -390.05       390.05 o                         
  17   5   6         63.03        465.81       802.95 o                         
 -22   6   6        429.07        493.49       350.27 o                         
 -20   6   6        582.98        409.61       334.87 o                         
 -18   6   6       1121.05        868.87       403.89 o                         
 -16   6   6        314.04       1069.98       378.76 o                         
 -14   6   6       3008.17       2156.94       452.48 o                         
 -12   6   6       1778.32       1601.74       366.42 o                         
 -10   6   6       1276.12       1075.45       196.58 o                         
  -8   6   6       3353.72       3272.25       253.73 o                         
  -6   6   6       3681.68       3612.10       257.13 o                         
  -4   6   6       4563.22       4820.00       251.68 o                         
  -2   6   6       1224.36       1362.06       172.02 o                         
   0   6   6         92.25       -155.12       155.12 o                         
   2   6   6       1537.09       1451.54       389.77 o                         
   4   6   6       1698.38       2031.92       265.53 o                         
   6   6   6         10.99         22.59        86.53 o                         
   8   6   6        658.17        682.84       129.70 o                         
  10   6   6        814.82        414.17       121.81 o                         
  12   6   6       1097.56       1215.78       200.47 o                         
  14   6   6        483.10        839.85       348.66 o                         
  16   6   6         49.03         -6.21       251.87 o                         
 -21   7   6          4.25        196.89       307.12 o                         
 -19   7   6          2.89       -226.69       306.04 o                         
 -17   7   6         68.42         72.10       246.04 o                         
 -15   7   6         24.51        625.87       328.48 o                         
 -13   7   6         38.69        103.71       192.23 o                         
 -11   7   6        322.22        170.38       151.54 o                         
  -9   7   6        537.58        546.63       210.93 o                         
  -7   7   6        181.87        120.50       134.03 o                         
  -5   7   6      11562.51      11172.09       329.11 o                         
  -3   7   6        195.43        191.97       107.67 o                         
  -1   7   6       2246.06       2213.92       226.60 o                         
   1   7   6       1787.75       2013.45       213.16 o                         
   3   7   6        594.64        656.72       136.51 o                         
   5   7   6       3123.33       2820.13       238.34 o                         
   7   7   6        346.00        351.96       113.88 o                         
   9   7   6       1402.74       1385.23       267.75 o                         
  11   7   6        733.26       1213.77       225.80 o                         
  13   7   6        193.86        321.99       146.03 o                         
  15   7   6        122.98        105.98       239.94 o                         
 -20   8   6        130.19        353.98       293.70 o                         
 -18   8   6         67.57        236.31       314.92 o                         
 -16   8   6        134.33        144.06       141.59 o                         
 -14   8   6         92.92        254.88       286.03 o                         
 -12   8   6        308.73        300.63       193.12 o                         
 -10   8   6        500.14        107.95       182.79 o                         
  -8   8   6         10.87        257.10       147.92 o                         
  -6   8   6       2657.52       2697.46       233.96 o                         
  -4   8   6       1164.82       1304.04       215.95 o                         
  -2   8   6         35.54        143.55       325.71 o                         
   0   8   6        160.42        263.97       118.65 o                         
   2   8   6         65.79        312.62       366.89 o                         
   4   8   6        186.56        132.27        83.56 o                         
   6   8   6        131.87          8.86        82.80 o                         
   8   8   6        192.03        312.22       210.32 o                         
  10   8   6        202.65         15.25       193.44 o                         
  12   8   6          4.41        261.79       146.30 o                         
  14   8   6          1.29        299.49       302.21 o                         
 -17   9   6          2.71         43.89       260.59 o                         
 -15   9   6        147.87        158.95       232.91 o                         
 -13   9   6        145.87       -158.04       158.04 o                         
 -11   9   6        339.93        236.87       121.43 o                         
  -9   9   6        428.07        327.23       239.24 o                         
  -7   9   6        551.67        573.19       135.91 o                         
  -5   9   6       1624.08       1578.66       189.06 o                         
  -3   9   6       1971.14       2303.13       281.18 o                         
  -1   9   6        130.09        132.35        93.37 o                         
   1   9   6       1162.73       1188.27       318.70 o                         
   3   9   6       2895.96       2941.78       257.70 o                         
   5   9   6        370.57        479.19       140.55 o                         
   7   9   6        828.85       1370.17       336.31 o                         
   9   9   6        972.00       1026.40       291.01 o                         
  11   9   6        688.47        720.04       201.53 o                         
  13   9   6        375.26        342.17       174.53 o                         
 -16  10   6        515.13        337.35       172.53 o                         
 -14  10   6        650.38        580.49       194.55 o                         
 -12  10   6        208.59        278.15       150.48 o                         
 -10  10   6       1014.97        932.73       175.87 o                         
  -8  10   6        134.87        170.90       121.69 o                         
  -6  10   6        422.52        639.72       161.95 o                         
  -4  10   6        945.74       1034.25       162.79 o                         
  -2  10   6          8.94         74.05       102.97 o                         
   0  10   6         64.47        244.55       262.39 o                         
   2  10   6        316.86        420.66       258.32 o                         
   4  10   6        259.02        265.08       209.08 o                         
   6  10   6         45.70        476.86       275.48 o                         
   8  10   6        210.22        523.98       261.49 o                         
  10  10   6        348.94        268.39       167.29 o                         
  12  10   6        110.08        199.37       299.80 o                         
 -13  11   6        124.42         29.92       136.94 o                         
 -11  11   6        134.80        197.56       127.56 o                         
  -9  11   6        400.05        484.57       171.30 o                         
  -7  11   6        588.97        914.96       368.87 o                         
  -5  11   6       1523.90       1835.21       360.89 o                         
  -3  11   6        787.01        477.96       247.96 o                         
  -1  11   6        960.93        955.94       335.05 o                         
   1  11   6       1078.98        817.40       285.74 o                         
   3  11   6        921.35       1148.55       349.81 o                         
   5  11   6        609.84       1171.06       394.88 o                         
   7  11   6        372.18        546.61       276.49 o                         
   9  11   6        294.41        532.71       316.77 o                         
 -10  12   6         44.51         90.56       163.75 o                         
  -8  12   6         46.60        659.41       231.77 o                         
  -6  12   6         10.12        422.37       175.63 o                         
  -4  12   6         14.72        263.51       167.35 o                         
  -2  12   6         64.66        546.15       335.44 o                         
   0  12   6         25.60        587.64       349.83 o                         
   2  12   6        143.98         57.15       255.75 o                         
   4  12   6         10.60       -265.27       278.95 o                         
   6  12   6        106.42        347.24       310.49 o                         
  -5  13   6        392.49        628.16       369.16 o                         
  -3  13   6        449.89        735.61       410.19 o                         
  -1  13   6        774.72       1247.42       394.09 o                         
   1  13   6        604.82       1061.76       383.60 o                         
 -23   1   7          8.75         70.27       274.03 o                         
 -21   1   7         54.69         -9.55       282.43 o                         
 -19   1   7         48.42        -84.98       161.74 o                         
 -17   1   7         82.42        119.95       118.65 o                         
 -15   1   7        316.81        386.39       124.41 o                         
 -13   1   7        791.64        834.88       202.75 o                         
 -11   1   7        709.06        509.21       111.80 o                         
  -9   1   7       2193.70       2035.73       279.54 o                         
  -7   1   7       1199.05       1259.46       169.08 o                         
  -5   1   7         85.78         84.54        84.97 o                         
  -3   1   7        180.31        157.71        74.38 o                         
  -1   1   7         51.74         -7.81        53.43 o                         
   1   1   7       1047.83       1100.29        56.33 o                         
   3   1   7       1071.38       1069.49       105.89 o                         
   5   1   7         54.74         56.33        46.42 o                         
   7   1   7        226.01        132.35        84.66 o                         
   9   1   7         18.22         51.80        43.07 o                         
  11   1   7        216.73        238.69       128.31 o                         
  13   1   7         84.76        236.27       167.95 o                         
  15   1   7        219.05        225.55       156.30 o                         
  17   1   7          9.62        -17.97       233.06 o                         
  19   1   7         17.15        606.30       408.19 o                         
 -24   2   7          4.76        -16.60       602.15 o                         
 -22   2   7        508.78        487.22       301.99 o                         
 -20   2   7         45.84         74.11       207.70 o                         
 -18   2   7        421.60        362.30       198.01 o                         
 -16   2   7        632.60        422.75       166.04 o                         
 -14   2   7        569.65        521.52       213.76 o                         
 -12   2   7       1048.86       1122.04       273.51 o                         
 -10   2   7       1327.63       1305.78       322.90 o                         
  -8   2   7        528.40        536.88        79.69 o                         
  -6   2   7       4858.78       4686.71       414.88 o                         
  -4   2   7       2980.74       3123.92       171.98 o                         
  -2   2   7        266.67        452.48       147.09 o                         
   0   2   7       1893.17       1891.59       244.68 o                         
   2   2   7       4587.67       4370.10       377.94 o                         
   4   2   7         23.03         68.50        99.50 o                         
   6   2   7        289.73        346.85        67.50 o                         
   8   2   7        164.97        195.87        56.85 o                         
  10   2   7        287.95        188.15        64.13 o                         
  12   2   7         15.06         14.14       189.60 o                         
  14   2   7         66.72        436.39       158.67 o                         
  16   2   7         57.82        107.06       196.87 o                         
  18   2   7         25.33        547.74       260.95 o                         
 -23   3   7         80.77        496.38       339.93 o                         
 -21   3   7         47.79        189.93       207.02 o                         
 -19   3   7        366.08        177.17       177.30 o                         
 -17   3   7        475.73        183.73       211.35 o                         
 -15   3   7        240.60        322.14       226.66 o                         
 -13   3   7        955.89        496.51       182.20 o                         
 -11   3   7        189.36         37.12       162.66 o                         
  -9   3   7       2143.96       2121.00       256.18 o                         
  -7   3   7         55.33         61.18        80.40 o                         
  -5   3   7         50.21        106.90        95.61 o                         
  -3   3   7       4009.38       4020.42       212.22 o                         
  -1   3   7        903.35        658.75       133.70 o                         
   1   3   7       2183.24       2189.08       196.02 o                         
   3   3   7        339.33        199.71        94.40 o                         
   5   3   7       2674.37       2512.21       324.40 o                         
   7   3   7       2068.08       2009.44       160.72 o                         
   9   3   7        207.37        337.56        78.76 o                         
  11   3   7        531.98        556.47       125.19 o                         
  13   3   7         11.54         84.29       146.63 o                         
  15   3   7         17.24        150.37       240.25 o                         
  17   3   7         11.86        -22.57       237.09 o                         
 -22   4   7        447.31       1077.04       543.06 o                         
 -20   4   7        662.76       1493.76       653.11 o                         
 -18   4   7        536.28        542.53       341.80 o                         
 -16   4   7       1751.30       2121.67       503.27 o                         
 -14   4   7       2005.29       1821.68       423.78 o                         
 -12   4   7       3826.37       3038.98       490.67 o                         
 -10   4   7       3858.00       4120.70       350.63 o                         
  -8   4   7       5038.72       4729.79       349.61 o                         
  -6   4   7      16389.97      17367.94       551.41 o                         
  -4   4   7       7278.00       7089.19       296.56 o                         
  -2   4   7       5951.61       5771.44       231.18 o                         
   0   4   7       6204.25       6385.67       698.97 o                         
   2   4   7       6569.32       6620.09       349.22 o                         
   4   4   7       4542.90       4821.08       345.08 o                         
   6   4   7        111.45        185.31        85.03 o                         
   8   4   7       5880.75       5837.11       285.36 o                         
  10   4   7        392.20        608.20       138.23 o                         
  12   4   7       1406.32       1118.73       347.88 o                         
  14   4   7        410.52        438.66       291.85 o                         
  16   4   7        161.25        175.84       259.21 o                         
  18   4   7        258.94        470.50       285.78 o                         
 -21   5   7        122.91        103.92       317.93 o                         
 -19   5   7        831.38       1048.80       395.31 o                         
 -17   5   7        905.44        602.55       313.72 o                         
 -15   5   7        915.41        944.85       342.54 o                         
 -13   5   7       2485.22       2558.54       454.03 o                         
 -11   5   7       1546.98       1353.78       221.51 o                         
  -9   5   7       5666.67       4997.61       470.41 o                         
  -7   5   7        581.68        672.97       114.35 o                         
  -5   5   7       1472.47       1323.43       144.22 o                         
  -3   5   7       2134.75       2202.56       150.00 o                         
  -1   5   7       3380.98       3352.96       166.86 o                         
   1   5   7        422.11        421.96        55.66 o                         
   3   5   7       1483.90       1476.36       261.02 o                         
   5   5   7       2715.79       2655.77       232.74 o                         
   7   5   7        706.78       1002.53       159.83 o                         
   9   5   7        708.11        610.99       149.50 o                         
  11   5   7        155.11         34.12        96.03 o                         
  13   5   7         44.02         54.30       211.01 o                         
  15   5   7        328.45        -43.71       275.05 o                         
  17   5   7         63.74        186.26       311.74 o                         
 -22   6   7        659.85        497.30       426.60 o                         
 -20   6   7       1866.24       1854.51       519.18 o                         
 -18   6   7       1259.57       1315.52       476.28 o                         
 -16   6   7       4158.26       4584.56       673.11 o                         
 -14   6   7       4003.80       3595.89       551.69 o                         
 -12   6   7       6804.22       6983.05       471.79 o                         
 -10   6   7       4959.59       4351.23       335.85 o                         
  -8   6   7      11918.18      11855.34       450.31 o                         
  -6   6   7      17816.02      17634.55       505.43 o                         
  -4   6   7      11140.06      11073.48       361.65 o                         
  -2   6   7      15344.66      15651.21       424.43 o                         
   0   6   7      13997.74      13906.87       448.04 o                         
   2   6   7       8319.14       9093.99       619.48 o                         
   4   6   7       9774.30       9802.62       497.99 o                         
   6   6   7       1817.24       2280.93       404.67 o                         
   8   6   7       2686.03       2806.82       255.72 o                         
  10   6   7       2450.83       2481.85       268.65 o                         
  12   6   7        801.09       1086.98       198.04 o                         
  14   6   7        625.97       1117.24       399.64 o                         
  16   6   7        440.67        239.41       289.09 o                         
 -21   7   7        513.53        595.91       414.24 o                         
 -19   7   7        813.87        524.42       353.70 o                         
 -17   7   7       2077.21       2230.81       513.20 o                         
 -15   7   7       1874.90       1311.66       389.44 o                         
 -13   7   7       3915.87       3994.87       565.62 o                         
 -11   7   7       5487.82       6360.31       644.85 o                         
  -9   7   7       7414.86       7679.22       593.25 o                         
  -7   7   7       1309.20       1565.28       194.15 o                         
  -5   7   7       8588.24       7942.52       599.26 o                         
  -3   7   7       1811.33       1876.69       140.96 o                         
  -1   7   7       4031.33       4136.75       378.86 o                         
   1   7   7       1811.64       2038.07       220.57 o                         
   3   7   7       2397.06       2618.64       330.76 o                         
   5   7   7        681.69        707.40       167.35 o                         
   7   7   7       3756.96       3923.62       309.04 o                         
   9   7   7        100.65        344.17       196.14 o                         
  11   7   7        510.61        488.27       360.50 o                         
  13   7   7        207.00        175.81       299.43 o                         
  15   7   7         65.62        269.68       308.42 o                         
 -18   8   7       2124.01       1485.68       466.57 o                         
 -16   8   7       3549.16       4225.49       696.69 o                         
 -14   8   7       4821.40       3851.99       612.46 o                         
 -12   8   7       6285.82       6704.34       700.17 o                         
 -10   8   7       6928.67       6731.68       714.95 o                         
  -8   8   7      15785.85      15806.11       796.23 o                         
  -6   8   7      11101.88      11438.05       655.44 o                         
  -4   8   7      15344.36      15135.22       657.90 o                         
  -2   8   7       9349.75       9478.80       388.08 o                         
   0   8   7      10255.59       9760.94       506.45 o                         
   2   8   7       6519.49       6798.82       411.31 o                         
   4   8   7       4032.12       3973.90       414.04 o                         
   6   8   7       3788.05       3686.36       297.91 o                         
   8   8   7       1023.91       1507.04       315.01 o                         
  10   8   7       2514.02       2182.66       281.45 o                         
  12   8   7       1179.40       1584.92       269.36 o                         
  14   8   7        807.43        707.30       356.65 o                         
 -17   9   7       1325.29       1039.47       237.04 o                         
 -15   9   7       1569.30       1451.43       311.87 o                         
 -13   9   7       3258.57       2961.52      1144.17 o                         
 -11   9   7       3021.25       2472.19       248.95 o                         
  -9   9   7       3082.39       2424.70       244.54 o                         
  -7   9   7       2099.85       1662.51       196.71 o                         
  -5   9   7       3402.69       3514.81       271.03 o                         
  -3   9   7       2817.33       3377.17       255.39 o                         
  -1   9   7       4338.77       4124.43       341.36 o                         
   1   9   7       2271.95       2961.08       281.99 o                         
   3   9   7       4829.32       4734.09       337.21 o                         
   5   9   7       1396.21       1786.85       227.13 o                         
   7   9   7       3005.94       2686.77       435.76 o                         
   9   9   7        679.21       1261.05       315.44 o                         
  11   9   7        417.03        727.30       309.82 o                         
  13   9   7         26.85        -81.36       296.34 o                         
 -16  10   7       4264.08       4295.51       583.03 o                         
 -14  10   7       5846.13       4822.22       628.13 o                         
 -12  10   7       6285.63       5493.16       399.67 o                         
 -10  10   7      10684.74      10918.59       683.47 o                         
  -8  10   7      14491.71      13608.74       594.42 o                         
  -6  10   7      15797.51      16190.63       630.73 o                         
  -4  10   7      18215.14      19097.64       970.45 o                         
  -2  10   7      16866.70      16117.42       709.90 o                         
   0  10   7      16664.42      16014.38      1078.47 o                         
   2  10   7      11947.45      12856.99       987.99 o                         
   4  10   7      10839.80      11509.75       914.99 o                         
   6  10   7       5986.22       6575.14       702.80 o                         
   8  10   7       4466.50       5155.78       622.92 o                         
  10  10   7       2831.27       3355.19       390.95 o                         
 -13  11   7       4938.38       4908.89       398.59 o                         
 -11  11   7       4740.63       4637.04       372.35 o                         
  -9  11   7       4310.68       4914.80       439.62 o                         
  -7  11   7       5608.91       5806.22       463.62 o                         
  -5  11   7       4266.73       4507.45       481.15 o                         
  -3  11   7       4156.43       4368.35       601.16 o                         
  -1  11   7       3907.96       3898.21       580.64 o                         
   1  11   7       2865.83       2676.12       497.70 o                         
   3  11   7       2434.47       2148.66       446.85 o                         
   5  11   7       2336.57       2638.97       486.23 o                         
   7  11   7       1567.88       1608.82       411.80 o                         
 -10  12   7       9364.16      10057.80       671.59 o                         
  -8  12   7       9016.46       8790.68       610.16 o                         
  -6  12   7      11375.34       9798.00       934.43 o                         
  -4  12   7      11935.42      10568.68       957.15 o                         
  -2  12   7       9695.29       8910.27       875.12 o                         
   0  12   7       8751.28       9024.46       884.55 o                         
   2  12   7       7769.32       8510.89       865.70 o                         
   4  12   7       4628.90       4818.13       663.40 o                         
 -24   0   8       2446.46       2578.10       767.19 o                         
 -22   0   8       5117.92       6864.76      1140.20 o                         
 -20   0   8       8776.82      10069.28      1269.93 o                         
 -18   0   8      15572.99      18039.25      1581.83 o                         
 -16   0   8      36889.53      36974.25      1943.13 o                         
 -14   0   8      26766.30      26210.34       923.29 o                         
 -12   0   8      71716.27      68268.26      2808.03 o                         
 -10   0   8      92848.68      91198.45      3195.24 o                         
  -8   0   8     139367.83     133272.55      2808.86 o                         
  -6   0   8     179237.66     162705.70      4620.44 o                         
  -4   0   8     268753.09     261817.84      6593.03 o                         
  -2   0   8     193961.88     188785.47      2611.33 o                         
   0   0   8     247250.64     238148.06      5142.17 o                         
   2   0   8     175361.45     174344.23      3599.06 o                         
   4   0   8     119995.19     116941.08      1846.87 o                         
   6   0   8      78370.44      78667.90      1457.61 o                         
   8   0   8      48732.34      47626.24      1121.47 o                         
  10   0   8      37873.90      36739.65      1375.57 o                         
  12   0   8      23772.13      26140.32      1241.53 o                         
  14   0   8      12406.50      11730.71       898.47 o                         
  16   0   8       7741.79       7021.13      1168.51 o                         
  18   0   8       4342.17       4444.03       975.55 o                         
 -23   1   8       1853.14       2159.03       495.41 o                         
 -21   1   8       3248.62       4552.29       651.59 o                         
 -19   1   8       4958.07       5243.23       640.09 o                         
 -17   1   8       8823.03       9334.09       559.47 o                         
 -15   1   8      15660.25      15897.84       670.30 o                         
 -13   1   8      36936.96      36999.50       985.00 o                         
 -11   1   8      38792.77      37910.55       907.83 o                         
  -9   1   8      54822.31      48863.74      1212.06 o                         
  -7   1   8      74292.35      69728.83      1440.35 o                         
  -5   1   8      51327.30      46145.59      2944.25 o                         
  -3   1   8      88922.77      89952.11      1351.55 o                         
  -1   1   8      61024.33      59973.24      1369.36 o                         
   1   1   8      55821.20      51636.38      1058.50 o                         
   3   1   8      55564.04      52658.24       784.12 o                         
   5   1   8      49963.66      47929.74       712.62 o                         
   7   1   8      40917.12      39088.59       678.63 o                         
   9   1   8      25578.72      25011.56       548.64 o                         
  11   1   8      12455.80      12428.89       569.53 o                         
  13   1   8      10019.78      10595.48       570.15 o                         
  15   1   8       4719.69       5163.09       514.43 o                         
  17   1   8       2949.33       4802.27       722.86 o                         
 -24   2   8       3120.80       3369.12       591.80 o                         
 -22   2   8       2592.36       3778.40       608.14 o                         
 -20   2   8       8750.34       9626.26       876.71 o                         
 -18   2   8      14587.49      14703.95       744.83 o                         
 -16   2   8      23377.50      24328.24       908.96 o                         
 -14   2   8      32958.29      34460.95      1034.41 o                         
 -12   2   8      42423.25      41781.96      2001.76 o                         
 -10   2   8      60018.13      56046.74      1565.68 o                         
  -8   2   8      86760.48      78220.95      1323.36 o                         
  -6   2   8      99909.46      91971.20      2242.98 o                         
  -4   2   8     109603.93     102876.06      1464.63 o                         
  -2   2   8     117104.22     107013.73      1811.81 o                         
   0   2   8     136078.92     130099.37      2443.39 o                         
   2   2   8     105946.73     103083.55      2020.80 o                         
   4   2   8      96194.20      96749.56      1648.29 o                         
   6   2   8      52372.67      51321.72       752.94 o                         
   8   2   8      46269.21      46704.22       859.10 o                         
  10   2   8      32215.87      30626.71       642.22 o                         
  12   2   8      20210.75      19555.65       884.03 o                         
  14   2   8       9933.17       9700.73       675.64 o                         
  16   2   8       6248.42       5828.25       561.50 o                         
 -23   3   8       1051.28       1265.71       561.81 o                         
 -21   3   8       3296.66       3439.49       816.57 o                         
 -19   3   8       4360.88       5496.54       869.47 o                         
 -17   3   8       7837.10       9056.52       915.81 o                         
 -15   3   8      13001.16      16168.59      1279.52 o                         
 -13   3   8      26553.17      29526.35      1666.63 o                         
 -11   3   8      35863.50      36375.18      1218.92 o                         
  -9   3   8      44348.32      44340.33       907.73 o                         
  -7   3   8      48051.85      45856.05      1072.73 o                         
  -5   3   8      61518.79      57234.15      2072.99 o                         
  -3   3   8      66443.69      63681.54      1153.38 o                         
  -1   3   8      49389.23      46857.14      1170.55 o                         
   1   3   8      52116.05      49575.95      1190.94 o                         
   3   3   8      38963.05      39774.62      1036.60 o                         
   5   3   8      46600.25      45539.62      1399.86 o                         
   7   3   8      32292.09      32039.01      1182.81 o                         
   9   3   8      20816.48      20465.20       826.24 o                         
  11   3   8      11799.90      11319.79       743.55 o                         
  13   3   8       9621.21       9422.77       736.76 o                         
  15   3   8       4699.21       5370.78       944.34 o                         
  17   3   8       2271.43       3446.76       602.18 o                         
 -22   4   8       3337.68       5124.65       981.52 o                         
 -20   4   8       8014.87       9733.37      1206.11 o                         
 -18   4   8       9515.60       9970.69      1096.67 o                         
 -16   4   8      23424.10      23683.63      1610.09 o                         
 -14   4   8      29867.92      30446.14      1713.52 o                         
 -12   4   8      32784.10      34957.89      1204.61 o                         
 -10   4   8      67503.54      65786.55      1692.38 o                         
  -8   4   8      85872.73      82467.41      1590.47 o                         
  -6   4   8     105130.82      99746.34      2045.07 o                         
  -4   4   8     132028.72     125550.57      1973.62 o                         
  -2   4   8     108381.92     102916.35      1580.99 o                         
   0   4   8     154442.98     149077.31      2726.06 o                         
   2   4   8      93500.89      92046.91      1869.13 o                         
   4   4   8      84511.55      84866.32      1786.17 o                         
   6   4   8      44938.13      44580.85      1636.43 o                         
   8   4   8      41120.39      42633.71      1046.51 o                         
  10   4   8      26742.84      26388.36       830.67 o                         
  12   4   8      16685.02      16525.59      1205.09 o                         
  14   4   8       9359.85       8414.81       740.40 o                         
  16   4   8       6027.17       6641.29       723.94 o                         
 -21   5   8       1952.60       2341.91       625.80 o                         
 -19   5   8       4456.97       4831.23       794.07 o                         
 -17   5   8       6020.36       6868.28       863.00 o                         
 -15   5   8      12264.11      13231.56      1114.18 o                         
 -13   5   8      15288.35      16779.75       805.99 o                         
 -11   5   8      40500.70      38843.00      1234.04 o                         
  -9   5   8      26017.28      25359.03       772.51 o                         
  -7   5   8      33570.39      32698.25       835.25 o                         
  -5   5   8      48490.47      47129.90      1019.84 o                         
  -3   5   8      43450.11      42570.82      1019.75 o                         
  -1   5   8      39735.50      38052.12       723.08 o                         
   1   5   8      36507.53      35410.70       963.54 o                         
   3   5   8      36004.34      36465.20      1474.72 o                         
   5   5   8      36203.54      35357.02       984.20 o                         
   7   5   8      27406.88      26596.78       828.90 o                         
   9   5   8      14131.01      13727.02       492.96 o                         
  11   5   8      10571.02      10151.24       513.78 o                         
  13   5   8       6574.03       6247.74       771.35 o                         
  15   5   8       3312.08       3669.86       533.81 o                         
 -20   6   8       4124.38       5112.56       863.68 o                         
 -18   6   8       9617.72      10585.13      1121.90 o                         
 -16   6   8      15052.01      14986.92      1221.85 o                         
 -14   6   8      20982.16      22476.87       961.37 o                         
 -12   6   8      37254.77      36798.57      1202.42 o                         
 -10   6   8      25735.45      25525.09       773.21 o                         
  -8   6   8      93308.67      89550.63      1634.57 o                         
  -6   6   8      62926.85      60633.64      1272.98 o                         
  -4   6   8      83447.48      81256.49      2007.99 o                         
  -2   6   8      90652.60      89400.24      1428.27 o                         
   0   6   8      90556.50      87670.23      1363.58 o                         
   2   6   8      75844.12      77560.86      2428.70 o                         
   4   6   8      55758.87      54411.23      1330.37 o                         
   6   6   8      34280.02      35223.52      1006.78 o                         
   8   6   8      32259.62      32787.29       971.82 o                         
  10   6   8      19235.88      19616.54       776.26 o                         
  12   6   8      11970.23      11859.44      1052.30 o                         
  14   6   8       6483.23       6961.97       886.37 o                         
 -19   7   8       3407.80       2954.78       600.62 o                         
 -17   7   8       4037.73       4315.51       722.23 o                         
 -15   7   8       6531.44       5459.27       728.54 o                         
 -13   7   8      12613.93      11539.26       967.94 o                         
 -11   7   8      21227.05      21179.27      1227.18 o                         
  -9   7   8      22694.46      22827.38      1110.99 o                         
  -7   7   8      24893.50      24453.92       640.58 o                         
  -5   7   8      34037.84      33877.90       754.74 o                         
  -3   7   8      37537.76      36777.88       837.92 o                         
  -1   7   8      32777.74      33095.03      2064.96 o                         
   1   7   8      23205.95      22936.43       862.76 o                         
   3   7   8      26764.47      27645.67       892.03 o                         
   5   7   8      25217.45      25560.58       848.91 o                         
   7   7   8      13629.96      12941.22       585.48 o                         
   9   7   8      11252.27      11908.67       614.22 o                         
  11   7   8       6862.65       6879.11       469.79 o                         
  13   7   8       5130.34       4989.21       747.55 o                         
 -18   8   8       4922.73       4660.34       759.78 o                         
 -16   8   8       9696.65       9279.15       979.57 o                         
 -14   8   8      11869.85      10807.96       990.57 o                         
 -12   8   8      16197.38      18035.27      1194.30 o                         
 -10   8   8      19758.88      19604.73       890.44 o                         
  -8   8   8      30188.12      29803.35      1092.48 o                         
  -6   8   8      36352.25      35483.38      1162.34 o                         
  -4   8   8      31843.03      32057.29       999.80 o                         
  -2   8   8      37176.05      36710.80      1497.15 o                         
   0   8   8      38621.87      36567.61      1101.39 o                         
   2   8   8      41777.95      42234.49      1184.71 o                         
   4   8   8      20608.92      20324.48       759.69 o                         
   6   8   8      23324.73      23443.64       848.73 o                         
   8   8   8      18209.12      18530.29      1076.94 o                         
  10   8   8      10142.81      10325.33       615.84 o                         
  12   8   8       7794.22       8213.89       959.35 o                         
 -17   9   8       3084.14       2312.01       695.14 o                         
 -15   9   8       4224.43       4264.65       670.94 o                         
 -13   9   8       7355.76       7458.39       613.65 o                         
 -11   9   8       9468.02       9865.03      1390.59 o                         
  -9   9   8      14249.02      13694.05       745.61 o                         
  -7   9   8       8791.38       8873.48       543.06 o                         
  -5   9   8      17335.94      17387.23       683.50 o                         
  -3   9   8      16722.14      15288.11      1073.58 o                         
  -1   9   8      14200.64      13380.18       643.60 o                         
   1   9   8      13796.44      14041.76       646.42 o                         
   3   9   8      12085.03      11643.68       572.88 o                         
   5   9   8      16915.68      17135.78       708.63 o                         
   7   9   8       6760.70       7651.04       726.52 o                         
   9   9   8       7560.26       7814.78       717.84 o                         
  11   9   8       4472.03       4217.10       437.81 o                         
 -16  10   8       4731.37       4774.10      1329.40 o                         
 -14  10   8       8578.04       7371.31       858.24 o                         
 -12  10   8       9434.11       8774.55       847.19 o                         
 -10  10   8      16591.07      15562.04       670.59 o                         
  -8  10   8      18694.70      17950.82      1428.33 o                         
  -6  10   8      29593.64      29898.54      1110.28 o                         
  -4  10   8      24137.26      24955.31       996.88 o                         
  -2  10   8      29700.18      28664.85      1173.18 o                         
   0  10   8      28335.06      29732.73      1551.91 o                         
   2  10   8      25659.16      25309.13      1430.69 o                         
   4  10   8      16257.46      15324.46      1090.06 o                         
   6  10   8      14062.91      15525.95      1087.90 o                         
   8  10   8      10548.43      10994.03       910.48 o                         
 -13  11   8       4166.87       4148.44       383.37 o                         
 -11  11   8       5404.91       4899.90       384.11 o                         
  -9  11   8       7341.00       7623.06       550.03 o                         
  -7  11   8       8973.30       7400.19       772.83 o                         
  -5  11   8      10000.72      10984.31       927.26 o                         
  -3  11   8      11193.75       8617.90       838.53 o                         
  -1  11   8      11085.36      12370.26      1018.25 o                         
   1  11   8       8368.61       8925.35       870.05 o                         
   3  11   8       8609.88      10104.34       908.54 o                         
   5  11   8       7142.54       6453.10       762.24 o                         
   7  11   8       4722.78       4972.75       654.11 o                         
  -8  12   8       7944.58       7262.70       814.75 o                         
  -6  12   8       8118.12       8023.64       843.99 o                         
  -4  12   8      10279.07       9809.30       944.43 o                         
  -2  12   8       9547.60      10010.65       939.48 o                         
   0  12   8       9692.78       9879.61       939.81 o                         
   2  12   8       9428.91       9395.76       946.20 o                         
 -23   1   9         52.14        220.93       326.10 o                         
 -21   1   9         13.85        261.85       291.04 o                         
 -19   1   9          0.60       -238.02       238.02 o                         
 -17   1   9         54.56         32.80       333.72 o                         
 -15   1   9        192.57         14.53       186.71 o                         
 -13   1   9         94.90        167.39        97.70 o                         
 -11   1   9        399.76        474.48       105.13 o                         
  -9   1   9         18.27        -69.87       118.33 o                         
  -7   1   9       1111.06       1139.86       175.12 o                         
  -5   1   9       2008.09       2800.09       532.18 o                         
  -3   1   9        185.37        267.48        68.80 o                         
  -1   1   9        912.56        900.17       124.44 o                         
   1   1   9        816.60        784.65       129.23 o                         
   3   1   9        279.27        303.42        93.88 o                         
   5   1   9       2018.09       1924.32       128.30 o                         
   7   1   9         40.31        133.54        66.74 o                         
   9   1   9        311.09        260.97        96.09 o                         
  11   1   9        137.43        254.13       142.76 o                         
  13   1   9         13.29       -103.40       137.16 o                         
  15   1   9          9.56        222.40       301.49 o                         
  17   1   9         41.08        506.78       439.80 o                         
 -22   2   9          2.17        135.71       258.36 o                         
 -20   2   9         45.59        329.67       295.76 o                         
 -18   2   9        110.44        273.75       272.76 o                         
 -16   2   9        156.01        153.63       183.85 o                         
 -14   2   9         90.86         10.96       278.81 o                         
 -12   2   9        137.04        236.81       260.63 o                         
 -10   2   9        344.55        428.07       144.55 o                         
  -8   2   9        732.54        816.58       174.71 o                         
  -6   2   9        275.25        232.65        67.74 o                         
  -4   2   9        608.35        560.29        83.31 o                         
  -2   2   9        871.94        828.14        92.73 o                         
   0   2   9       1220.86       1335.69       343.69 o                         
   2   2   9       3076.01       3354.55       341.90 o                         
   4   2   9        607.85        574.65       168.63 o                         
   6   2   9       6363.19       6081.57       209.50 o                         
   8   2   9         75.33        308.84       173.55 o                         
  10   2   9        906.44        797.35       189.08 o                         
  12   2   9        198.99        423.59       180.50 o                         
  14   2   9         88.73        331.72       223.23 o                         
  16   2   9        189.40        368.62       268.21 o                         
 -23   3   9          7.75        539.65       457.66 o                         
 -21   3   9         50.83         39.29       321.59 o                         
 -19   3   9         18.40        405.24       450.17 o                         
 -17   3   9         11.89        474.95       377.33 o                         
 -15   3   9        140.94        613.52       351.51 o                         
 -13   3   9        745.57       1150.78       254.58 o                         
 -11   3   9        166.90        428.18       220.88 o                         
  -9   3   9       1461.34       1430.54       129.17 o                         
  -7   3   9        319.90        296.74       110.90 o                         
  -5   3   9        448.91        286.77        86.18 o                         
  -3   3   9       2194.29       2428.16       539.80 o                         
  -1   3   9        599.75       1081.39       190.44 o                         
   1   3   9         38.13        221.69        98.60 o                         
   3   3   9       1766.99       1807.81       218.88 o                         
   5   3   9        141.13        148.83       180.02 o                         
   7   3   9        272.47        507.09       142.17 o                         
   9   3   9        780.42        625.12       105.19 o                         
  11   3   9         35.92       -139.01       139.01 o                         
  13   3   9        538.87       1057.96       331.21 o                         
  15   3   9         22.54        285.30       344.53 o                         
 -22   4   9        116.76        490.66       513.62 o                         
 -20   4   9        124.76        642.25       411.15 o                         
 -18   4   9        920.94       1556.27       536.35 o                         
 -16   4   9        603.32       1452.52       470.52 o                         
 -14   4   9       1436.79       2156.39       335.73 o                         
 -12   4   9        265.40        264.13       267.58 o                         
 -10   4   9       2029.03       1601.94       203.29 o                         
  -8   4   9       3000.17       2988.47       262.61 o                         
  -6   4   9       1543.92       1506.61       296.86 o                         
  -4   4   9       3155.70       2995.07       212.91 o                         
  -2   4   9       3928.52       3441.67       349.83 o                         
   0   4   9       8900.89       8854.07       456.65 o                         
   2   4   9       2594.50       2606.87       257.49 o                         
   4   4   9       2770.61       2834.90       270.26 o                         
   6   4   9       2113.29       2294.44       357.84 o                         
   8   4   9       1798.54       1984.47       188.31 o                         
  10   4   9        394.51        378.18       119.43 o                         
  12   4   9        533.53        745.23       413.55 o                         
  14   4   9        600.19        645.95       330.63 o                         
  16   4   9        142.42        313.87       302.26 o                         
 -21   5   9        218.22        396.70       384.71 o                         
 -19   5   9         12.41        461.98       450.52 o                         
 -17   5   9         90.04         16.39       283.56 o                         
 -15   5   9        279.43        251.41       317.77 o                         
 -13   5   9         36.49       -128.97       147.72 o                         
 -11   5   9       5247.02       4791.22       347.45 o                         
  -9   5   9       1234.13       1155.95       172.06 o                         
  -7   5   9       4930.20       4787.50       306.49 o                         
  -5   5   9        605.29        438.99       176.02 o                         
  -3   5   9        741.51        832.69       173.14 o                         
  -1   5   9        879.12        827.64       156.98 o                         
   1   5   9        104.07        223.92       106.37 o                         
   3   5   9       1154.71       1358.86       204.35 o                         
   5   5   9       1220.70       1352.67       278.47 o                         
   7   5   9        159.89        193.29       225.65 o                         
   9   5   9       1028.02       1142.63       192.90 o                         
  11   5   9        511.48       1079.57       328.18 o                         
  13   5   9        259.43        860.46       466.37 o                         
  15   5   9        209.47        829.22       366.86 o                         
 -20   6   9        287.18        204.86       306.77 o                         
 -18   6   9        997.78       1052.77       398.03 o                         
 -16   6   9       1426.13       1555.15       423.05 o                         
 -14   6   9       1808.42       1630.70       268.87 o                         
 -12   6   9       1138.94       1116.91       187.93 o                         
 -10   6   9       4749.81       4876.38       331.55 o                         
  -8   6   9       3824.90       3514.71       262.82 o                         
  -6   6   9       5160.56       5208.14       407.38 o                         
  -4   6   9       4351.64       4841.44       260.64 o                         
  -2   6   9       7174.99       6670.63       387.15 o                         
   0   6   9       9036.69       8882.55       456.00 o                         
   2   6   9       5035.11       5396.60       559.65 o                         
   4   6   9       5984.95       5792.39       454.41 o                         
   6   6   9       3834.97       3835.57       317.37 o                         
   8   6   9       3147.56       3840.76       470.42 o                         
  10   6   9       2532.58       2980.90       313.55 o                         
  12   6   9       1318.02       1521.92       406.18 o                         
  14   6   9        819.28        639.91       353.60 o                         
 -19   7   9        212.23        524.49       365.35 o                         
 -17   7   9         37.43        121.00       255.68 o                         
 -15   7   9        341.05        -89.15       244.04 o                         
 -13   7   9        626.30        416.50       222.50 o                         
 -11   7   9        896.80       1014.35       226.09 o                         
  -9   7   9        647.03        829.40       231.43 o                         
  -7   7   9       1437.04       1397.99       159.76 o                         
  -5   7   9       1868.02       1739.94       243.36 o                         
  -3   7   9       2539.61       2561.62       253.66 o                         
  -1   7   9        708.69        752.71       263.46 o                         
   1   7   9       2815.19       2286.27       367.16 o                         
   3   7   9       1264.59       1257.79       200.68 o                         
   5   7   9       2763.34       2904.38       283.95 o                         
   7   7   9       1636.35       1668.26       228.89 o                         
   9   7   9       1589.38       1478.84       233.67 o                         
  11   7   9        492.97        476.00       319.08 o                         
  13   7   9       1391.31       1515.66       449.55 o                         
 -18   8   9        811.38        466.04       275.55 o                         
 -16   8   9        958.69       1358.27       447.34 o                         
 -14   8   9       1745.36       1636.51       402.63 o                         
 -12   8   9        990.47       1080.66       456.22 o                         
 -10   8   9       2350.32       2306.18       330.37 o                         
  -8   8   9       4371.85       4230.61       399.31 o                         
  -6   8   9       2446.33       2487.53       283.63 o                         
  -4   8   9       5842.08       6740.77       785.19 o                         
  -2   8   9       8930.62       8517.49       763.49 o                         
   0   8   9       5267.20       5100.37       408.67 o                         
   2   8   9      12176.61      12034.16       611.12 o                         
   4   8   9       3670.56       3632.07       334.47 o                         
   6   8   9       4636.33       5156.97       392.02 o                         
   8   8   9       2789.79       3423.69       444.63 o                         
  10   8   9       2521.73       2931.50       346.06 o                         
  12   8   9       1011.98       1554.28       475.68 o                         
 -17   9   9         88.99        178.43       361.83 o                         
 -15   9   9        502.45        478.70       273.86 o                         
 -13   9   9        772.96        942.95       261.08 o                         
 -11   9   9       1266.83       1384.95       277.92 o                         
  -9   9   9       1544.74       1589.13       278.04 o                         
  -7   9   9       1785.99       1201.61       198.90 o                         
  -5   9   9       1893.96       2769.44       565.38 o                         
  -3   9   9       1452.57       1062.57       222.47 o                         
  -1   9   9        694.60        713.94       184.81 o                         
   1   9   9       1193.72       1428.88       293.24 o                         
   3   9   9        222.26        276.37       201.28 o                         
   5   9   9       2351.56       1892.20       383.61 o                         
   7   9   9        880.28       1178.40       357.32 o                         
   9   9   9        717.23        292.38       209.17 o                         
 -14  10   9       2253.26       1901.08       381.98 o                         
 -12  10   9       4832.57       4520.73       380.28 o                         
 -10  10   9       4389.22       4443.26       715.91 o                         
  -8  10   9       5618.24       4397.13       466.97 o                         
  -6  10   9       8584.54       8157.29       602.27 o                         
  -4  10   9       7176.40       5912.89       478.06 o                         
  -2  10   9       8747.60       8616.64       556.66 o                         
   0  10   9      10498.25      11017.73       913.30 o                         
   2  10   9       8570.50       8641.99       833.71 o                         
   4  10   9       7249.51       7213.93       745.18 o                         
   6  10   9       4444.40       4292.73       589.11 o                         
   8  10   9       4179.34       4169.40       605.20 o                         
 -11  11   9       1070.43        981.32       259.80 o                         
  -9  11   9       1548.55       1147.47       358.60 o                         
  -7  11   9       1817.67       1626.00       419.15 o                         
  -5  11   9       1387.41       1408.96       360.48 o                         
  -3  11   9       3461.61       4144.51       592.12 o                         
  -1  11   9       1589.25       1734.65       424.43 o                         
   1  11   9       1883.41       1208.07       388.84 o                         
   3  11   9       1970.85       1732.14       393.25 o                         
   5  11   9       2257.10       3723.25       661.48 o                         
  -6  12   9       5590.29       4376.60       643.35 o                         
  -4  12   9       4043.95       3470.95       599.10 o                         
  -2  12   9       6645.57       6165.50       773.39 o                         
   0  12   9       6559.79       6265.18       764.44 o                         
 -22   0  10        816.69       1026.95       535.40 o                         
 -20   0  10       1602.25       1334.06       458.59 o                         
 -18   0  10       3448.28       3427.39       703.91 o                         
 -16   0  10       2559.12       2464.14       593.75 o                         
 -14   0  10       4104.89       4818.02       718.15 o                         
 -12   0  10       4907.39       5330.54       496.60 o                         
 -10   0  10       1863.89       1952.01       412.12 o                         
  -8   0  10       2467.62       2089.40       419.24 o                         
  -6   0  10       1927.06       2184.27       430.24 o                         
  -4   0  10         39.21        535.54       293.29 o                         
  -2   0  10       2688.66       2612.81       244.30 o                         
   0   0  10       5156.77       5394.06       475.06 o                         
   2   0  10       3104.59       2859.51       288.87 o                         
   4   0  10       2578.40       2358.68       190.88 o                         
   6   0  10       2402.94       2646.64       241.53 o                         
   8   0  10       1930.29       2211.11       237.95 o                         
  10   0  10       1635.83       1802.99       523.12 o                         
  12   0  10         47.46         14.00       298.07 o                         
  14   0  10        148.95        639.23       447.23 o                         
  16   0  10        470.21       1325.47       513.90 o                         
 -23   1  10         85.77         50.74       280.45 o                         
 -21   1  10         18.19       -119.31       256.84 o                         
 -19   1  10         23.20        167.34       243.91 o                         
 -17   1  10         84.54       -165.30       211.91 o                         
 -15   1  10          4.49       -164.36       208.64 o                         
 -13   1  10        521.70        463.75       179.12 o                         
 -11   1  10        360.38        372.06       156.68 o                         
  -9   1  10        138.26         74.83       115.11 o                         
  -7   1  10       2399.79       2186.76       310.99 o                         
  -5   1  10         11.00        427.71       208.73 o                         
  -3   1  10       2472.87       2565.49       160.90 o                         
  -1   1  10       3282.62       3402.88       209.48 o                         
   1   1  10       7446.01       6498.41       389.34 o                         
   3   1  10       3008.70       2858.59       149.05 o                         
   5   1  10       1593.02       1632.83       153.27 o                         
   7   1  10       3337.06       3544.06       255.17 o                         
   9   1  10       1164.97       1867.41       263.95 o                         
  11   1  10        217.16        131.33       329.09 o                         
  13   1  10        213.70        364.41       248.30 o                         
  15   1  10          7.29         16.79       240.61 o                         
 -22   2  10        420.69         11.86       246.53 o                         
 -20   2  10        274.03        861.61       482.97 o                         
 -18   2  10       1565.37       2464.78       600.91 o                         
 -16   2  10        461.60        213.93       384.46 o                         
 -14   2  10       1138.97       1192.62       270.64 o                         
 -12   2  10       1114.16        985.50       193.46 o                         
 -10   2  10       1112.22       1197.54       201.86 o                         
  -8   2  10       1160.03       1054.42       168.08 o                         
  -6   2  10        657.51        785.99       121.67 o                         
  -4   2  10        143.40        109.62        49.36 o                         
  -2   2  10       1740.76       1767.16       180.57 o                         
   0   2  10        810.06        692.64       133.06 o                         
   2   2  10       2454.65       2568.32       270.42 o                         
   4   2  10        532.16        290.74       133.10 o                         
   6   2  10        681.19        761.27       109.60 o                         
   8   2  10         31.01         21.97        79.68 o                         
  10   2  10         36.65        106.20       122.80 o                         
  12   2  10          0.61        186.07       189.22 o                         
  14   2  10         24.20       -225.73       395.06 o                         
 -23   3  10          4.02        344.78       352.13 o                         
 -21   3  10         25.32       -207.73       327.58 o                         
 -19   3  10         26.01        320.78       394.22 o                         
 -17   3  10        124.06         90.40       293.61 o                         
 -15   3  10         20.18        345.14       233.52 o                         
 -13   3  10         89.26        -16.32       219.42 o                         
 -11   3  10        295.77        351.75       123.28 o                         
  -9   3  10        535.50        297.47       132.35 o                         
  -7   3  10        419.71        165.63       103.54 o                         
  -5   3  10        171.02        229.33        83.01 o                         
  -3   3  10       1730.44       1868.46       250.97 o                         
  -1   3  10       2688.03       2773.81       343.76 o                         
   1   3  10       4753.14       4775.55       349.65 o                         
   3   3  10       1031.87       1048.97       401.18 o                         
   5   3  10       2959.58       3059.72       298.02 o                         
   7   3  10        895.32       1015.98       183.77 o                         
   9   3  10       1935.07       1643.13       157.53 o                         
  11   3  10        240.90        342.68       158.29 o                         
  13   3  10         91.86        303.74       231.90 o                         
  15   3  10        382.69         49.89       305.90 o                         
 -22   4  10        528.20        726.84       471.35 o                         
 -20   4  10        616.21        780.87       402.81 o                         
 -18   4  10       1608.20       2105.91       549.50 o                         
 -16   4  10       1453.38       1691.44       331.03 o                         
 -14   4  10       2051.74       2244.49       350.09 o                         
 -12   4  10        665.82        739.38       268.79 o                         
 -10   4  10       3579.86       3554.74       306.21 o                         
  -8   4  10        676.69        828.34       158.38 o                         
  -6   4  10        373.63        272.25       106.15 o                         
  -4   4  10        100.94        156.28        63.85 o                         
  -2   4  10       3330.39       3487.30       726.68 o                         
   0   4  10        524.48        272.99       114.33 o                         
   2   4  10       2157.33       2119.54       247.35 o                         
   4   4  10        727.45        756.52       165.74 o                         
   6   4  10        560.31        713.19       260.12 o                         
   8   4  10        716.37        781.19       138.34 o                         
  10   4  10        339.47        418.11       259.49 o                         
  12   4  10         30.07        314.57       192.09 o                         
  14   4  10        167.75       -188.87       216.89 o                         
 -21   5  10         31.46       -161.98       334.52 o                         
 -19   5  10         10.05        -64.58       225.55 o                         
 -17   5  10         55.69         93.39       189.85 o                         
 -15   5  10        186.46        362.36       192.98 o                         
 -13   5  10          2.35       -133.24       151.59 o                         
 -11   5  10        483.86        405.23       126.84 o                         
  -9   5  10       1487.35       1313.55       210.59 o                         
  -7   5  10          3.18         49.59        82.67 o                         
  -5   5  10        498.12        600.92       222.57 o                         
  -3   5  10       1850.53       2121.12       294.62 o                         
  -1   5  10       3022.52       2770.00       267.82 o                         
   1   5  10       2867.28       2800.16       276.88 o                         
   3   5  10       2929.64       2943.43       341.52 o                         
   5   5  10       1861.95       1676.47       321.57 o                         
   7   5  10       1991.13       1994.96       236.20 o                         
   9   5  10        968.78       1179.85       165.29 o                         
  11   5  10        126.74         73.42       187.82 o                         
  13   5  10        213.65        -90.11       216.78 o                         
 -20   6  10        496.66        575.12       364.81 o                         
 -18   6  10       1046.07       1180.43       491.72 o                         
 -16   6  10       1404.44       1568.26       421.38 o                         
 -14   6  10        766.39        528.90       186.57 o                         
 -12   6  10        411.36        250.96       131.48 o                         
 -10   6  10       3605.77       3056.61       479.90 o                         
  -8   6  10         96.85        124.31       124.83 o                         
  -6   6  10        400.10        379.74        99.19 o                         
  -4   6  10        153.67        160.35       452.37 o                         
  -2   6  10       1157.32       1100.95       187.90 o                         
   0   6  10        958.56       1120.89       321.28 o                         
   2   6  10        321.22        635.25       165.69 o                         
   4   6  10        634.36        630.44       218.23 o                         
   6   6  10        485.80        308.25       138.92 o                         
   8   6  10        408.49        674.05       148.17 o                         
  10   6  10         43.20        359.80       277.88 o                         
  12   6  10        126.56        615.23       334.19 o                         
 -19   7  10          8.00        172.32       252.17 o                         
 -17   7  10         27.06       -264.83       264.83 o                         
 -15   7  10         95.01        262.40       314.65 o                         
 -13   7  10         43.88        274.72       168.62 o                         
 -11   7  10        567.47        371.50       199.53 o                         
  -9   7  10        617.45        725.49       226.05 o                         
  -7   7  10        224.96        324.11       109.41 o                         
  -5   7  10        345.21        273.99       404.70 o                         
  -3   7  10       1002.19        949.30       158.65 o                         
  -1   7  10       2865.96       2840.57       266.81 o                         
   1   7  10        548.02        814.41       245.38 o                         
   3   7  10       1260.58        824.13       220.35 o                         
   5   7  10        925.86       1001.90       187.13 o                         
   7   7  10        679.05        864.94       238.85 o                         
   9   7  10        334.18        318.01       260.07 o                         
  11   7  10        209.96        366.89       270.76 o                         
 -18   8  10        185.37       -108.29       343.51 o                         
 -16   8  10        214.95        182.02       184.75 o                         
 -14   8  10        101.26         63.08       151.58 o                         
 -12   8  10         67.14        196.42       151.09 o                         
 -10   8  10        601.71        642.96       205.48 o                         
  -8   8  10        169.20         -9.78       331.99 o                         
  -6   8  10         21.97       -149.41       250.06 o                         
  -4   8  10         40.99        512.19       311.72 o                         
  -2   8  10        377.20        -43.59       215.62 o                         
   0   8  10        292.56        208.51       271.62 o                         
   2   8  10         51.89        369.08       166.82 o                         
   4   8  10         55.78        135.05       199.89 o                         
   6   8  10         12.70        254.41       174.97 o                         
   8   8  10         98.32        109.41       131.42 o                         
  10   8  10         10.18        325.58       271.81 o                         
 -15   9  10         14.81        -79.71       184.34 o                         
 -13   9  10         59.51        356.92       205.62 o                         
 -11   9  10        276.30        648.36       214.79 o                         
  -9   9  10        298.05        505.43       274.77 o                         
  -7   9  10        174.17        486.27       304.37 o                         
  -5   9  10        242.30        485.17       289.39 o                         
  -3   9  10        523.02        418.29       168.76 o                         
  -1   9  10       1218.49       1123.22       218.90 o                         
   1   9  10       1427.74       1332.74       555.76 o                         
   3   9  10        267.41        636.61       173.90 o                         
   5   9  10       2185.77       2354.49       372.36 o                         
   7   9  10        425.17        652.12       280.59 o                         
   9   9  10        620.52        821.35       568.89 o                         
 -14  10  10        169.47        102.54       159.58 o                         
 -12  10  10        489.35       -293.09       294.23 o                         
 -10  10  10        217.57        164.36       180.80 o                         
  -8  10  10        220.41        347.79       243.61 o                         
  -6  10  10          9.06        246.51       204.41 o                         
  -4  10  10         90.62        105.45       144.49 o                         
  -2  10  10          5.86       -112.47       132.09 o                         
   0  10  10        461.52        137.49       213.92 o                         
   2  10  10          6.01        -19.67       192.47 o                         
   4  10  10         79.12        249.99       236.45 o                         
   6  10  10        340.94        323.90       263.69 o                         
 -11  11  10        155.38        106.34       168.86 o                         
  -9  11  10        333.09        309.01       243.71 o                         
  -7  11  10        325.36        341.24       215.01 o                         
  -5  11  10        522.80        257.98       248.04 o                         
  -3  11  10        403.08        373.32       224.48 o                         
  -1  11  10        876.04        212.46       249.37 o                         
   1  11  10        710.14        364.85       220.05 o                         
   3  11  10        243.72        458.93       255.21 o                         
 -23   1  11         14.48        389.44       347.76 o                         
 -21   1  11         63.76        225.57       313.12 o                         
 -19   1  11          6.56        192.81       226.64 o                         
 -17   1  11        208.47        416.62       244.32 o                         
 -15   1  11        201.84        262.45       133.81 o                         
 -13   1  11        204.79        -52.78       131.27 o                         
 -11   1  11        173.24        118.70       128.96 o                         
  -9   1  11       1353.40       1255.38       263.32 o                         
  -7   1  11         24.32        129.33       166.15 o                         
  -5   1  11        603.46        798.42       300.69 o                         
  -3   1  11         14.38         -1.80        56.19 o                         
  -1   1  11        514.88        618.46       130.81 o                         
   1   1  11        210.53        131.16        81.57 o                         
   3   1  11        808.51        662.89       113.93 o                         
   5   1  11         11.20         33.27        66.30 o                         
   7   1  11          1.44         75.20        97.70 o                         
   9   1  11          4.46         42.02       201.32 o                         
  11   1  11         24.77        572.33       277.77 o                         
  13   1  11          0.12        343.46       304.57 o                         
 -22   2  11         18.76       -176.25       343.55 o                         
 -20   2  11        182.37        161.54       428.50 o                         
 -18   2  11        517.57        682.68       361.21 o                         
 -16   2  11         59.11        -47.51       185.67 o                         
 -14   2  11        714.17        450.29       234.78 o                         
 -12   2  11        583.98        447.46       138.14 o                         
 -10   2  11        746.85        731.34       160.26 o                         
  -8   2  11        376.13        422.99       137.84 o                         
  -6   2  11        455.54        527.18       207.25 o                         
  -4   2  11        656.06        804.07       125.44 o                         
  -2   2  11        676.78        608.33       182.71 o                         
   0   2  11        467.79        560.95       189.93 o                         
   2   2  11         64.33         71.43        98.47 o                         
   4   2  11        974.03        969.40       221.10 o                         
   6   2  11         43.59        188.28        85.53 o                         
   8   2  11         66.84       -106.69       106.69 o                         
  10   2  11         37.56        133.14       423.07 o                         
  12   2  11         62.76        710.54       332.69 o                         
  14   2  11          1.02        142.20       308.49 o                         
 -21   3  11          7.75        303.35       392.90 o                         
 -19   3  11        176.50        699.65       476.15 o                         
 -17   3  11         18.16        -30.22       197.89 o                         
 -15   3  11        306.21        208.74       141.26 o                         
 -13   3  11        236.49         56.99       136.40 o                         
 -11   3  11         86.47        253.58       131.72 o                         
  -9   3  11        884.10        798.85       211.30 o                         
  -7   3  11        516.62        596.18       139.79 o                         
  -5   3  11        547.02        527.94       189.76 o                         
  -3   3  11        990.07        668.02       296.96 o                         
  -1   3  11        352.22        639.67       170.42 o                         
   1   3  11       1187.78       1416.77       222.79 o                         
   3   3  11        298.66        200.19       116.27 o                         
   5   3  11          8.42       -107.09       115.97 o                         
   7   3  11        294.95        478.50       139.61 o                         
   9   3  11          3.97        127.84       152.96 o                         
  11   3  11         17.83         26.22       172.88 o                         
  13   3  11         14.09         83.20       347.54 o                         
 -22   4  11        202.85         35.06       432.98 o                         
 -20   4  11        417.98        267.18       409.81 o                         
 -18   4  11        676.63        517.37       214.96 o                         
 -16   4  11       1189.29       1467.62       533.77 o                         
 -14   4  11        416.94        384.72       178.89 o                         
 -12   4  11       4965.20       5134.95       624.98 o                         
 -10   4  11       1271.32       1379.27       234.05 o                         
  -8   4  11       2867.15       2597.64       260.49 o                         
  -6   4  11       1607.03       1757.20       189.59 o                         
  -4   4  11       2202.92       2734.70       319.25 o                         
  -2   4  11       2531.24       2865.61       461.53 o                         
   0   4  11       1833.80       1603.13       229.23 o                         
   2   4  11        867.25       1177.22       537.81 o                         
   4   4  11       3551.87       3614.17       334.29 o                         
   6   4  11        558.49        709.26       266.52 o                         
   8   4  11       1189.93       1256.56       162.11 o                         
  10   4  11        394.72        124.70       447.32 o                         
  12   4  11        330.82        666.69       237.79 o                         
 -21   5  11        207.54        338.74       445.71 o                         
 -19   5  11        124.56        253.81       342.15 o                         
 -17   5  11        201.80        280.88       216.59 o                         
 -15   5  11       1278.71       1122.13       216.84 o                         
 -13   5  11        175.90        508.87       169.87 o                         
 -11   5  11        745.72        641.72       149.14 o                         
  -9   5  11       1160.92       1234.32       186.13 o                         
  -7   5  11       1126.77       1246.43       179.25 o                         
  -5   5  11       2992.90       3016.71       343.62 o                         
  -3   5  11        193.85        426.26       148.83 o                         
  -1   5  11       1577.05       1626.23       229.16 o                         
   1   5  11        588.71        609.10       166.48 o                         
   3   5  11        243.42        310.29       406.84 o                         
   5   5  11         91.49        350.62       202.73 o                         
   7   5  11        236.54        634.99       149.37 o                         
   9   5  11         11.23        346.61       285.82 o                         
  11   5  11         90.47        -31.62       273.84 o                         
 -20   6  11       1019.40       1112.36       431.11 o                         
 -18   6  11       1012.59       1392.86       511.55 o                         
 -16   6  11       3247.23       3208.19       448.69 o                         
 -14   6  11       1120.72       1632.75       322.89 o                         
 -12   6  11       5161.73       5439.46       390.31 o                         
 -10   6  11       4991.92       5147.44       360.69 o                         
  -8   6  11       2629.56       2641.43       254.65 o                         
  -6   6  11       4612.24       4973.31       592.62 o                         
  -4   6  11       4125.47       4046.39       711.14 o                         
  -2   6  11       5384.70       5826.88       415.81 o                         
   0   6  11       3481.97       3658.31       466.58 o                         
   2   6  11       3865.93       4125.64       362.73 o                         
   4   6  11       2697.97       2685.13       403.11 o                         
   6   6  11       1660.15       1874.41       251.86 o                         
   8   6  11       1441.87       1580.81       210.13 o                         
  10   6  11        461.62        143.24       225.07 o                         
  12   6  11        293.48       -190.48       298.36 o                         
 -19   7  11        358.79        565.02       369.00 o                         
 -17   7  11        998.88       1222.52       311.99 o                         
 -15   7  11        388.27        751.85       376.72 o                         
 -13   7  11       3654.29       3093.12       398.97 o                         
 -11   7  11        241.22        418.56       211.08 o                         
  -9   7  11       3566.99       2388.80       532.69 o                         
  -7   7  11       2702.79       2520.60       584.48 o                         
  -5   7  11       2458.12       2659.50       344.10 o                         
  -3   7  11       1576.78       1887.76       238.63 o                         
  -1   7  11       1356.26       1574.62       256.66 o                         
   1   7  11        510.33        847.73       304.96 o                         
   3   7  11        384.78        100.23       126.63 o                         
   5   7  11        284.04         38.00       118.44 o                         
   7   7  11         37.13          6.65       116.90 o                         
   9   7  11         55.36        212.67       109.35 o                         
 -16   8  11       1737.84       1791.07       351.89 o                         
 -14   8  11       3938.28       4279.52       481.99 o                         
 -12   8  11       2992.53       3308.60       401.72 o                         
 -10   8  11       6012.53       4511.03       765.11 o                         
  -8   8  11       3885.71       3470.09       660.73 o                         
  -6   8  11       3432.11       3562.26       676.23 o                         
  -4   8  11       3476.77       3942.46       618.78 o                         
  -2   8  11       3627.81       3056.20       548.68 o                         
   0   8  11       2735.31       2370.99       433.40 o                         
   2   8  11       2858.94       2290.59       480.63 o                         
   4   8  11       1671.11       1630.72       254.46 o                         
   6   8  11       1751.93       1880.48       270.56 o                         
   8   8  11       1634.77       2352.39       302.05 o                         
 -15   9  11        429.32         83.48       195.28 o                         
 -13   9  11       1034.27        619.69       400.71 o                         
 -11   9  11        806.40        615.34       355.84 o                         
  -9   9  11       1293.53       1545.13       523.27 o                         
  -7   9  11       1578.02       2095.90       549.80 o                         
  -5   9  11       2800.09       3637.95       640.75 o                         
  -3   9  11       1895.41       1942.69       429.84 o                         
  -1   9  11       1398.36       1178.27       215.04 o                         
   1   9  11       1042.51       1256.88       360.46 o                         
   3   9  11       1204.30        986.94       220.20 o                         
   5   9  11        269.94        378.11       154.93 o                         
   7   9  11        162.90         -0.57       194.08 o                         
 -12  10  11       4188.75       3085.45       634.52 o                         
 -10  10  11       5635.30       5808.48       860.62 o                         
  -8  10  11       7035.26       8633.05      1021.76 o                         
  -6  10  11       4644.31       4306.47       457.04 o                         
  -4  10  11       7093.98       5856.57       513.44 o                         
  -2  10  11       5209.82       4062.76       413.20 o                         
   0  10  11       8577.13       7535.02       802.25 o                         
   2  10  11       3897.87       4534.09       638.94 o                         
   4  10  11       3981.08       4221.77       609.31 o                         
  -9  11  11       1445.47       1286.89       378.92 o                         
  -7  11  11       2834.00       2609.62       520.03 o                         
  -5  11  11       3090.87       3174.37       554.76 o                         
  -3  11  11       1815.83       2280.93       490.56 o                         
  -1  11  11       1560.94       1671.29       441.59 o                         
 -22   0  12       2418.52       3560.13       808.23 o                         
 -20   0  12       4941.48       5771.46       970.61 o                         
 -18   0  12       7762.91       8934.22       785.98 o                         
 -16   0  12      12805.22      14942.41       932.68 o                         
 -14   0  12      22652.66      23742.13      1613.33 o                         
 -12   0  12      30771.31      28770.96      1716.12 o                         
 -10   0  12      55907.46      55381.03      2478.79 o                         
  -8   0  12      47750.70      46712.08      2237.78 o                         
  -6   0  12      60989.89      62278.96      2588.35 o                         
  -4   0  12      63816.29      67619.29      2600.64 o                         
  -2   0  12      52333.56      49023.50      2080.81 o                         
   0   0  12      77015.55      79923.57      2310.58 o                         
   2   0  12      17519.98      17536.33       850.49 o                         
   4   0  12      53560.05      52992.68      1526.42 o                         
   6   0  12      23947.44      24299.34      1016.74 o                         
   8   0  12      17043.14      18343.19       907.99 o                         
  10   0  12      12466.73      11196.56      1232.28 o                         
  12   0  12       5913.37       5944.36       924.19 o                         
 -21   1  12       1436.24        948.73       513.66 o                         
 -19   1  12       2792.94       3195.06       940.60 o                         
 -17   1  12       4477.73       4894.88       471.78 o                         
 -15   1  12       7183.36       8383.07       555.78 o                         
 -13   1  12       7586.01       7286.62       487.10 o                         
 -11   1  12      13527.79      12437.96      1110.01 o                         
  -9   1  12      11304.57      11443.14       839.62 o                         
  -7   1  12      27165.02      26978.40      1132.07 o                         
  -5   1  12      25121.29      24287.29      1045.38 o                         
  -3   1  12      27634.81      28558.23      1147.85 o                         
  -1   1  12      17996.21      17928.15       660.42 o                         
   1   1  12      31920.73      32248.90       879.05 o                         
   3   1  12      15839.36      16070.07       441.34 o                         
   5   1  12      10996.38      11508.54       469.90 o                         
   7   1  12       6734.34       7299.21       398.59 o                         
   9   1  12       5922.21       6643.46       516.76 o                         
  11   1  12       4014.99       4551.61       975.46 o                         
  13   1  12       1909.84       2216.26       840.27 o                         
 -22   2  12       1630.09       2455.71       736.21 o                         
 -20   2  12       5150.65       6430.94       701.23 o                         
 -18   2  12       5445.38       6569.34       811.58 o                         
 -16   2  12      11458.32      11601.81       671.42 o                         
 -14   2  12      16108.41      17804.73       785.93 o                         
 -12   2  12      23623.18      24142.05       893.25 o                         
 -10   2  12      29305.26      29343.06       953.45 o                         
  -8   2  12      35616.26      36178.87      1348.88 o                         
  -6   2  12      24612.58      25483.87      1080.95 o                         
  -4   2  12      37621.80      38657.81       914.19 o                         
  -2   2  12      38489.38      38273.38       963.10 o                         
   0   2  12      29104.87      29233.62       834.37 o                         
   2   2  12      30886.53      30139.92       868.97 o                         
   4   2  12      26039.48      26441.53       680.26 o                         
   6   2  12      24007.38      23929.78       674.66 o                         
   8   2  12      17968.13      19277.66       981.39 o                         
  10   2  12       7521.03       7554.93      1028.75 o                         
  12   2  12       6270.32       5577.28       900.98 o                         
 -21   3  12       1187.41       1387.38       394.83 o                         
 -19   3  12       2204.72       3554.45       936.33 o                         
 -17   3  12       4254.85       4835.77       453.20 o                         
 -15   3  12       4474.19       5024.51       426.22 o                         
 -13   3  12       9862.92       9220.18       608.77 o                         
 -11   3  12       5712.16       5803.54       416.00 o                         
  -9   3  12      16271.68      17056.75       701.54 o                         
  -7   3  12      19436.21      19684.26       950.41 o                         
  -5   3  12      20174.47      20822.20       650.68 o                         
  -3   3  12      22896.59      22940.45       723.16 o                         
  -1   3  12      19577.98      18984.80       667.23 o                         
   1   3  12      18643.69      19155.27       680.71 o                         
   3   3  12      17159.14      16097.72       630.26 o                         
   5   3  12       7342.61       7954.71       374.43 o                         
   7   3  12       6658.81       7451.18       446.77 o                         
   9   3  12       5742.56       6594.71       566.41 o                         
  11   3  12       2948.07       3044.47       634.94 o                         
 -20   4  12       3739.65       4230.00       580.31 o                         
 -18   4  12       5366.80       6689.71       538.53 o                         
 -16   4  12      11107.67      11546.07       652.52 o                         
 -14   4  12      10020.55      10324.43       590.86 o                         
 -12   4  12      31324.89      31155.33      1034.61 o                         
 -10   4  12      24925.35      25743.39      1055.14 o                         
  -8   4  12      32822.16      33442.95       983.50 o                         
  -6   4  12      36591.66      37978.20      1340.08 o                         
  -4   4  12      37311.48      37270.41      1265.46 o                         
  -2   4  12      38493.40      37139.44      1223.13 o                         
   0   4  12      30749.80      28621.46      1018.69 o                         
   2   4  12      28629.05      29007.08      1029.19 o                         
   4   4  12      22327.92      22311.31      1369.77 o                         
   6   4  12      22227.94      23469.20      1007.93 o                         
   8   4  12      12057.49      12822.03      1058.02 o                         
  10   4  12       8860.57       7562.18      1042.75 o                         
  12   4  12       5105.21       5247.16       926.92 o                         
 -19   5  12       1691.13       1819.29       382.28 o                         
 -17   5  12       3466.78       3475.88       374.39 o                         
 -15   5  12       5598.81       6230.98       472.50 o                         
 -13   5  12       5410.23       5269.88       415.40 o                         
 -11   5  12       7558.96       7979.04       600.25 o                         
  -9   5  12      10602.93      11851.16       916.43 o                         
  -7   5  12      16636.05      16635.47       847.29 o                         
  -5   5  12      14681.85      14226.21       977.25 o                         
  -3   5  12      14885.91      15016.07       729.32 o                         
  -1   5  12      20404.99      20322.43       846.85 o                         
   1   5  12      13814.17      12208.07       639.59 o                         
   3   5  12      11904.44      12152.99       644.79 o                         
   5   5  12       9319.59      10184.64       858.55 o                         
   7   5  12       4609.01       5396.82       348.23 o                         
   9   5  12       3909.46       3438.21       581.05 o                         
  11   5  12       2922.49       2899.59       662.99 o                         
 -18   6  12       4704.75       5418.97      1079.01 o                         
 -16   6  12       5845.57       6634.49      1092.07 o                         
 -14   6  12      12208.09      12348.42      1286.46 o                         
 -12   6  12      16586.42      17475.40       733.40 o                         
 -10   6  12      22621.38      21449.08      1218.78 o                         
  -8   6  12      23522.86      24419.50      1025.86 o                         
  -6   6  12      22874.88      23931.43      2295.66 o                         
  -4   6  12      37548.46      36293.42      1208.38 o                         
  -2   6  12      21715.50      21888.90      1215.13 o                         
   0   6  12      26600.34      26529.31       973.60 o                         
   2   6  12      21373.20      21923.08       926.78 o                         
   4   6  12      18740.80      19035.76      1197.95 o                         
   6   6  12      12615.53      13021.40      1437.54 o                         
   8   6  12      12079.46      13196.11       579.93 o                         
  10   6  12       5090.65       6691.23       967.00 o                         
 -17   7  12       1902.30       2255.35       396.85 o                         
 -15   7  12       4826.84       5132.60      1393.19 o                         
 -13   7  12       2824.57       3609.68       652.35 o                         
 -11   7  12       6231.18       4607.28       744.71 o                         
  -9   7  12       9185.88       8991.62      1068.05 o                         
  -7   7  12      11409.26      13001.61      1272.67 o                         
  -5   7  12      11826.63      11738.05      1372.15 o                         
  -3   7  12      11787.73      11841.43       628.05 o                         
  -1   7  12      12572.16      12474.15       639.19 o                         
   1   7  12      10854.28      11299.52       945.18 o                         
   3   7  12       6722.01       6277.52       675.97 o                         
   5   7  12       6420.60       6096.46       470.19 o                         
   7   7  12       3244.81       3543.24       821.77 o                         
   9   7  12       3188.84       3556.09       660.46 o                         
 -16   8  12       3120.84       2500.07       629.88 o                         
 -14   8  12       6315.75       6509.32       881.19 o                         
 -12   8  12       9578.44       9818.96      1103.06 o                         
 -10   8  12       9215.40       8939.32      1081.73 o                         
  -8   8  12      10803.01       9970.30      1159.01 o                         
  -6   8  12      12312.33      12880.63      1233.23 o                         
  -4   8  12      12718.88      13710.78      1235.11 o                         
  -2   8  12      13242.95      13197.54      1095.28 o                         
   0   8  12      11333.71      11411.17       967.98 o                         
   2   8  12      11075.17       9669.99       600.41 o                         
   4   8  12      10316.71      10251.75       616.11 o                         
   6   8  12       8187.29       9155.25       591.65 o                         
 -13   9  12       2118.67       1731.05       502.06 o                         
 -11   9  12       3268.79       3399.45       694.84 o                         
  -9   9  12       4379.19       3301.59       687.30 o                         
  -7   9  12       4446.72       5496.13       864.92 o                         
  -5   9  12       6729.45       8327.63       957.02 o                         
  -3   9  12       4499.77       4381.25       662.57 o                         
  -1   9  12       6678.50       6358.26       534.32 o                         
   1   9  12       6068.98       6060.01       481.21 o                         
   3   9  12       3783.37       3349.43       373.77 o                         
   5   9  12       4173.03       4622.59       431.07 o                         
 -10  10  12       6290.01       7587.90      1049.19 o                         
  -8  10  12      10557.21      11476.72      1200.78 o                         
  -6  10  12       9199.81       8840.21       989.79 o                         
  -4  10  12      10478.64       8994.89       650.89 o                         
  -2  10  12      12683.38      11524.25       713.34 o                         
   0  10  12       6834.80       6259.94       757.33 o                         
   2  10  12       9745.66       8837.01       877.02 o                         
 -21   1  13         10.61       -185.72       246.52 o                         
 -19   1  13          0.19       -223.72       223.72 o                         
 -17   1  13          8.35        359.60       218.78 o                         
 -15   1  13         17.94       -120.71       154.15 o                         
 -13   1  13         88.18        130.14       277.01 o                         
 -11   1  13          3.22        -26.91       165.49 o                         
  -9   1  13        136.73        257.01       198.83 o                         
  -7   1  13         28.92        339.35       198.40 o                         
  -5   1  13         24.69        -64.89       172.06 o                         
  -3   1  13         69.00        177.01        98.06 o                         
  -1   1  13        780.31        978.94       171.18 o                         
   1   1  13          2.78         67.05       234.06 o                         
   3   1  13        502.62        477.81       147.41 o                         
   5   1  13         78.02        244.44       157.72 o                         
   7   1  13          0.81        304.44       128.53 o                         
   9   1  13         89.23        467.21       197.42 o                         
  11   1  13         21.59        282.87       259.18 o                         
 -20   2  13         24.53         81.33       209.91 o                         
 -18   2  13         22.90       -204.87       204.87 o                         
 -16   2  13         11.21        179.99       216.95 o                         
 -14   2  13        689.86        646.60       189.81 o                         
 -12   2  13          3.91        -48.95       125.95 o                         
 -10   2  13        298.90        375.32       285.30 o                         
  -8   2  13        260.59        513.43       248.13 o                         
  -6   2  13        295.88        330.75       281.47 o                         
  -4   2  13        116.35        234.02       181.06 o                         
  -2   2  13        265.42        434.07       182.17 o                         
   0   2  13        120.99        145.46       119.01 o                         
   2   2  13        260.43        220.75       142.55 o                         
   4   2  13        248.22        279.42       240.54 o                         
   6   2  13        189.10        302.13       176.00 o                         
   8   2  13        122.77        326.20       246.75 o                         
  10   2  13        416.23        249.03       317.90 o                         
 -21   3  13          1.68       -167.29       221.88 o                         
 -19   3  13          3.17        418.97       226.84 o                         
 -17   3  13        267.01        134.91       169.54 o                         
 -15   3  13          2.75        138.15       203.97 o                         
 -13   3  13          3.30         50.48       161.34 o                         
 -11   3  13        538.72        557.92       158.14 o                         
  -9   3  13         13.74        -93.18       163.32 o                         
  -7   3  13        132.91         75.92       218.85 o                         
  -5   3  13         26.10        -29.03       193.30 o                         
  -3   3  13         81.00        205.30       108.38 o                         
  -1   3  13         56.12        -28.78       131.16 o                         
   1   3  13         86.20        -69.80       162.19 o                         
   3   3  13         25.73        -96.37       134.31 o                         
   5   3  13         71.89        120.04       130.11 o                         
   7   3  13        104.32       -105.90       186.33 o                         
   9   3  13          5.95        434.66       241.32 o                         
  11   3  13         24.73        295.38       423.31 o                         
 -20   4  13        215.76        418.68       245.55 o                         
 -18   4  13         83.77        284.78       172.69 o                         
 -16   4  13         98.51        238.22       179.88 o                         
 -14   4  13       1274.68       1298.83       234.89 o                         
 -12   4  13        259.40        289.55       287.70 o                         
 -10   4  13        966.94        809.45       446.55 o                         
  -8   4  13        920.98       1567.64       317.66 o                         
  -6   4  13       1205.94       1527.45       420.69 o                         
  -4   4  13       1287.69       1512.06       282.61 o                         
  -2   4  13        642.16        249.37       340.44 o                         
   0   4  13        826.60       1196.02       456.39 o                         
   2   4  13        949.33        893.41       178.19 o                         
   4   4  13        247.95        424.63       222.93 o                         
   6   4  13        706.80        676.04       172.31 o                         
   8   4  13        370.24        712.38       236.39 o                         
  10   4  13        266.60        438.56       444.09 o                         
 -19   5  13         25.07        525.76       262.19 o                         
 -17   5  13        183.62        327.21       249.78 o                         
 -15   5  13         60.80        193.89       150.39 o                         
 -13   5  13          9.33         21.75       134.12 o                         
 -11   5  13        174.90        173.71       250.34 o                         
  -9   5  13         53.72        247.82       213.27 o                         
  -7   5  13        246.84        469.56       192.58 o                         
  -5   5  13         18.57         61.23       281.03 o                         
  -3   5  13        728.58        539.64       158.42 o                         
  -1   5  13        221.04        270.99       242.25 o                         
   1   5  13        358.07        320.73       183.87 o                         
   3   5  13        219.68        374.81       364.47 o                         
   5   5  13        369.32        554.73       266.90 o                         
   7   5  13         17.02        176.11       117.40 o                         
   9   5  13        229.12        647.02       621.99 o                         
 -18   6  13        296.92        468.07       268.52 o                         
 -16   6  13        359.97        221.18       272.72 o                         
 -14   6  13       1099.70        896.97       388.84 o                         
 -12   6  13       1610.68       1618.43       511.54 o                         
 -10   6  13       1456.89       1104.98       279.96 o                         
  -8   6  13       1681.01       1598.90       285.19 o                         
  -6   6  13       2149.10       2576.69       339.47 o                         
  -4   6  13       1937.63       1887.43       280.48 o                         
  -2   6  13       1169.68       1131.66       224.94 o                         
   0   6  13       1424.03       1752.76       279.15 o                         
   2   6  13       1484.80       1670.04       290.68 o                         
   4   6  13        877.02        955.70       326.51 o                         
   6   6  13       2086.06       2185.65       289.70 o                         
   8   6  13        778.26       1317.36       252.05 o                         
 -17   7  13         63.53        402.70       342.97 o                         
 -15   7  13        192.22        442.40       370.63 o                         
 -13   7  13         14.18        143.55       256.16 o                         
 -11   7  13        103.79        271.70       335.19 o                         
  -9   7  13         96.39        319.76       372.32 o                         
  -7   7  13        415.80        613.63       359.04 o                         
  -5   7  13        201.58       -123.17       348.67 o                         
  -3   7  13        712.92        722.17       205.06 o                         
  -1   7  13       1046.95       1361.15       258.77 o                         
   1   7  13        849.25       1173.68       286.55 o                         
   3   7  13       1040.61        593.65       267.00 o                         
   5   7  13        327.78        139.49       136.76 o                         
   7   7  13        331.54        375.50       171.53 o                         
 -14   8  13        560.72        327.79       306.67 o                         
 -12   8  13       1451.07       1492.15       493.90 o                         
 -10   8  13       1283.82       2328.12       662.88 o                         
  -8   8  13       1499.37       1672.77       574.35 o                         
  -6   8  13       1654.92       1711.51       491.26 o                         
  -4   8  13       2563.56       2947.99       589.67 o                         
  -2   8  13       1693.93       2520.91       535.85 o                         
   0   8  13       1484.16       1865.41       463.37 o                         
   2   8  13       1507.10       1090.01       272.95 o                         
   4   8  13       1170.80       1187.06       250.55 o                         
 -13   9  13         83.98        454.71       366.56 o                         
 -11   9  13        118.81        501.93       396.73 o                         
  -9   9  13        212.78         92.21       272.03 o                         
  -7   9  13        509.47        302.12       307.40 o                         
  -5   9  13        190.84        843.57       455.04 o                         
  -3   9  13        234.92        889.47       358.05 o                         
  -1   9  13        482.39        133.14       472.43 o                         
   1   9  13        453.88        -24.95       165.85 o                         
  -8  10  13       2246.88       2298.48       581.07 o                         
  -6  10  13       2996.02       3350.82       646.15 o                         
  -4  10  13       2584.65       1993.21       401.32 o                         
  -2  10  13       3576.93       3325.50       414.76 o                         
 -20   0  14        613.89       1597.62       609.23 o                         
 -18   0  14        543.49       1002.43       396.03 o                         
 -16   0  14        988.89        969.68       385.90 o                         
 -14   0  14       1130.86        945.82       378.85 o                         
 -12   0  14       1388.49       1586.19       468.99 o                         
 -10   0  14       1800.85       1051.73       432.63 o                         
  -8   0  14        392.23        836.77       398.74 o                         
  -6   0  14       1225.02       1026.16       334.30 o                         
  -4   0  14       2270.45       2527.77       533.35 o                         
  -2   0  14        262.80        538.72       253.07 o                         
   0   0  14         30.67        252.80       211.94 o                         
   2   0  14        716.91        394.04       360.77 o                         
   4   0  14        403.67        467.07       285.03 o                         
   6   0  14        488.33        619.30       232.42 o                         
   8   0  14         57.77       1365.32       826.25 o                         
  10   0  14        410.24        685.22       474.18 o                         
 -21   1  14          3.90        541.62       242.51 o                         
 -19   1  14         23.04         16.77       185.26 o                         
 -17   1  14          2.11       -266.32       266.32 o                         
 -15   1  14         20.94        -39.79       177.38 o                         
 -13   1  14        517.22        202.70       187.06 o                         
 -11   1  14        287.24        145.93       213.91 o                         
  -9   1  14        390.04        618.77       265.52 o                         
  -7   1  14       1472.97       1534.70       306.09 o                         
  -5   1  14        963.48       1296.69       417.66 o                         
  -3   1  14       4093.41       4123.49       518.86 o                         
  -1   1  14         42.34        223.31       120.47 o                         
   1   1  14        905.78        648.47       142.93 o                         
   3   1  14       1252.63       1405.18       221.81 o                         
   5   1  14        716.57        504.41       253.28 o                         
   7   1  14        405.46        564.95       158.26 o                         
   9   1  14        367.64        680.82       219.83 o                         
 -20   2  14        135.09        291.92       187.09 o                         
 -18   2  14        348.57         49.80       223.56 o                         
 -16   2  14         11.01        -70.83       161.58 o                         
 -14   2  14        939.87       1134.34       318.72 o                         
 -12   2  14        721.66       1036.34       292.90 o                         
 -10   2  14        469.00        588.01       274.11 o                         
  -8   2  14        944.52       1197.72       279.64 o                         
  -6   2  14       1090.59       1138.91       267.48 o                         
  -4   2  14        610.46        875.87       229.31 o                         
  -2   2  14        737.15        378.09       317.90 o                         
   0   2  14        729.30        592.54       264.91 o                         
   2   2  14        121.04        130.15       127.53 o                         
   4   2  14         40.29         82.67       199.18 o                         
   6   2  14         29.80        375.93       215.58 o                         
   8   2  14         36.80        486.00       254.98 o                         
  10   2  14          0.61        516.75       404.74 o                         
 -19   3  14         22.51       -119.72       232.05 o                         
 -17   3  14        162.94       -146.35       177.53 o                         
 -15   3  14        166.74         50.53       189.72 o                         
 -13   3  14         14.93        121.82       149.92 o                         
 -11   3  14        734.14        700.95       255.04 o                         
  -9   3  14        176.08        293.54       212.07 o                         
  -7   3  14        901.06        259.05       203.98 o                         
  -5   3  14       2003.32       1891.45       326.12 o                         
  -3   3  14        827.86       1174.78       297.79 o                         
  -1   3  14        609.46        519.29       388.08 o                         
   1   3  14        405.78        540.49       166.60 o                         
   3   3  14        570.91        646.70       153.10 o                         
   5   3  14        802.39        681.53       183.89 o                         
   7   3  14        376.72        607.19       251.49 o                         
   9   3  14        417.71        140.93       185.99 o                         
 -18   4  14        446.94        305.01       385.62 o                         
 -16   4  14        308.14        645.81       178.70 o                         
 -14   4  14        687.09       1489.71       324.31 o                         
 -12   4  14        883.56        762.33       226.32 o                         
 -10   4  14        783.71        413.09       190.38 o                         
  -8   4  14        263.98        156.99       173.48 o                         
  -6   4  14       1706.80       1847.41       333.31 o                         
  -4   4  14        398.12        407.29       353.43 o                         
  -2   4  14        208.29        216.19       196.35 o                         
   0   4  14        124.54        300.90       157.93 o                         
   2   4  14         29.48         86.69       200.27 o                         
   4   4  14         58.09        303.45       155.54 o                         
   6   4  14        142.47        542.78       370.73 o                         
   8   4  14         10.95        377.21       262.88 o                         
 -17   5  14          1.75        127.11       213.31 o                         
 -15   5  14          0.36        322.28       236.05 o                         
 -13   5  14        369.96        207.28       196.09 o                         
 -11   5  14         99.10         61.76       193.48 o                         
  -9   5  14        319.39        342.67       190.14 o                         
  -7   5  14        877.61        993.98       285.13 o                         
  -5   5  14       1318.46       1521.23       297.19 o                         
  -3   5  14        678.25        550.44       182.21 o                         
  -1   5  14        990.09       1002.80       218.64 o                         
   1   5  14        740.32       1565.90       436.93 o                         
   3   5  14        465.03        269.68       177.08 o                         
   5   5  14        989.91        958.85       277.06 o                         
   7   5  14        343.05        494.93       215.27 o                         
 -16   6  14        292.95       -101.25       337.10 o                         
 -14   6  14        590.88        499.76       408.27 o                         
 -12   6  14        476.10        995.42       537.57 o                         
 -10   6  14        287.16         34.47       165.30 o                         
  -8   6  14        559.44        891.22       684.01 o                         
  -6   6  14        532.28        360.09       328.53 o                         
  -4   6  14        339.42        200.98       241.25 o                         
  -2   6  14         38.98        124.77       166.94 o                         
   0   6  14        232.46        768.44       226.94 o                         
   2   6  14         13.90         45.83       283.66 o                         
   4   6  14        124.70        -69.51       209.62 o                         
   6   6  14         54.17         21.40       191.15 o                         
 -15   7  14         12.61         -2.61       270.52 o                         
 -13   7  14         82.28        451.82       411.70 o                         
 -11   7  14        189.76        559.51       443.14 o                         
  -9   7  14        234.49        193.69       310.69 o                         
  -7   7  14        752.55       1175.53       515.91 o                         
  -5   7  14        718.87       1081.71       409.86 o                         
  -3   7  14        461.77        874.63       398.87 o                         
  -1   7  14        465.96        583.07       211.85 o                         
   1   7  14        353.37        713.95       216.30 o                         
   3   7  14        143.87       -118.04       263.39 o                         
   5   7  14        444.59        600.42       276.25 o                         
 -12   8  14         19.39        333.27       348.54 o                         
 -10   8  14        403.75        341.10       406.32 o                         
  -8   8  14         17.02        -19.65       300.96 o                         
  -6   8  14        439.90        375.00       323.88 o                         
  -4   8  14         38.53       -191.14       304.45 o                         
  -2   8  14         24.57        382.44       314.29 o                         
   0   8  14          0.49        460.15       337.81 o                         
   2   8  14         29.12       -233.17       233.17 o                         
  -9   9  14        137.56        -70.46       265.72 o                         
  -7   9  14        244.87        345.90       379.32 o                         
  -5   9  14        394.32        373.95       300.71 o                         
  -3   9  14        349.26        434.94       346.52 o                         
  -1   9  14        506.26        166.49       380.72 o                         
 -19   1  15         37.03       -345.37       345.37 o                         
 -17   1  15         81.00         -4.72       216.99 o                         
 -15   1  15          9.54       -214.43       214.43 o                         
 -13   1  15        260.38       -129.43       172.04 o                         
 -11   1  15         99.71        237.52       234.65 o                         
  -9   1  15          7.59        136.55       219.10 o                         
  -7   1  15          8.05       -133.91       204.24 o                         
  -5   1  15        135.16        207.22       186.16 o                         
  -3   1  15        822.80       1265.67       300.37 o                         
  -1   1  15        317.51        395.21       189.27 o                         
   1   1  15        370.74        279.58       235.11 o                         
   3   1  15          2.26        349.28       159.62 o                         
   5   1  15         34.06        179.20       262.57 o                         
   7   1  15         75.70        211.01       170.84 o                         
 -18   2  15          5.95       -158.19       188.58 o                         
 -16   2  15        822.92       1035.94       285.65 o                         
 -14   2  15         78.04         22.86       292.33 o                         
 -12   2  15        533.81        985.03       281.43 o                         
 -10   2  15        111.95        481.10       247.17 o                         
  -8   2  15        205.47        -45.99       352.98 o                         
  -6   2  15        406.66        540.41       255.08 o                         
  -4   2  15         27.34         13.66       201.11 o                         
  -2   2  15        804.02        843.67       252.23 o                         
   0   2  15          8.72         37.41       178.68 o                         
   2   2  15        125.43         31.77       261.29 o                         
   4   2  15         26.72        274.31       165.48 o                         
   6   2  15          8.57        313.00       203.70 o                         
   8   2  15         15.48         46.62       317.16 o                         
 -19   3  15        156.20       -157.83       379.71 o                         
 -17   3  15          8.51       -143.25       191.03 o                         
 -15   3  15         53.13        203.82       219.32 o                         
 -13   3  15        222.05        457.22       244.25 o                         
 -11   3  15         13.28        587.05       239.87 o                         
  -9   3  15        234.38        132.20       221.28 o                         
  -7   3  15          7.84        -24.68       233.70 o                         
  -5   3  15        317.44        320.47       255.95 o                         
  -3   3  15         29.14        216.85       203.55 o                         
  -1   3  15        100.36        -64.39       169.90 o                         
   1   3  15        197.68        -21.17       169.44 o                         
   3   3  15        141.55         68.91       218.79 o                         
   5   3  15          6.06       -101.36       148.67 o                         
   7   3  15         91.10         45.23       201.00 o                         
 -18   4  15        201.39        125.68       203.74 o                         
 -16   4  15        381.69        342.31       222.03 o                         
 -14   4  15        407.68       1073.30       319.43 o                         
 -12   4  15        360.18        450.59       226.23 o                         
 -10   4  15        765.16        729.93       261.61 o                         
  -8   4  15       1297.65       1293.28       314.46 o                         
  -6   4  15        376.25        452.70       390.22 o                         
  -4   4  15       1396.16       1513.96       310.76 o                         
  -2   4  15        591.59        502.92       176.92 o                         
   0   4  15        571.18        745.35       335.51 o                         
   2   4  15        233.68         30.95       162.18 o                         
   4   4  15        587.44        958.04       224.94 o                         
   6   4  15         83.54         41.51       178.09 o                         
 -17   5  15        123.44         78.44       314.40 o                         
 -15   5  15        130.70       -312.35       402.73 o                         
 -13   5  15        379.47        630.09       257.53 o                         
 -11   5  15        251.85        360.18       245.78 o                         
  -9   5  15        164.75        282.75       206.15 o                         
  -7   5  15        161.91        -17.24       310.13 o                         
  -5   5  15        124.05        127.56       212.88 o                         
  -3   5  15        141.99         37.99       159.49 o                         
  -1   5  15         33.67         45.42       371.13 o                         
   1   5  15        492.19        655.05       249.65 o                         
   3   5  15          7.27        254.74       362.30 o                         
   5   5  15        173.93        157.61       205.63 o                         
 -16   6  15        553.74        103.43       290.10 o                         
 -14   6  15        813.40        580.03       307.54 o                         
 -12   6  15       1113.16       1491.08       521.81 o                         
 -10   6  15       1094.10       1867.24       577.02 o                         
  -8   6  15       1770.15       1452.79       320.92 o                         
  -6   6  15       2243.29       2026.03       343.71 o                         
  -4   6  15       1690.18       1326.43       550.02 o                         
  -2   6  15       1511.45       1733.54       317.24 o                         
   0   6  15       1382.01       1956.00       322.31 o                         
   2   6  15        363.56        399.54       366.00 o                         
   4   6  15        733.03        875.33       350.94 o                         
 -13   7  15        563.56        689.34       397.29 o                         
 -11   7  15        367.93       1077.84       465.44 o                         
  -9   7  15       1101.23       2250.93       602.19 o                         
  -7   7  15         65.67        -96.21       310.97 o                         
  -5   7  15        281.54        123.49       281.71 o                         
  -3   7  15        239.38        548.72       369.91 o                         
  -1   7  15         77.09        799.02       415.55 o                         
   1   7  15        190.41       -252.14       259.64 o                         
 -10   8  15        937.16       2126.80       663.70 o                         
  -8   8  15       1542.25       1883.19       544.41 o                         
  -6   8  15       2179.46       1974.63       547.35 o                         
  -4   8  15       1182.08       1348.72       478.52 o                         
  -2   8  15       1286.61       1120.02       432.98 o                         
 -18   0  16       1559.62       1895.96       538.66 o                         
 -16   0  16       6427.30       6288.33       963.63 o                         
 -14   0  16       5613.60       6707.15       936.81 o                         
 -12   0  16       8318.18       9755.56      1096.77 o                         
 -10   0  16      10512.48      10511.29      1114.23 o                         
  -8   0  16      14763.22      13830.91      1260.28 o                         
  -6   0  16      19095.06      18215.14      1418.32 o                         
  -4   0  16      16892.48      18402.59      1411.22 o                         
  -2   0  16      13515.61      13867.67      1208.49 o                         
   0   0  16      14506.70      13653.85      1200.88 o                         
   2   0  16      10012.46      10050.02      1011.54 o                         
   4   0  16       7920.94       7827.25       876.57 o                         
   6   0  16       3200.74       4383.23       493.92 o                         
 -17   1  16       1235.85        895.26       306.71 o                         
 -15   1  16       1531.49       1468.50       476.76 o                         
 -13   1  16       3362.16       4062.64      1042.51 o                         
 -11   1  16       4449.35       5705.18       590.94 o                         
  -9   1  16       4377.57       4740.82       531.80 o                         
  -7   1  16       4525.30       4523.75       515.93 o                         
  -5   1  16       2806.57       3195.08       428.57 o                         
  -3   1  16       6592.66       6506.16       600.64 o                         
  -1   1  16       3608.00       4247.03       495.94 o                         
   1   1  16       3350.94       2911.10       395.84 o                         
   3   1  16       2938.77       3751.14       444.35 o                         
   5   1  16       3201.94       3394.11       423.85 o                         
 -18   2  16       1861.45       2401.33       626.82 o                         
 -16   2  16       3923.17       4560.01       552.30 o                         
 -14   2  16       4254.70       5802.27       608.41 o                         
 -12   2  16       4914.50       5755.28      1606.68 o                         
 -10   2  16       5663.36       5978.64       595.24 o                         
  -8   2  16       8428.54       8623.06       708.22 o                         
  -6   2  16      10459.19      11109.27       784.76 o                         
  -4   2  16      10938.03      11314.02       779.88 o                         
  -2   2  16       7926.83       8004.51       653.89 o                         
   0   2  16      11280.24      11426.71      1012.31 o                         
   2   2  16       8004.27       8039.02       635.75 o                         
   4   2  16       5671.10       5855.51       711.35 o                         
 -17   3  16       1147.49       1361.73       360.15 o                         
 -15   3  16       1314.60       1810.16       429.62 o                         
 -13   3  16       2367.12       3490.26       826.73 o                         
 -11   3  16       4046.61       4011.80       500.08 o                         
  -9   3  16       3621.37       4036.98       507.35 o                         
  -7   3  16       3198.40       3124.14       433.68 o                         
  -5   3  16       3395.44       3393.06       460.89 o                         
  -3   3  16       3978.35       4129.89       471.95 o                         
  -1   3  16       3263.87       3467.56       434.24 o                         
   1   3  16       2868.34       2446.01       352.99 o                         
   3   3  16       2479.75       2124.16       343.00 o                         
   5   3  16       2348.15       2858.33       405.83 o                         
 -16   4  16       2960.56       3852.96       629.88 o                         
 -14   4  16       4877.03       5580.44       574.80 o                         
 -12   4  16       5039.57       5981.77       603.12 o                         
 -10   4  16       6327.65       7446.37      1262.07 o                         
  -8   4  16      10171.99      10409.79       781.72 o                         
  -6   4  16      10576.61      10843.49       819.87 o                         
  -4   4  16      10865.12      11775.12       796.91 o                         
  -2   4  16       9829.93       9492.40       705.01 o                         
   0   4  16       9322.19       9497.08       698.78 o                         
   2   4  16       6458.69       6463.63       914.95 o                         
   4   4  16       6304.07       7579.53       625.77 o                         
 -15   5  16       1441.18       2306.03       617.39 o                         
 -13   5  16       1846.60       2394.87       397.04 o                         
 -11   5  16       3236.61       3887.60       509.88 o                         
  -9   5  16       2882.11       3750.99       475.32 o                         
  -7   5  16       2723.34       3451.62       704.42 o                         
  -5   5  16       3156.28       3014.24       400.04 o                         
  -3   5  16       3079.14       3950.80       462.38 o                         
  -1   5  16       2965.97       3383.37       452.16 o                         
   1   5  16       3075.39       3103.10       413.39 o                         
   3   5  16       1853.17       1607.68       439.54 o                         
 -12   6  16       4492.36       6293.43       930.15 o                         
 -10   6  16       5067.46       5755.30       927.67 o                         
  -8   6  16       7431.09       6888.72       986.97 o                         
  -6   6  16       8039.99       8408.40       673.16 o                         
  -4   6  16       8437.26       8208.20      1485.95 o                         
  -2   6  16       8096.83       8179.18       759.18 o                         
   0   6  16       6136.91       6766.05       578.04 o                         
  -9   7  16       2394.35       3720.70       742.34 o                         
  -7   7  16       2397.71       2583.65       624.52 o                         
  -5   7  16       2376.44       2599.60       666.32 o                         
  -3   7  16       2211.85       3047.46       679.86 o                         
 -17   1  17         37.51        296.38       412.78 o                         
 -15   1  17         18.62        295.95       377.98 o                         
 -13   1  17         21.25        523.27       270.42 o                         
 -11   1  17          9.06        471.07       580.73 o                         
  -9   1  17         14.79        545.70       256.58 o                         
  -7   1  17         50.46        -58.74       257.60 o                         
  -5   1  17          6.41        -76.07       200.84 o                         
  -3   1  17         21.51        305.65       247.34 o                         
  -1   1  17        110.58        248.44       215.53 o                         
   1   1  17         20.11         45.34       240.80 o                         
   3   1  17          1.90        127.18       192.09 o                         
 -16   2  17         17.35        549.44       288.67 o                         
 -14   2  17          9.06        447.65       262.07 o                         
 -12   2  17         17.36        306.03       227.14 o                         
 -10   2  17        151.00        388.14       568.96 o                         
  -8   2  17         52.98        146.33       204.87 o                         
  -6   2  17        311.16        330.80       224.50 o                         
  -4   2  17         39.37        332.09       458.44 o                         
  -2   2  17         34.48        209.45       187.32 o                         
   0   2  17         92.19       -114.75       187.61 o                         
   2   2  17        132.17         54.81       187.47 o                         
 -15   3  17         30.14        429.16       261.77 o                         
 -13   3  17         26.72        255.62       272.43 o                         
 -11   3  17         10.00        314.49       291.64 o                         
  -9   3  17          6.34         53.47       296.10 o                         
  -7   3  17        193.96        -16.93       207.87 o                         
  -5   3  17        262.11        485.02       269.21 o                         
  -3   3  17         67.57        295.58       230.04 o                         
  -1   3  17          2.88        151.91       249.38 o                         
   1   3  17         52.53          7.07       185.57 o                         
 -14   4  17        221.93        964.73       336.87 o                         
 -12   4  17         65.03        881.06       321.78 o                         
 -10   4  17        138.79       1160.74       352.66 o                         
  -8   4  17        217.51        333.43       289.53 o                         
  -6   4  17         98.71        230.87       211.12 o                         
  -4   4  17        802.64        706.45       447.28 o                         
  -2   4  17         43.38        269.84       241.20 o                         
   0   4  17        343.80        559.24       240.10 o                         
 -11   5  17        151.64        656.49       280.36 o                         
  -9   5  17          7.89        347.89       274.07 o                         
  -7   5  17         50.30         59.53       199.33 o                         
  -5   5  17         10.79        -40.93       181.60 o                         
  -3   5  17          5.03        -13.79       316.33 o                         
  -1   5  17         31.09        407.65       261.93 o                         
  -8   6  17        365.22        240.67       412.14 o                         
  -6   6  17        382.68         97.99       332.35 o                         
  -4   6  17        519.97        690.19       276.00 o                         
 -14   0  18        324.11       1626.19       552.14 o                         
 -12   0  18        212.18       1349.25       516.84 o                         
 -10   0  18        142.03        762.19       380.16 o                         
  -8   0  18        161.65         97.34       344.23 o                         
  -6   0  18        116.29        109.02       288.55 o                         
  -4   0  18          6.77       -149.24       257.92 o                         
  -2   0  18        373.14        517.76       359.06 o                         
   0   0  18        412.11        573.30       378.09 o                         
 -13   1  18         32.05        728.09       294.18 o                         
 -11   1  18         49.84        592.44       262.65 o                         
  -9   1  18        308.47        618.57       277.29 o                         
  -7   1  18        105.48        497.95       343.43 o                         
  -5   1  18        268.19        290.31       245.57 o                         
  -3   1  18        308.26        955.93       329.28 o                         
  -1   1  18        731.90        383.86       216.15 o                         
 -12   2  18         31.97        347.86       251.56 o                         
 -10   2  18        226.72        219.08       247.02 o                         
  -8   2  18        158.71        252.90       233.56 o                         
  -6   2  18          3.29        126.45       211.70 o                         
  -4   2  18         34.92        129.78       187.71 o                         
  -2   2  18         63.16         32.68       235.31 o                         
 -11   3  18        132.54        477.47       250.67 o                         
  -9   3  18         32.70        155.14       218.87 o                         
  -7   3  18        590.16        981.74       365.47 o                         
  -5   3  18          7.78        -33.57       206.33 o                         
  -3   3  18        802.52        461.50       295.03 o                         
 -10   4  18        114.07        471.22       347.68 o                         
  -8   4  18         85.29        219.61       233.10 o                         
  -6   4  18        122.67       -107.61       338.97 o                         
  -4   4  18          0.91        298.19       566.38 o                         
                                                                                
